# Supplementary material for: Evaluating machine learning methodologies for identification of cancer driver genes
Source: Sci Rep. 2021 Jun 10;11:12281. doi: 10.1038/s41598-021-91656-8 (PMC8192921; doi:10.1038/s41598-021-91656-8)
Supplement: Supplementary file 2 — Supplementary Information 2. [file 41598_2021_91656_MOESM2_ESM.fasta]

>NM_005193.1 Homo sapiens caudal type homeobox 4 (CDX4), mRNA
ATGTACGGAAGCTGTCTTTTGGAGAAAGAAGCAGGCATGTACCCGGGCACTCTCATGAGCCCTGGGGGCG
ACGGCACAGCTGGGACAGGCGGCACAGGGGGCGGTGGGAGTCCGATGCCAGCCTCCAATTTCGCTGCGGC
ACCGGCTTTCTCGCACTATATGGGGTATCCTCATATGCCCAGCATGGATCCTCACTGGCCGTCTCTGGGA
GTCTGGGGCTCACCCTACAGTCCCCCGCGAGAAGACTGGAGCGTGTATCCTGGGCCGTCTAGTACAATGG
CCCTGTGGGCGGTGGAACTAGCGGCAGCAGCCTACCAGGCCAGGCTGGCGGGTCGCTTGTCCCGACGGAC
GCAGGCGCCGCCAAGGCCAGTTCCCCCAGCAGGAGCCGCCACAGCCCCTATGCATGGATGCGCAAGACGG
TGCAGGTGACGGGGAAAACCAGGACAAAAGAAAAGTATCGTGTAGTTTACACTGATCATCAAAGATTGGA
GCTGGAAAAGGAATTCCATTGCAATAGATATATCACCATCCAGAGAAAATCAGAGCTGGCAGTTAACCTG
GGCCTTTCCGAGAGACAGGTGAAAATCTGGTTTCAGAATCGCAGAGCCAAGGAGAGAAAGATGATCAAAA
AGAAAATCTCCCAGTTTGAGAATAGTGGAGGCTCGGTGCAAAGTGACTCTGACTCCATCAGCCCTGGGGA
ACTACCTAACACTTTTTTCACCACACCATCTGCTGTTCGTGGATTTCAACCTATTGAGATACAGCAGGTT
ATAGTCTCCGAATGA

>NM_006132.1 Homo sapiens bone morphogenetic protein 1 (BMP1), transcript variant BMP1-4, mRNA
GCCAGCATGCCCGGCGTGGCCCGCCTGCCGCTGCTGCTCGGGCTGCTGCTGCTCCCGCGTCCCGGCCGGC
CGCTGGACTTGGCCGACTACACCTATGACCTGGCGGAGGAGGACGACTCGGAGCCCCTCAACTACAAAGA
CCCCTGCAAGGCGGCTGCCTTTCTTGGGGACATTGCCCTGGACGAAGAGGACCTGAGGGCCTTCCAGGTA
CAGCAGGCTGTGGATCTCAGACGGCACACAGCTCGTAAGTCCTCCATCAAAGCTGCAGTTCCAGGAAACA
CTTCTACCCCCAGCTGCCAGAGCACCAACGGGCAGCCTCAGAGGGGAGCCTGTGGGAGATGGAGAGGTAG
ATCCCGTAGCCGGCGGGCGGCGACGTCCCGACCAGAGCGTGTGTGGCCCGATGGGGTCATCCCCTTTGTC
ATTGGGGGAAACTTCACTGGTAGCCAGAGGGCAGTCTTCCGGCAGGCCATGAGGCACTGGGAGAAGCACA
CCTGTGTCACCTTCCTGGAGCGCACTGACGAGGACAGCTATATTGTGTTCACCTATCGACCTTGCGGGTG
CTGCTCCTACGTGGGTCGCCGCGGCGGGGGCCCCCAGGCCATCTCCATCGGCAAGAACTGTGACAAGTTC
GGCATTGTGGTCCACGAGCTGGGCCACGTCGTCGGCTTCTGGCACGAACACACTCGGCCAGACCGGGACC
GCCACGTTTCCATCGTTCGTGAGAACATCCAGCCAGGCGTTCTCCACTCTTCACTGCTCCTTCTCAGCTG
TGGCTCTAGAAATGGTGCTTCCTTCCCATGTTCCCTTGAGTCCTCCACTCACCAGGCCCTCTGCTGGACA
GGACTCTTCCTCAGACCCTCCCCATTCCCCAGGCTCCCCTTGGCTGCTCCCCGGACCCTCAGGGCAGGAG
TATAACTTCCTGAAGATGGAGCCTCAGGAGGTGGAGTCCCTGGGGGAGACCTATGACTTCGACAGCATCA
TGCATTACGCTCGGAACACATTCTCCAGGGGCATCTTCCTGGATACCATTGTCCCCAAGTATGAGGTGAA
CGGGGTGAAACCTCCCATTGGCCAAAGGACACGGCTCAGCAAGGGGGACATTGCCCAAGCCCGCAAGCTT
TACAAGTGCCCAGCCTGTGGAGAGACCCTGCAAGACAGCACAGGCAACTTCTCCTCCCCTGAATACCCCA
ATGGCTACTCTGCTCACATGCACTGCGTGTGGCGCATCTCTGTCACACCCGGGGAGAAGATCATCCTGAA
CTTCACGTCCCTGGACCTGTACCGCAGCCGCCTGTGCTGGTACGACTATGTGGAGGTCCGAGATGGCTTC
TGGAGGAAGGCGCCCCTCCGAGGGCCCAACACTGGCCAGGGATGACAACCTGGTATGGGAGCCAGGAGTC
CTGGCATCATTAGTCCCAGATAGCTGCATTACTCACTTGCTGCGAGACTTCAGGCCGCTTCTGCGGGTCC
AAACTCCCTGAGCCTATCGTCTCCACTGACAGCCGCCTCTGGGTTGAATTCCGCAGCAGCAGCAATTGGG
TTGGAAAGGGCTTCTTTGCAGTCTACGAAGCCATCTGCGGGGGTGATGTGAAAAAGGACTATGGCCACAT
TCAATCGCCCAACTACCCAGACGATTACCGGCCCAGCAAAGTCTGCATCTGGCGGATCCAGGTGTCTGAG
GGCTTCCACGTGGGCCTCACATTCCAGTCCTTTGAGATTGAGCGCCACGACAGCTGTGCCTACGACTATC
TGGAGGTGCGCGACGGGCACAGTGAGAGCAGCACCCTCATCGGGCGCTACTGTGGCTATGAGAAGCCTGA
TGACATCAAGAGCACGTCCAGCCGCCTCTGGCTCAAGTTCGTCTCTGACGGGTCCATTAACAAAGCGGGC
TTTGCCGTCAACTTTTTCAAAGAGGTGGACGAGTGCTCTCGGCCCAACCGCGGGGGCTGTGAGCAGCGGT
GCCTCAACACCCTGGGCAGCTACAAGTGCAGCTGTGACCCCGGGTACGAGCTGGCCCCAGACAAGCGCCG
CTGTGAGGCTGCTTGTGGCGGATTCCTCACCAAGCTCAACGGCTCCATCACCAGCCCGGGCTGGCCCAAG
GAGTACCCCCCCAACAAGAACTGCATCTGGCAGCTGGTGGCCCCCACCCAGTACCGCATCTCCCTGCAGT
TTGACTTCTTTGAGACAGAGGGCAATGATGTGTGCAAGTACGACTTCGTGGAGGTGCGCAGTGGACTCAC
AGCTGACTCCAAGCTGCATGGCAAGTTCTGTGGTTCTGAGAAGCCCGAGGTCATCACCTCCCAGTACAAC
AACATGCGCGTGGAGTTCAAGTCCGACAACACCGTGTCCAAAAAGGGCTTCAAGGCCCACTTCTTCTCAG
AAAAGAGGCCAGCTCTGCAGCCCCCTCGGGGACGCCCCCACCAGCTCAAATTCCGAGTGCAGAAAAGAAA
CCGGACCCCCCAG

>NM_001142.2 Homo sapiens amelogenin X-linked (AMELX), transcript variant 1, mRNA
AAAGGATCAAGCATCCCTGAGTTTCAAACAGAAACTTGCACTGAATACATTCAAAGAACCATCAAGAAAT
GCACAGTGCCGGTGAACGACGTGACCTCTAGCCCCGCCGCTTTCTGCTCGACCGACTACAGCAACTTGGG
GGGGACCTGGATTTTATTTGCCTGCCTCCTGGGAGCAGCTTTTGCCATGCCTCTACCACCTCATCCTGGG
CACCCTGGTTATATCAACTTCAGCTATGAGGTGCTTACCCCTTTGAAGTGGTACCAGAGCATAAGGCCAC
CGTACCCTTCCTATGGTTACGAGCCCATGGGTGGATGGCTGCACCACCAAATCATCCCCGTGCTGTCCCA
ACAGCACCCCCCGACTCACACCCTGCAGCCTCATCACCACATCCCAGTGGTGCCAGCTCAGCAGCCCGTG
ATCCCCCAGCAACCAATGATGCCCGTTCCTGGCCAACACTCCATGACTCCAATCCAACACCACCAGCCAA
ACCTCCCTCCGCCCGCCCAGCAGCCCTACCAGCCCCAGCCTGTTCAGCCACAGCCTCACCAGCCCATGCA
GCCCCAGCCACCTGTGCACCCCATGCAGCCCCTGCCGCCACAGCCACCTCTGCCTCCGATGTTCCCCATG
CAGCCCCTGCCTCCCATGCTTCCTGATCTGACTCTGGAAGCTTGGCCATCAACAGACAAGACCAAGCGGG
AGGAAGTGGATTAAAAGATCAGAAGATGAGAGGGGAATGAATACTTCAGATGCTTTCAGGAGTGACACAA
GAACACAATGATTTTTGCTTATAATCACTTTACTTAGCAAATTCTGTAACTAAAAAAGTACCATTAGCAG
ACAATAAAATGCATTAAAAATCA

>NM_012126.1 Homo sapiens carbohydrate (N-acetylglucosamine 6-O) sulfotransferase 5 (CHST5), transcript variant 1, mRNA
GGCTCGAGAGTTATACGTGAACGGAGACCTGAGGCTGCAGCAGAAGCAGCCGCTGAGCTGTGGTGGCCTA
GATGCCCGATACAACATATCCGTGATCAACGGGACCAGCCCCTTTGCCTATGACTACGACCTCACCCATA
TTGTTGCTGCCTACCAGGAGAGGAACGAAAGCTCCCAGTGAGGAACTGGTCTTCTGGAGACTCTGTGTGG
CATAGAGTGATTCAACCACCTTAAGAAGACCTCTGGCTTTCCTGGAACACAGATGTCGAGACATCTCCCA
TGGATTTGTGATCAGCGTTGCAGCTCTCCCAGCAGCCCTGGACGGTGGCCCCCAGCCGCCCGCATGTGGC
TGCCACGGTTCTCCAGCAAGACAGTGACAGTGCTCCTCCTGGCACAGACCACCTGCCTCCTGCTCTTCAT
CATCTCCCGGCCAGGGCCCTCATCCCCAGCCGGCGGCGAGGATCGTGTGCACGTGCTGGTGCTGTCCTCG
TGGCGCTCGGGCTCATCCTTCTTGGGCCAGCTCTTCAGCCAGCACCCCGACGTCTTCTACCTGATGGAGC
CCGCGTGGCATGTGTGGACCACCCTGTCGCAGGGCAGCGCGGCAACGCTGCACATGGCCGTGCGCGACCT
GATGCGCTCTATCTTTTTGTGCGACATGGACGTGTTTGATGCCTACATGCCACAGAGCCGAAACCTGTCC
GCCTTTTTCAACTGGGCAACGAGCCGCGCGCTGTGCTCGCCGCCCGCCTGCAGCGCCTTTCCCCGAGGCA
CCATCAGCAAGCAGGACGTATGCAAGACACTGTGCACGCGGCAGCCATTCAGCCTGGCCCGGGAGGCCTG
CCGCTCCTACAGCCACGTGGTGCTCAAGGAGGTGCGCTTCTTCAACCTGCAGGTGCTCTACCCGCTGCTC
AGCGACCCCGCGCTCAACCTGCGCATCGTGCACCTGGTGCGCGACCCGCGGGCCGTGCTGCGCTCCCGGG
AGGCGGCGGGCCCGATACTGGCACGCGACAACGGCATCGTGCTGGGCACCAACGGCAAGTGGGTGGAGGC
CGACCCTCACCTGCGCCTGATTCGCGAGGTGTGCCGCAGCCACGTGCGCATCGCCGAGGCCGCCACACTC
AAGCCGCCACCCTTCCTGCGCGGCCGCTACCGCCTGGTGCGCTTCGAGGACCTGGCGCGGGAGCCGCTGG
CAGAGATCCGCGCACTCTACGCCTTCACCGGCCTGACCCTCACGCCACAGCTCGAGGCCTGGATCCACAA
CATCACCCACGGGTCGGGGATCGGCAAGCCAATCGAGGCCTTCCATACTTCGTCTAGGAATGCGCGCAAC
GTCTCCCAGGCCTGGCGCCACGCGTTGCCCTTCACTAAGATCCTGCGCGTGCAGGAGGTGTGCGCCGGCG
CGCTGCAGCTGCTGGGCTACCGGCCTGTGTACTCTGCGGACCAGCAGCGTGACCTCACCCTGGATCTGGT
GCTGCCACGAGGCCCAGACCACTTCAGCTGGGCATCGCCTGACTGAGAACTCTGGGCCTTAGAGCAAGCC
CCGAACTGTGGTCGCCAGGCCCAGGAGGCGACTGCATGGTGGAGAGGGAGCTGGGGCGCATGGGGAAGCA
GGTCCCTACTATCAACCGGGAGTTTGGGGTCCTCCCCTGAAGTAGGCAAGGACTGCACGTTTCTTTCTCT
CCTGATTCTCGGTTTTCCTTTGAGTCTTCTGGAGCTGCCTTCTCATCAGGTGCACTCTTCATGGAAAGCA
ACTCTTGCCCCTACCTCTTCTGGGCGCAGGGAGTAAGTTACTGCTAAATTAAATTAAATGTGTGCCAGGC
CGGGTGCGGTGGCTCATGCCTGTAATCCCAGCATTTTGAGAGGCTGAGGCGGGTGGATCACCTGAGGTCA
GGATTCAAAACCAGCCTGGCCAACATAGTGAAACCCCCTCTCTACTAAAAATGCAAAAATTAGTCCGGCG
TGGTGGCACACTCCTGTAATCCCAGCTACTTAGGAGGCTGAGGTGGGAGAATCACTTGGACTCCAAAGGT
GGAGGTTGCAGTAAGCTGAAATCATGCCACTGCACCCTAGCTTGGGTGGCAAAGCAAAACTCTATCAAAA
AAATAATTAATAAATTTGTTCAAAAGTCCTGCCGAAAAAAAAAAAAAAAAAAAAAAAAAAAAAAAAAAAA

>NM_014404.1 Homo sapiens calcium channel, voltage-dependent, gamma subunit 5 (CACNG5), transcript variant 2, mRNA
ATGAGTGCCTGCGGGAGGAAGGCCCTGACCCTGCTGAGCAGTGTCTTTGCTGTCTGTGGCTTGGGCCTCC
TGGGTATCGCGGTCAGCACCGACTACTGGCTGTACCTGGAGGAGGGTGTGATTGTGCCCCAGAACCAGAG
CACCGAGATCAAGATGTCCCTGCACTCAGGCCTCTGGCGGGTCTGCTTCCTTGCAGGTGAGGAGCGGGGG
CGTTGCTTCACCATAGAATATGTGATGCCCATGAACACCCAGCTGACATCCGAGTCCACGGTCAATGTTC
TAAAGATGATCCGCTCAGCCACACCATTCCCTCTGGTCAGCCTCTTCTTCATGTTCATTGGGTTTATCCT
GAACAACATCGGACACATCCGTCCCCACCGGACGATACTGGCCTTTGTCTCTGGCATCTTCTTTATCCTC
TCAGGCCTCTCTCTCGTGGTGGGCCTGGTGCTCTACATCTCCAGCATCAACGATGAGATGCTCAACAGGA
CCAAGGATGCAGAGACCTACTTCAACTACAAGTATGGGTGGTCGTTTGCCTTCGCCGCCATCTCCTTCCT
TTTAACGGAGGTAAAGCCCGTCACCCTAAGTATGGATAGGCTGGGCCTGGGCACTGCCCCACTGAGCCGG
GGAGAGTGGGGATGGGGGAGAAGGGACATTCCACAACCATTTTGGACCCCGGACCACCCACTCTACTTCC
CTTCCTCATCCCAGAATGTGTCACTGTCTTACCTTTCTGGGTCTCCTCCGGCCAGGATGTCCCCAGGACC
CTGCTCCTGTCCCCACGTCCACTTCCCACCCCACTCGAGCTGTGTCCTGTGCAGACCCCAGCCAAGGGAG
ATGAGGCAGGCCCCAGCAGCGAGCCCATCCTCTGCTGTCTTCTCCCTGTAG

>NM_018308.1 Homo sapiens acyl-Coenzyme A oxidase-like (ACOXL), mRNA
GTCCGGGATGAAAACGGGAGCTTGTACCCAGGAGTCACAGCTATTGATATGATGTACAAGGAGGGTCTGC
ATGGTGTGGACAATGGGATATTAATATTTGACAAGGTTCGGATACCCAGGGAGAACCTGCTGGATAAGTT
TGGTTCCGTGGCTCCAGATGGACAGTACCATTCGCCTATTAGGAACAAGAGTGCAAGATTCAATGCCATG
CTGGCAGCACTGACCCCTTCGAGATTAGCTGTGGCTTTCCAAGCTATGGGTGCCATGAAGCTTGGGTTGA
CGATAGCCATTCGCTATAGCCACAGCCGGAGGCAGTTTGGGCCCAAAACCAAGGAAGAGGTGAAGATCAT
TGAGCACCAAACACAGACCCTGCGGCTGATGCCCCACCTGGCCACAGCCTTGGCCCTGACCTTCGTCAGC
AGGTATGCTGGGGCCCTCCTGGATGAGGATGTCTTCCAGGGAAAGGAGCTGGTCAACAGTCGCTCGCTGC
AGGCTCTGGTGGCAGGGCTGAAGGCCTACAGCACCTGGGAGAACATCCGCTGCCTGCAGGACTGCCGCGA
GTGCACTGGAGGCATGGGTTACATGATGGAAAATCGAATCTCCGGCTTAAAGTGTGACACAGATGTGTTT
GCCACTTTTGAAGGTGACGATGTTGTTATGCTTCAGGTTGTGGGGCGGGAACTGCTGGCCCAATACACCA
AACAGTATGAAGAAAAACCACTCTTTGGCCTGCTCCAAAACTGGGCTGAATCTGTGGGGGACAAGCTGAG
AACCAGTTTCCTGGCATTTAACATGGACACAGTTGATGATCTCGCCTTTCTGTTGAAAGCAGTGAAATTT
CGTGAAAGGGTTCTTCAGCGGGGTTTGGTGGCCAGAATTTATTATAAGGTAAAGACCAAGAAGGAGGATT
TTTTCCATGCCTGGAACTCGTGTCTGCACCACGTGGCTTCTCTGTCCCTGGCACACACTCACCGAGTTAC
CTTAGAGCAGTTCTCCCTAGCAGTGAAGAGCTGTCCTGACCAAGAGGACCAGACTTTGTTAATGAAGTTT
CGTCTGTTGTATGGAACCAAGCTGGTGTTTCAGGAGCGGGCCTGGTATTTAGAACATAAATACTTGACTC
CCATGGCCAGCACGAGGATCAGGAATCAGGAGAGATGCTGAAACACAAACAGGTATAAGACTCAGTCTCC
ACATGAAGGGAGCTCATATCCAAGGACACAAAACCACTTTAAAAACATAAATACTGGCCAGGTGCAGTGG
CTCATGCCTGTAATCCCAGCACTATGGGAGGCTGAGGTGGGCAGATCTCCTGAGCTCAGGAGTTCGACAC
CATCTTGGGCAACATGGTGAAACCCTGTCTACTAAAATACAAAAAAATTAGCTGGGCGTGGTGGCATGTG
GCTGTAGTCCCAGCTACTCGGGAGGCTGAGGCACGAGAATCGCTTGAGCCCTGGAGTTGGAGGTTGCAGT
GAGCAGAGATTGCGCCACTGTACTCCAGTTTGGACTACAGAGTGAGACTCCATCTCAAAACAAAACAAAA
CAACAACAGCAAAAAACAACAAAACAAAACACAAATACTCTCACGGGGCATGGAGGTTTTCGAACGAACT
TGGCCATAAGAATAAATTCAGAGTTGACAGAACAGACGTCTTAGGAATAAATGCCATTCTTATGCTAGAC
CTTGAAGAGTAGAAAATTAAGAGATGGTGGCCCAATTGAGAGGGGAAAATGCAGTTGAAACTTCAGACAG
GGTTGATAAAGTGAGGACGATCATAGACATGGAGTACTTAGACATATTAATAAACAATAAAGACTTTACC
TGTCTAATGGAAAACCTGGAGAAGTCGTCAGGAACCAGACTACAGTGGACCCTGGAGAACCTTGAAGAAC
ATTTTTCCTTTTCAGGAAAACGGAGGTTACAGAGAAAAGTATATGTAATGATGCTACAGTAATGTATTTC
TGTATAACAAATGACTCCAAACTTACGACTTAAAACAACCACCACTT

>NM_017713.1 Homo sapiens transmembrane protein 103 (TMEM103), transcript variant 3, mRNA
TTCCTTGCGCGAGCCGGGCTGTCGGGTGTGTTCTGCTCTCCATCCTCCGTCGTCTCTGCAGCACTCCGGG
TTCTCCTCCAGAGCGCTAGTCCCAGGAGCTCGGAATGTTCGTGGAACTTAATAACCTGCTTAACACCACC
CCCGACAGGGCGGAGCAGGGGAAACTGACTCTACTCTGTGATGCCAAGACAGATGGGAGTTTCCTTGTAC
ACCACTTTCTCTCCTTCTATCTCAAAGCTAATTGTAAAGTCTGCTTTGTGGCACTCATCCAGTCCTTCAG
CCACTACAGTATCGTGGGACAGAAGCTGGGTGTCAGCCTGACCATGGCGCGGGAGCGTGGGCAGCTTGTG
TTCCTTGAGGGACTCAAGTCTGCAGTGGACGTCGTCTTCCAGGCTCAAAAGGAGCCACACCCCCTGCAGT
TTCTCAGGGAGGCTAATGCTGGGAACTTGAAACCATTGTTTGAGTTTGTACGGGAGGCCCTGAAGCCAGT
AGACAGTGGAGAGGCTCGGTGGACGTACCCGGTGCTGTTGGTGGACGACCTCAGTGTGCTCCTGAGCCTG
GGCATGGGGGCGGTGGCTGTGCTAGACTTCATTCACTACTGCAGAGCCACCGTGTGCTGGGAACTAAAGG
GAAACATGGTGGTCCTTGTGCACGACAGTGGAGATGCGGAGGATGAGGAGAATGACATCCTGCTGAATGG
CCTCAGTCATCAGAGCCATCTGATACTGCGGGCTGAGGGCCTGGCCACTGGCTTCTGCAGGGATGTGCAC
GGGCAGGTATGCAGGGGCCTCCTGGGCAACGGGCTTCTTGCCCGTGTACCTGTGATTCTTGACTACATAG
GGGAGAGTCAGGCCTGAGGGACTGTCTGGTTGGGACATGACTTCAGGTGGAAGGGAAACACTGGAAATTG
TGAGACTTCAGGTAATAGACCTGCTCCAGATTGCGCTTAGCCTCATGGACCAGCCCACGTTTTCCATGGG
GGTCCCATTTGTGACCAAAGTGGGGCACTCTTAAAGAGGAGACAGCTGTCTAGAGTGGAATGCAGGGGCA
TGCCATCAAATAACAGCAAAATTCCTCCGCAGTACTGCAGCAGGCGTCGTCTATTCAGGTCAACACTGCA
CTCCAGCCTGGGCGACAGAGTGAGACTCTGTCTCAAAAAAAGAAAAAAGAAAAACGACTTGGGGAGGCCG
TACCCGTGGACCAGGGTTGCTGCCCCAACTGCTGCCACTCACCAGAACAATTGGAGTACTTGGGCAGAAA
CTGAGAGTCCTGCCCTGGGAGGGAAGCTGGATTCTACCCCTCTAAATGGGCTGCCATGTGGCTCTGTGCC
TTCTCAAACTTCTCTTCTGGAACCACTCCCAAGCCTCCACCACAGCTTCCTGGTTAACTTCAAGTTGAGC
ACTCCTGACCCAATAAGAGTGGCTAGGAGTCTTGGCCCAGAGTCCTTCAGAGGCAAGTCTGGTAGGTCAC
ACAGAGGACCAAGCCCAGCAGTACTATGTGTGTAGTGCTGCAGCAGGGCCTGAGGAGAAGGTGCTGCTGG
GCAGCTGTGGCCTCTCTTCAGCCAGACCCCCAGAGCATTGTAGTCAGCAGTAACACCATCAAAACAGGTA
TCTAGCCTTCCTGGGCCTCTGTAGTGAATGTACAAATTCTAATGTGATTTTCAAAATTAGTCTAGCCCGC
AAGTACAAAACCATGCTTAGAAGAAAGAACAAAGGGACCGGGCACAGTGGCTCACGCCTGTAATCCCAGC
ACTTTGGGAGGCCGAGGTGGGCGGATCACCTGAGGTCAGAGTTCCAGACCAGCCTGGCCAACATAGTGAA
ACCCCGCCTCTACTAAAAATACAAAAATTGCCCAGGCATGGTGATGCGCACCCATAATCCAGCTACTTGG
GAGGCTGAAGCAGGAGAATTGCCTGAACCTGGGAGGCAGAGGTTGCAGTAAGCCAAGATTGCGCCACTGC
ACTCCAGCCTGGGCAACAGAGTGAGACTCTGCTTCAAAAAAAAAAAAAAAA

>NM_017949.1 Homo sapiens CUE domain containing 1 (CUEDC1), mRNA
AAGTGTGGCCACTTCCTCTTGCCTGTCCTGACTCACCCTGGCTGCTGCCCATTGTGGCTGCCATGGAAAT
ACAACTCGAGGAGAACCCAGACCAGGACAGGGAGGCCATGTTCTGGGTGGCAGTGGAGCCTGGCAAGGTG
CCCTCCTGGCCTGGGACTGCTGTGGCAGAGGAAGCATGAGGTGGGGCCTGGCCTGCCCAGCTCAGAGCTG
AGGTGCCCCCTTGGTTTTTTACCTCCCTGCTCCCTGGCTGGCCCACTGCACCCACGCACTCAACGCAGTG
GCTTCGCTCCTCCTCCAGGATGGCTGGAGGTGGGACCATTGCCAGGATGGCCTCAAGTGCCCAGCCCTCC
TGGAAGACTCAGTTTCCCTCTTTGTCCCATGCAGAGGTGCAGAGATTCATTATTGTGGGACCATCCGTGA
AACCGGTGCCAGGATGCACCGGGGGTGTGGATGACCGGCCGCCCAGCCCCAGCACGGCCCGGTCCCGCAT
GCCACCGCCCCGCGAGGACCGCTCTCCAAGGGCTGCCTGGGGCCCCGCGCCCGTACTCTCCTAACCCGGA
GCTCTTGGCAGCCCATTGCTGCCTGGCTACCCGGGGAGGAGGAGGCGCAGGAGTGAGCTGCCCGAGACCG
CAGGGCAAGTAAGCGGCTGACGGCGGAAAGACCCTGGGGAAGGGGCTTTGCGGCCGGCTAGAAACATTTT
CCCCAAGCGGCTCCGCAAAATGACCAGCCTGTTCCGCCGGAGCAGCAGCGGCAGCGGCGGGGGTGGCACC
GCCGGGGCACGCGGGGGCGGGGGAGGCACGGCCGCCCCCCAGGAGCTCAACAACAGCCGGCCTGCCCGCC
AGGTGCGCCGCCTGGAGTTCAACCAGGCCATGGACGACTTCAAGACCATGTTCCCCAACATGGATTACGA
CATCATCGAATGCGTGCTGCGCGCCAACAGCGGCGCTGTGGACGCCACCATCGACCAGCTGCTGCAGATG
AACCTGGAGGGCGGTGGCAGCAGCGGCGGCGTCTATGAGGACAGCTCCGACTCGGAGGACAGCATCCCCC
CGGAGATCTTGGAAAGGACTTTGGAACCTGATAGCTCGGATGAAGAGCCCCCACCTGTGTACTCCCCGCC
AGCCTACCACATGCACGTGTTCGACCGACCCTACCCTCTGGCTCCCCCGACTCCGCCTCCCCGTATCGAC
GCGCTGGGCTCTGGAGCCCCTACAAGCCAGAGACGCTATCGGAACTGGAACCCACCACTGCTGGGCAACC
TTCCGGATGACTTTCTCCGCATCCTGCCCCAGCAGCTGGACAGCATACAGGGTAACGCTGGGGGCCCCAA
GCCTGGGAGTGGAGAGGGATGTCCACCTGCCATGGCTGGGCCAGGGCCCGGAGACCAGGAGAGCCGCTGG
AAGCAGTACCTGGAGGACGAGAGGATCGCGCTTTTCCTGCAGAACGAGGAGTTCATGAAGGAACTGCAAC
GGAACCGCGACTTCCTCCTCGCTCTGGAGAGAGATCGATTGAAATACGAATCCCAGAAATCTAAATCCAG
CAGCGTGGCTGTCGGAAACGACTTTGGCTTTTCCTCTCCTGTCCCAGGAACTGGCGACGCCAACCCCGCT
GTGTCTGAAGATGCCTTATTCAGGGACAAGCTGAAACACATGGGAAAGTCCACCCGGAGGAAACTGTTTG
AACTTGCCCGAGCCTTCTCAGAGAAGACCAAAATGAGGAAGTCAAAGAGGAAACACTTGTTGAAGCATCA
GTCGCTGGGGGCTGCCGCGTCAACAGCCAACCTCCTGGATGATGTGGAGGGCCACGCGTGTGATGAAGAC
TTCCGGGGCAGGCGTCAGGAGGCACCCAAGGTGGAGGAAGGCCTGCGAGAAGGACAGTAAGAGATGCCAG
CAGCTCTTCCTTGCCAGAGATGATCTGACCCGGTGGGGGCAGCTGGAAAGCAACACTGGCCCCCAGCTGA
AGGGCCCAGCTGCAGCCAGACAGATGGTGCTTGAGAACCGAGGCCCGGTGATCCTCCAGCCACAGTCCAG
CCCAACCACTGCCACTTTCCATGGGACTTAGAACTTCGGAGTTGCTGCCTTGCAATTGGAGGAAGGACCT
GGGGCCCCTATAGGCAGCAGCCAATTACAGCCCCTTTTGTAGCCGGGCGTTCCTATGGTCAAAGAGTGGA
AATGCAGGAACCAACCTCCCTTT

>NM_017571.1 Homo sapiens hypothetical protein LOC55580 (LOC55580), mRNA
TCGGGCAGTGGAGGCTCCGCGGGTCGAAAGCGGCTCCATGCCCATCGGTGGGTGGAACGTGTAGAGGTCG
GAACGCCGAGGTCGAGTCTGGTGGCGCCTCGGTATCCTTAACGTGGTCTCTGTTTAACGTATTTCATTTA
GCCCCCGTTGGGATTGATTCATTGGGAGCAGTTTCGCTGGTCTGGATCCTCCAGGAGCTGGACAACCTTG
ACGGGCTTTTTGTCTTGGGTTCCAGCCCCCTTTCCCTTCCTCCTCCTCCAGATGCCTTTTCTCTGCCCTC
CTCGCCCGGTACAGACATTTCCAGCGCAGGCTGCTGCTCGTGGTGTCCGTCGTCGAAGCCACTTCTTGGG
ATTTCGGCTCGTTTCACTCTGGGGTGTTTTTTGAGGAGGGAGAGTGCCCCCCTCCTCCACGATGGGATTT
TTCTCCCTTGCCGAAATGGACTTTCATTGATTTCTACTTACTTCCACGTTTAGTGACCAATTCCCTAGGC
GTATTTTTGTGGTAGTTCCTTTTTTCAAATACATACTCTGTAAAATGGAGAACGAAATTTTTACTCCCCT
TCTGGAGCAGTTCATGACCAGCCCTTTGGTCACTTGGGTTAAAACGTTTGGACCTCTGGCCGCAGGAAAT
GGGACCAACCTTGATGAATATGTGGCTTTGGTGGATGGGGTATTCTTGAACCAGGTCATGCTCCAAATTA
ATCCTAAATTGGAGAGTCAGAGAGTAAATAAAAAGTCAATAATGATGCCTCACTTAGAATGCACAATCTA
TCCATTTTGGTGAGACAGATAAAATTTTATTACCAGGAGACTTTGCAGCAATTGATCATGATGTCGTTGC
CAAATGTCTTAATCATTGGCAAAAATCCCTTTTCTGAACAAGGCACAGAAGAAGTTAAAAAACTGCTTTT
ACTTTTATTGGGTTGTGCAGTTCAGTGTCAGAAAAAAGAGGAATTTATTGAAAGAATTCAAGGTTTAGAT
TTTGATACAAAAGCAGCGGTTGCCGCACATATTCAAGAGGTAACTCATAATCAGGAAAATGTGTTTGACC
TGCAATGGATGGAAGTGACTGATATGTCGCAGGAGGACATAGAACCACTCTTGAAAAATATGGCATTGCA
TCTAAAAAGACTTATAGATGAGAGAGATGAACATTCAGAGACTATCATAGAACTCTCTGAAGAGCGGGAT
GGTCTCCATTTTCTACCCCATGCCTCTTCATCTGCACAGTCACCCTGTGGTTCTCCAGGCATGAAGCGAA
CAGAAAGTCGACAACATCTGTCGGTGGAACTGGCAGATGCTAAAGCCAAGATAAGAAGGCTTAGGCAGGA
ATTGGAGGAAAAGACTGAGCAGTTGTTGGATTGTAAACAAGAACTTGAGCAAATGGAAATAGAACTCAAA
AGGCTGCAACAAGAGAACATGAATTTGCTTTCGGATGCTCGCTCTGCCAGAATGTACCGAGATGAATTAG
ATGCACTTCGAGAGAAAGCAGTCAGAGTCGATAAGCTTGAAAGTGAAGTCAGCAGATATAAAGAGAGACT
ACATGATATTGAATTTTATAAGGCAAGAGTTGAGGAATTAAAAGAAGACAATCAAGTTTTATTAGAAACA
AAAACCATGTTGGAAGACCAACTAGAGGGAACTCGTGCTCGTTCTGATAAATTACATGAATTAGAAAAAG
AGAACTTACAACTGAAAGCTAAACTTCATGATATGGAAATGGAACGAGATATGGATAGAAAAAAGATTGA
AGAATTAATGGAAGAAAATATGACTTTGGAAATGGCACAGAAACAAAGTATGGATGAATCATTACATCTT
GGCTGGGAACTGGAACAGATATCCAGAACTAGTGAACTTTCCGAAGCACCCCAGAAATCCCTGGGCCATG
AGGTGAATGAGTTGACATCAAGTAGATTATTGAAGCTAGAGATGGAAAATCAAAGTTTGACAAAAACCGT
AGAAGAGCTTCGGACTACTGTGGATTCTGTAGAAGGCAATGCTTCCAAAATCCTGAAAATGGAAAAAGAA
AATCAAAGGCTCAGTAAAAAGGTTGAGATTCTTGAAAATGAGATTGTTCAAGAAAAGCAAAGTCTTCAGA
ATTGTCAGAATTTAAGCAAGGATCTAATGAAGGAGAAAGCTCAGCTTGAAAAAACAATAGAAACACTGAG
AGAAAATTCAGAGAGACAGATTAAGATACTGGAACAGGAAAATGAACATCTGAATCAAACAGTGTCTTCC
TTAAGGCAGCGGTCCCAGATAAGTGCAGAAGCAAGAGTGAAAGACATTGAAAAAGAAAACAAAATTCTTC
ATGAATCTATCAAAGAAACAAGTAGCAAGCTAAGCAAGATTGAATTTGAAAAAAGACAAATTAAAAAAGA
ATTGGAACATTATAAAGAAAAAGGAGAACGAGCTGAAGAACTTGAAAATGAATTGCATCATCTTGAAAAA
GAAAATGAATTATTACAGAAAAAAATAACTAATTTAAAAATTACTTGTGAAAAAATTGAGGCCTTAGAAC
AAGAAAATTCAGAGCTAGAAAGAGAAAATAGAAAATTAAAAAAAACATTGGATAGCTTTAAAAATCTGAC
CTTTCAGTTAGAATCCCTAGAAAAAGAGAATTCCCAACTTGATGAGGAAAACTTAGAACTGCGAAGGAAT
GTAGAATCTTTGAAGTGTGCAAGCATGAAAATGGCTCAGCTACAGCTAGAAAACAAAGAACTGGAAAGTG
AAAAAGAGCAACTTAAGAAGGGTTTGGAGCTCCTGAAAGCATCTTTCAAGAAAACAGAACGCTTAGAAGT
TAGCTACCAGGGTTTAGATATAGAAAATCAAAGACTGCAAAAAACTTTAGAGAACAGCAATAAAAAAATC
CAGCAATTAGAGAGTGAACTACAAGACTTAGAGATGGAAAATCAAACATTGCAGAAAAACCTAGAAGAAC
TAAAAATATCTAGCAAAAGACTAGAACAGCTGGGAAAAAGAAAATAAATCCATTTAGAGCCAGAGACTTC
CTCCAACTGGGAAAAGGGATAAGGAACCAATTGGGAGGAGGGAAATTAAGAGGCTCCCGGCCAACCAAGC
CAGGAATTTAAGATTCCACATTAGGGAGG

>NM_020038.1 Homo sapiens ATP-binding cassette, sub-family C (CFTR/MRP), member 3 (ABCC3), transcript variant MRP3B, mRNA
CTCCGGCGCCCGCTCTGCCCGCCGCTGGGTCCGACCGCGCTCGCCTTCCTTGCAGCCGCGCCTCGGCCCC
ATGGACGCCCTGTGCGGTTCCGGGGAGCTCGGCTCCAAGTTCTGGGACTCCAACCTGTCTGTGCACACAG
AAAACCCGGACCTCACTCCCTGCTTCCAGAACTCCCTGCTGGCCTGGGTGCCCTGCATCTACCTGTGGGT
CGCCCTGCCCTGCTACTTGCTCTACCTGCGGCACCATTGTCGTGGCTACATCATCCTCTCCCACCTGTCC
AAGCTCAAGATGGTCCTGGGTGTCCTGCTGTGGTGCGTCTCCTGGGCGGACCTTTTTTACTCCTTCCATG
GCCTGGTCCATGGCCGGGCCCCTGCCCCTGTTTTCTTTGTCACCCCCTTGGTGGTGGGGGTCACCATGCT
GCTGGCCACCCTGCTGATACAGTATGAGCGGCTGCAGGGCGTACAGTCTTCGGGGGTCCTCATTATCTTC
TGGTTCCTGTGTGTGGTCTGCGCCATCGTCCCATTCCGCTCCAAGATCCTTTTAGCCAAGGCAGAGGGTG
AGATCTCAGACCCCTTCCGCTTCACCACCTTCTACATCCACTTTGCCCTGGTACTCTCTGCCCTCATCTT
GGCCTGCTTCAGGGAGAAACCTCCATTTTTCTCCGCAAAGAATGTCGACCCTAACCCCTACCCTGAGACC
AGCGCTGGCTTTCTCTCCCGCCTGTTTTTCTGGTGGTTCACAAAGCTGCTAAACCCTGACCCTCTGCGGG
GCTGCCTGCCGGGCTTCACCTCCCCCCAGGATGGCCATCTATGGCTACCGGCATCCCCTGGAGGAGAAGG
ACCTCTGGTCCCTAAAGGAAGAGGACAGATCCCAGATGGTGGTGCAGCAGCTGCTGGAGGCATGGAGGAA
GCAGGAAAAGCAGACGGCACGACACAAGGCTTCAGCAGCACCTGGGAAAAATGCCTCCGGCGAGGACGAG
GTGCTGCTGGGTGCCCGGCCCAGGCCCCGGAAGCCCTCCTTCCTGAAGGCCCTGCTGGCCACCTTCGGCT
CCAGCTTCCTCATCAGTGCCTGCTTCAAGCTTATCCAGGACCTGCTCTCCTTCATCAATCCACAGCTGCT
CAGCATCCTGATCAGGTTTATCTCCAACCCCATGGCCCCCTCCTGGTGGGGCTTCCTGGTGGCTGGGCTG
ATGTTCCTGTGCTCCATGATGCAGTCGCTGATCTTACAACACTATTACCACTACATCTTTGTGACTGGGG
TGAAGTTTCGTACTGGGATCATGGGTGTCATCTACAGGAAGGCTCTGGTTATCACCAACTCAGTCAAACG
TGCGTCCACTGTGGGGGAAATTGTCAACCTCATGTCAGTGGATGCCCAGCGCTTCATGGACCTTGCCCCC
TTCCTCAATCTGCTGTGGTCAGCACCCCTGCAGATCATCCTGGCGATCTACTTCCTCTGGCAGAACCTAG
GTCCCTCTGTCCTGGCTGGAGTCGCTTTCATGGTCTTGCTGATTCCACTCAACGGAGCTGTGGCCGTGAA
GATGCGCGCCTTCCAGGTAAAGCAAATGAAATTGAAGGACTCGCGCATCAAGCTGATGAGTGAGATCCTG
GACGGCATCAAGGTGCTGAAGCTGTACGCCTGGGAGCCCAGCTTCCTGAAGCAGGTGGAGGGCATCAGGC
AGGGTGAGCCCCAGCTGCTGCGCACGGCGGCCTACCTCCACACCACAACCACCTTCACCTGGATGTGCAG
CCCCTTCCTGGTGACCCTGATCACCCTCTGGGTGTACGTGTACGTGGACCCAAACAATGTGCTGGACGCC
GAGAAGGCCTTTGTGTCTGTGTCCTTGTTTAATATCTTAAGACTTCCCCTCAACATGCTGCCCCAGTTAA
TCAGCAACCTGACTCAGGCCAGTGTGTCTCTGAAACGGATCCAGCAATTCCTGAGCCAAGAGGAACTTGA
CCCCCAGAGTGTGGAAAGAAAGACCATCTCCCCAGGCTATGCCATCACCATACACAGTGGCACCTTCACC
TGGGCCCAGGACCTGCCCCCCACTCTGCACAGCCTAGACATCCAGGTCCCGAAAGGGGCACTGGTGGCCG
TGGTGGGGCCTGTGGGCTGTGGGAAGTCCTCCCTGGTGTCTGCCCTGCTGGGAGAGATGGAGAAGCTAGA
AGGCAAAGTGCACATGAAGGGCTCCGTGGCCTATGTGCCCCAGCAGGCATGGATCCAGAACTGCACTCTT
CAGGAAAACGTGCTTTTCGGCAAAGCCCTGAACCCCAAGCGCTACCAGCAGACTCTGGAGGCCTGTGCCT
TGCTAGCTGACCTGGAGATGCTGCCTGGTGGGGATCAGACAGAGATTGGAGAGAAGGGCATTAACCTGTC
TGGGGGCCAGCGGCAGCGGGTCAGTCTGGCTCGAGCTGTTTACAGTGATGCCGATATTTTCTTGCTGGAT
GACCCACTGTCCGCGGTGGACTCTCATGTGGCCAAGCACATCTTTGACCACGTCATCGGGCCAGAAGGCG
TGCTGGCAGGCAAGACGCGAGTGCTGGTGACGCACGGCATTAGCTTCCTGCCCCAGACAGACTTCATCAT
TGTGCTAGCTGATGGACAGGTGTCTGAGATGGGCCCGTACCCAGCCCTGCTGCAGCGCAACGGCTCCTTT
GCCAACTTTCTCTGCAACTATGCCCCCGATGAGGACCAAGGGCACCTGGAGGACAGCTGGACCGCGTTGG
AAGGTGCAGAGGATAAGGAGGCACTGCTGATTGAAGACACACTCAGCAACCACACGGATCTGACAGACAA
TGATCCAGTCACCTATGTGGTCCAGAAGCAGTTTATGAGACAGCTGAGTGCCCTGTCCTCAGATGGGGAG
GGACAGGGTCGGCCTGTACCCCGGAGGCACCTGGGTCCATCAGAGAAGGTGCAGGTGACAGAGGCGAAGG
CAGATGGGGCACTGACCCAGGAGGAGAAAGCAGCCATTGGCACTGTGGAGCTCAGTGTGTTCTGGGATTA
TGCCAAGGCCGTGGGGCTCTGTACCACGCTGGCCATCTGTCTCCTGTATGTGGGTCAAAGTGCGGCTGCC
ATTGGAGCCAATGTGTGGCTCAGTGCCTGGACAAATGATGCCATGGCAGACAGTAGACAGAACAACACTT
CCCTGAGGCTGGGCGTCTATGCTGCTTTAGGAATTCTGCAAGGGTTCTTGGTGATGCTGGCAGCCATGGC
CATGGCAGCGGGTGGCATCCAGGCTGCCCGTGTGTTGCACCAGGCACTGCTGCACAACAAGATACGCTCG
CCACAGTCCTTCTTTGACACCACACCATCAGGCCGCATCCTGAACTGCTTCTCCAAGGACATCTATGTCG
TTGATGAGGTTCTGGCCCCTGTCATCCTCATGCTGCTCAATTCCTTCTTCAACGCCATCTCCACTCTTGT
GGTCATCATGGCCAGCACGCCGCTCTTCACTGTGGTCATCCTGCCCCTGGCTGTGCTCTACACCTTAGTG
CAGCGCTTCTATGCAGCCACATCACGGCAACTGAAGCGGCTGGAATCAGTCAGCCGCTCACCTATCTACT
CCCACTTTTCGGAGACAGTGACTGGTGCCAGTGTCATCCGGGCCTACAACCGCAGCCGGGATTTTGAGAT
CATCAGTGATACTAAGGTGGATGCCAACCAGAGAAGCTGCTACCCCTACATCATCTCCAACCGGTCAGAA
GCCGCCTCCCTCGCTCCCTGCTCCTCCAGGAATTCCCAGCAGGCTCTCTGGTGTTCAGGGTCCTTGTCCC
TCCTTTCCCCTAAGCAGAAAACTGGCCCTGCCCTGCCCCTGCCCCATTTCCTCCTCATCTGATCCCCCAT
AGGTGGCTGAGCATCGGAGTGGAGTTCGTGGGGAACTGCGTGGTGCTCTTTGCTGCACTATTTGCCGTCA
TCGGGAGGAGCAGCCTGAACCCGGGGCTGGTGGGCCTTTCTGTGTCCTACTCCTTGCAGGTGACATTTGC
TCTGAACTGGATGATACGAATGATGTCAGATTTGGAATCTAACATCGTGGCTGTGGAGAGGGTCAAGGAG
TACTCCAAGACAGAGACAGAGGCGCCCTGGGTGGTGGAAGGCAGCCGCCCTCCCGAAGGTTGGCCCCCAC
GTGGGGAGGTGGAGTTCCGGAATTATTCTGTGCGCTACCGGCCGGGCCTAGACCTGGTGCTGAGAGACCT
GAGTCTGCATGTGCACGGTGGCGAGAAGGTGGGGATCGTGGGCCGCACTGGGGCTGGCAAGTCTTCCATG
ACCCTTTGCCTGTTCCGCATCCTGGAGGCGGCAAAGGGTGAAATCCGCATTGATGGCCTCAATGTGGCAG
ACATCGGCCTCCATGACCTGCGCTCTCAGCTGACCATCATCCCGCAGGACCCCATCCTGTTCTCGGGGAC
CCTGCGCATGAACCTGGACCCCTTCGGCAGCTACTCAGAGGAGGACATTTGGTGGGCTTTGGAGCTGTCC
CACCTGCACACGTTTGTGAGCTCCCAGCCGGCAGGCCTGGACTTCCAGTGCTCAGAGGGCGGGGAGAATC
TCAGCGTGGGCCAGAGGCAGCTCGTGTGCCTGGCCCGAGCCCTGCTCCGCAAGAGCCGCATCCTGGTTTT
AGACGAGGCCACAGCTGCCATCGACCTGGAGACTGACAACCTCATCCAGGCTACCATCCGCACCCAGTTT
GATACCTGCACTGTCCTGACCATCGCACACCGGCTTAACACTATCATGGACTACACCAGGGTCCTGGTCC
TGGACAAAGGAGTAGTAGCTGAATTTGATTCTCCAGCCAACCTCATTGCAGCTAGAGGCATCTTCTACGG
GATGGCCAGAGATGCTGGACTTGCCTAAAATATATTCCTGAGATTTCCTCCTGGCCTTTCCTGGTTTTCA
TCAGGAAGGAAATGACACCAAATATGTCCGCAGAATGGACTTGATAGCAAACACTGGGGGCACCTTAAGA
TTTTGCACCTGTAAAGTGCCTTACAGGGTAACTGTGCTGAATGCTTTAGATGAGGAAATGATCCCCAAGT
GGTGAATGACACGCCTAAGGTCACAGCTAGTTTGAGCCAGTTAGACTAGTCCCCCGGTCTCCCGATTCCC
AACTGAGTGTTATTTGCACACTGCACTGTTTTCAAATAACGATTTTATGAAATGACCTCTGTCCTCCCTC
TGATTTTTCATATTTTCCTAAAGTTTCGTTTCTGTTTTTTAATAAAAAGCTTTTTCCTCCTGGAACAGAA
GACAGCTGCTGGGTCAGGCCACCCCTAGGAACTCAGTCCTGTACTCTGGGGTGCTGCCTGAATCCATTAA
AAATGGGAGTACTGATGAAATAAAACTACATGGTCAACAGTAAAAAAAAAAAAAAAAAAA

>NM_014577.1 Homo sapiens bromodomain containing 1 (BRD1), mRNA
ATCCGATAGGACCAGGTAGCCACTGAGCATGCCTGTCTGGTGGGCATAGCCTCTGTGCCTGGTGGGGTCC
AGCCCTGTATGTGGACTTCCTGGGGGACCGCCTGCATGCTGGGAAAGTCCTGCAACTGTGGGCTCTGGGC
CGGACCCCTCCTCCTTGGGGAGCGTTGCTGTGGTCTCCGCAGCCTGTTGGTGTGGTCCGAGAGGGGACTG
GTGTGTGGTGGTAGGGACGCAGGTGCTCAGGAGGGCTCCTCAGGCTGCCTCTCTGCCTGTTACTGCTGCT
CCCTCCCTGGTCCTGGGGACTCGCTCAGGCCTGGATGTGTGGTTTTGGACACCTTGGAAAGAGGTTAGCT
GTGAGTTTTGCTTTGATTGGGCTTTGAGCTGCTGAGCTAGATCTGTCCAAGCATGCTTTTGTGGTTTTCT
CGAGTCTTTGGTCACCCTGCGTAGAATTACCTTTACTTTTGCCTTCATTTTAGGTAATCATTACCAAATG
AGGAGGAAAGGACGATGTCATCGAGGCTCTGCAGCGAGGCATCCTTCTTCCCCATGCAGTGTTAAACACT
CCCCTACGCGAGAAACGCTGACCTACGCTCAAGCTCAAAGGATGGTAGAGATAGAAATTGAAGGGCGCTT
GCACAGGATCAGTATTTTTGATCCCCTGGAGATCATATTGGAAGATGACCTCACTGCTCAAGAGATGAGT
GAGTGCAACAGCAACAAGGAAAACAGCGAGCGGCCTCCTGTCTGCTTAAGAACTAAGCGTCACAAAAACA
ACAGAGTCAAAAAGAAAAACGAGGCCCTCCCCAGCGCCCACGGCACGCCGGCCTCGGCCAGTGCCCTCCC
GGAGCCCAAGGTGCGCATCGTGGAGTACAGCCCTCCGTCCGCCCCCAGGAGGCCTCCTGTGTACTACAAG
TTCATCGAGAAGTCGGCCGAGGAACTGGACAACGAGGTGGAGTATGACATGGACGAGGAGGACTATGCCT
GGCTGGAGATCGTCAATGAGAAGCGCAAGGGCGACTGCGTCCCCGCCGTGTCGCAGAGCATGTTTGAGTT
CCTGATGGACCGCTTCGAGAAGGAGTCGCACTGCGAGAACCAGAAGCAGGGCGAGCAGCAGTCTCTGATC
GACGAGGACGCCGTGTGCTGCATCTGCATGGACGGGGAGTGTCAGAACAGCAACGTGATCCTCTTCTGCG
ACATGTGCAACCTGGCCGTGCACCAGGAGTGCTACGGGGTGCCCTACATCCCCGAGGGCCAGTGGCTCTG
CCGCCACTGCCTGCAGTCGCGGGCCCGGCCCGCCGACTGTGTGCTGTGCCCCAACAAGGGTGGTGCCTTC
AAAAAGACAGATGACGACCGCTGGGGTCACGTGGTGTGTGCCCTGTGGATCCCAGAGGTCGGCTTTGCCA
ACACGGTGTTCATCGAGCCCATCGATGGGGTGAGGAACATCCCTCCAGCCCGGTGGAAACTGACATGCTA
CCTCTGTAAGCAGAAGGGCGTGGGTGCCTGCATCCAGTGCCACAAAGCAAACTGCTACACAGCATTCCAT
GTGACGTGTGCCCAGAAGGCTGGCCTGTACATGAAAATGGAGCCCGTGAAGGAACTGACTGGCGGTGGCA
CCACCTTCTCCGTCAGAAAGACCGCTTACTGTGATGTCCACACGCCTCCAGGCTGCACCCGGAGGCCTCT
GAATATTTACGGGGATGTCGAAATGAAAAATGGCGTCTGTCGAAAAGAGAGCTCGGTTAAAACGGTCAGG
TCCACATCCAAGGTCAGGAAGAAGGCAAAAAAGGCTAAGAAAGCTCTGGCTGAGCCCTGCGCGGTCCTGC
CGACCGTGTGCGCTCCTTATATTCCCCCGCAGAGGTTAAATAGGATTGCGAATCAGGTGGCCATTCAGCG
GAAGAAGCAGTTTGTGGAGCGAGCCCACAGCTACTGGCTGCTCAAGCGGCTGTCCAGGAACGGGGCCCCC
CTGCTGCGGCGGCTGCAGTCCAGCCTGCAGTCTCAGCGAAGCTCACAGCAGAGAGAAAATGATGAGGAGA
TGAAGGCTGCCAAAGAGAAGCTGAAGTACTGGCAGCGGCTGCGGCACGACCTGGAGCGCGCTCGCCTGCT
GATCGAGCTGCTGCGCAAGCGGGAGAAGCTCAAGCGTGAGCAGGTGAAGGTGGAGCAGGTCGCCATGGAG
CTGCGGCTGACCCCGCTGACGGTGCTGCTGCGCTCAGTGCTGGACCAGCTGCAAGACAAGGACCCCGCCA
GGATATTTGCGCAGCCCGTGAGTCTGAAGGAGGTACCAGATTATTTGGATCACATTAAACATCCCATGGA
CTTTGCCACAATGAGGAAACGGTTAGAAGCTCAAGGGTATAAAAACCTCCATGAGTTTGAGGAGGATTTT
GATCTCATTATAGATAACTGCATGAAGTACAATGCCAGGGACACCGTGTTCTATAGAGCCGCGGTGAGGC
TGCGCGATCAGGGAGGTGTTGTTCTGAGGCAGGCCCGGCGCGAGGTGGACAGCATCGGCTTGGAAGAGGC
CTCGGGGATGCACCTGCCTGAGCGGCCTGCTGCGGCACCGCGGCGGCCTTTCTCCTGGGAAGACGTGGAC
AGGTTGCTGGACCCCGCCAACAGAGCCCACCTGGGCCTGGAGGAGCAGCTGAGAGAGCTGCTGGACATGC
TCGACCTCACCTGCGCTATGAAGTCCAGCGGCTCCCGGAGCAAGCGGGCAAAGCTGCTCAAAAAGGAAAT
TGCCCTTCTCCGAAACAAGCTGAGCCAGCAGCACAGCCAGCCCCTGCCCACGGGGCCAGGCTTGGAAGGC
TTCGAAGAGGACGGAGCTGCGCTGGGGCCGGAGGCGGGCGAGGAAGTCCTTCCGAGGTTGGAGACTCTTC
TGCAGCCAAGGAAAAGGTCGCGGAGCACATGCGGAGACTCCGAGGTGGAGGAGGAGTCCCCAGGAAAGCG
CCTGGACGCAGGTCTCACCAACGGCTTTGGGGGTGCGAGGAGCGAGCAGGAGCCGGGCGGCGGCCTGGGG
AGGAAGGCCACACCCCGACGACGCTGTGCCTCCGAGTCCAGCATCTCCTCCAGCAACAGCCCGCTCTGCG
ACTCGAGCTTTAATGCGCCCAAATGTGGGCGGGGCAAACCGGCTCTTGTGCGACGGCACACGCTGGAGGA
CCGCAGTGAGCTGATCTCCTGCATCGAGAATGGGAACTACGCCAAGGCGGCCAGGATCGCAGCCGAAGTC
GGCCAGAGCAGCATGTGGATCTCCACTGATGCCGCCGCCTCGGTGCTGGAGCCTCTGAAGGTGGTGTGGG
CCAAGTGCAGCGGCTACCCCTCCTACCCGGCACTGATCATCGACCCCAAGATGCCCCGTGTGCCTGGCCA
CCACAACGGCGTCACCATCCCGGCCCCACCCCTGGACGTGCTGAAGATTGGGGAGCACATGCAGACCAAG
TCTGATGAGAAGCTGTTCCTCGTTCTCTTTTTTGATAATAAGAGAAGTTGGCAGTGGCTTCCTAAGTCCA
AAATGGTTCCCCTTGGTATTGACGAAACTATAGACAAGTTAAAGATGATGGAAGGGAGGAATTCCAGCAT
CCGGAAGGCCGTGCGGATCGCTTTTGACCGCGCCATGAACCACCTGAGCCGCGTCCACGGGGAGCCGACC
AGCGACCTCAGTGACATTGACTGACGGCCCGGCCGCCAGCGCGGGTCTTGTCCATAGTGTTGATAAGCTG
TACATGTTTGTATATTGTTCAAAACTTAACTTATTCTGATTTTTAGTTATAGCTCTTTAATTCTTTTTCC
CCGGGGAGGGGGGAGGTTTTATTTCCAAGTTTTCTAGGAACCCATCTCCGTCTGGGCGCTGTGAGTGGGG
TGGGCACGTCCGGGCAGCCCAGTGCGTCTGTCGCACGTCCCCAGGCCGTGCTGCTGGCGTCACTTTCTTT
GATATGTAGCTTTTTCTTAAAGACTTTTGAATGTTTAATAATTTTGTAAATCATGCTCTTTACACAGAGT
ACCACTTATTTAATAAGACGGGATGTAAATTTACAATGACAAATGTGTATTTTAAGAAAGAAAATGACAT
TATTTTGAATGGTACTTTGTGGAAAGAGGGGAGAATAAAGTTATGCTGTGTACATCACTTGCAGATCACC
AAAAACACTCCGCTGCCCGTGACCGCCGGTGGGTGTGTCCCCGCTCCCGTCGTCCCGCCCACCTCAAACC
CCGCAGGTGTGCCTCCCAGCGGATTATTTATTGTAGAAAGTGTATTCATTTGCTTTATAATGAAAAATAC
ATTTGCAAAGGTATATTGATATGCATTTTTATACAGGCACATAAAAATTCAACTTGGCTTGGGAGCAGAA
TGCATTGCATTGTATAAATGACTCTGGCCTGTGTGTACTTTGATTTTATAACTTGTAATCTTTTGTTTAC
AATGAGGGGCTTTCTGTAACTTGTTTTAATTTAGAACACTTTGGTAGCAATAGAAACTTTGGATACATTT
TTGTATGGTACCTGTGATGTATATAGAATTAGTACTTTATTTTTATTTTTAAGAGGTAAAGCATTATGTT
GGGGAAAGTAGGGTGGGTTTCCAAATTTGCATTTTTTATATTAAAAATAAAGTCAAGAAAAAAAAAA

>NM_021778.1 Homo sapiens a disintegrin and metalloproteinase domain 28 (ADAM28), transcript variant 2, mRNA
GCGAGAAGAGCAGACACCGTGCTCCTGGAATCACCCAGCATGTTGCAAGGTCTCCTGCCAGTCAGTCTCC
TCCTCTCTGTTGCAGTAAGTGCTATAAAAGAACTCCCTGGGGTGAAGAAGTATGAAGTGGTTTATCCTAT
AAGACTTCATCCACTGCATAAAAGAGAGGCCAAAGAGCCAGAGCAACAGGAACAATTTGAAACTGAATTA
AAGTATAAAATGACAATTAATGGAAAAATTGCAGTGCTTTATTTGAAAAAAAACAAGAACCTCCTTGCAC
CAGGCTACACGGAAACATATTATAATTCCACTGGAAAGGAGATCACCACAAGCCCACAAATTATGGATGA
TTGTTATTATCAAGGACATATTCTTAATGAAAAGGTTTCTGACGCTAGCATCAGCACATGTAGGGGTCTA
AGGGGCTACTTCAGTCAGGGGGATCAAAGATACTTTATTGAACCTTTAAGCCCCATACATCGGGATGGAC
AGGAGCATGCACTCTTCAAGTATAACCCTGATGAAAAGAATTATGACAGCACCTGTGGGATGGATGGTGT
GTTGTGGGCCCACGATTTGCAGCAGAACATTGCCCTACCTGCCACCAAACTAGTAAAATTGAAAGACAGG
AAGGTTCAGGAACATGAGAAATACATAGAATATTATCTGGTCCTGGATAATGGTGAGTTTAAAAGGTACA
ATGAGAATCAAGATGAGATCAGAAAGAGGGTATTTGAGATGGCTAATTATGTCAACATGCTTTATAAAAA
GCTCAATACTCATGTGGCCTTAGTTGGTATGGAAATCTGGACTGACAAGGATAAGATAAAGATAACCCCA
AATGCAAGCTTCACCTTGGAGAATTTTTCTAAATGGAGGGGGAGTGTTCTCTCAAGAAGAAAGCGTCATG
ATATTGCTCAGTTAATCACAGCAACAGAACTTGCTGGAACGACTGTGGGTCTTGCATTTATGTCTACAAT
GTGTTCTCCTTATTCTGTTGGCGTTGTTCAGGACCACAGCGATAATCTTCTTAGAGTTGCAGGGACAATG
GCACATGAAATGGGCCACAACTTTGGAATGTTTCATGACGACTATTCTTGCAAGTGTCCTTCTACAATAT
GTGTGATGGACAAAGCACTGAGCTTCTATATACCCACAGACTTCAGTTCCTGCAGCCGTCTCAGCTATGA
CAAGTTTTTTGAAGATAAATTATCAAATTGCCTCTTTAATGCTCCATTGCCTACAGATATCATATCCACT
CCAATTTGTGGGAACCAGTTGGTGGAAATGGGAGAGGACTGTGATTGTGGGACATCTGAGGAATGTACCA
ATATTTGCTGTGATGCTAAGACATGTAAAATCAAAGCAACTTTTCAATGTGCATTAGGAGAATGTTGTGA
AAAATGCCAATTTAAAAAGGCTGGGATGGTGTGCAGACCAGCAAAAGATGAGTGCGACCTGCCTGAAATG
TGTAATGGTAAATCTGGTAATTGTCCTGATGATAGATTCCAAGTCAATGGCTTCCCTTGCCATCACGGGA
AGGGCCACTGCTTGATGGGCACATGCCCCACACTGCGGGAGCAGTGCACAGAGCTGTGGGGACCAGGAAC
TGAGGTTGCAGATAAGTCATGTTACAACAGGAATGAAGGTGGGTCAAAGTACGGGTACTGTCGCAGAGTG
GATGACACACTCATTCCCTGCAAAGCAAATGATACCATGTGTGGGAAGTTGTTCTGTCAAGGTGGGTCGG
ATAATTTGCCCTGGAAAGGACGGATAGTGACTTTCCTGACATGTAAAACATTTGATCCTGAAGACACAAG
TCAAGAAATAGGCATGGTGGCCAATGGAACTAAGTGTGGCGATAACAAGGTTTGCATTAATGCAGAATGT
GTGGATATTGAGAAAGCCTACAAATCAACCAATTGCTCATCCAAGTGCAAAGGACATGCTGTGTGTGACC
ATGAGCTCCAGTGTCAATGTGAGGAAGGATGGATCCCTCCCGACTGCGATGACTCCTCAGTGGTCTTCCA
CTTCTCCATTGTGGTTGGGGTGCTGTTCCCAATGGCGGTCATTTTTGTGGTGGTTGCTATGGTAATCCGG
CACCAGAGCTCCAGAGAAAAGCAGAAGAAAGATCAGAGGCCACTATCTACCACTGGCACCAGGCCACACA
AACAGAAGAGGAAACCCCAGATGGTAAAGGCTGTTCAACCCCAAGAGATGAGTCAGATGAAGCCCCATGT
GTATGATCTGCCAGTAGAAGGCAATGAGCCCCCAGCCTCTTTTCATAAAGACACAAACGCACTTCCCCCT
ACTGTTTTCAAGGATAATCCAATGTCTACACCTAAGGACTCAAATCCAGAAGCATGAAGCAACAGCTAAG
CAAGAACTAATGGTTAAATTATCAACTTGGAAAACTTGGAAAATCTGGATGCCAGAGAAATATACTATCT
CACCAGTATTTGCTCTCGACTCAAGAAGGTTAACATTTTCTGATTCATGTTAGACTTTGAAGAGACTAAA
GAAAATTTTCAAGAGGAACATATGCCTGAGAACCTTTGCATGAATTTAAAATTTCAATTATCCATTCTTA
TAAGAAGGAAGATGATTGTAAAGAAATATCTCCGAAGTTAAAATCTGTAATAGGAATTGATTCATTCTCT
TAATGAAAACAAAACATAAAAACATCACACTAATCTTAGGAATAAGAAAAATTGTACATCCATTAAATGT
ACAATTGATTGCAACATCTTGATTGCACCAAAAAAAAAAAAAAAAAAAAAAAAAAA

>NM_022452.1 Homo sapiens fibrosin (FBRS), mRNA
TTTCCGACACAATCCGTACACGGCCTTCCCTCCCGCAGTGCCCGGGCTGCCTCCGGGCCTCCCGCCGGCC
GTCTCCTTTGGCTCCCTGCAGGGGGCCTTCCAGCCCAAGAGCACGAACCCTGAGCTGCCACCACGACTGG
GGCCGGTGCCGAGCGGGCTCTCCCAGAAGGGGACACAGATCCCCGACCATTTCCGGCCACCTTTGAGGAA
ACCAGGGAAGTGGTGTGCCATGCACGTGCGTGTGGCTTACATGATCCTGAGACACCAGGAGAAAATGAAG
GGTGACTCCCACAAGCTTGACTTTCGGAATGACCTCCTGCCCTGCCTTCCGGGGCCCTATGGGGCCCTGC
CCCCTGGGCAGGAGCTCTCCCACCCGGCCTCCCTCTTCACTGCGACTGGTGCCGTCCACGCTGCAGCCAA
CCCTTTCACGGCAGCTCCCGGGGCCCACGGACCCTTCCTGAGCCCCAGCACCCACATTGATCCCTTTGGG
CGTCCCACAAGCTTCGCCTCTTTGGCTGCCCTCTCCAACGGGGCCTTTGGAGGCCTGGGCAGCCCCACAT
TCAACTCCGGCGCCGTCTTTGCCCAGAAAGAAAGCCCAGGGGCCCCACCAGCCTTCGCCTCCCCACCGGA
CCCATGGGGCCGCCTGCACCGCAGTCCTCTGACCTTTCCTGCCTGGGTCCGGCCCCCTGAGGCCGCCCGG
ACTCCAGGCTCAGACAAGGAGCGGCCTGTGGAGCGGAGGGAGCCCTCCATCACCAAGGAGGAGAAGGACA
GGGACCTCCCCTTCTCACGGCCCCAGCTCCGAGTTTCTCCTGCTACTCCCAAGGCCCGGGCTGGTGAGGA
GGGGCCTCGGCCAACCAAGGAATCTGTGCGGGTAAAGGAAGAGCGGAAGGAGGAGGCTGCCGCCGCCGCT
GCCGCTGCTGCTGCCGCCGCCGCTGCCGCCGCCGCAGCAGCCACTGGGCCCCAGGGCCTTCACCTGCTGT
TTGAGAGGCCCCGGCCGCCCCCGTTTCTGGGCCCTAGCCCACCAGATCGCTGTGCTGGCTTCCTGGAGCC
AACCTGGTTGGCAGCACCCCCACGCCTGGCAAGGCCACCCCGCTTCTATGAGGCGGGTGAGGAGCTAACT
GGACCCGGGGCCGTGGCCGCTGCCCGCCTCTACGGTCTGGAACCTGCTCACCCCTTGCTCTACAGCCGCT
TGGCTCCTCCACCACCACCTGCTGCGGCCCCGGGAACCCCTCACCTTCTCAGCAAGACCCCACCGGGAGC
CCTTTTGGGGGCACCACCTCCGCTTGTGCCCGCCCCCCGGCCCAGTTCCCCACCTAGGGGCCCTGGCCCA
GCTCGGGCTGACAGGTGAGGGGAACGGGGGGGGGTCGGGGCAAAGCTCCATCTCCCCTTCCTTTAACCAG
GTCCTAGGGCTGAGGTTTTAAGCCAGGGCTGGAGGGCAAAGGTCATAACCTCACCAGCCACCTCTGAGGT
CATGGAACCTGGGAACAGAAGCCTCAACCCCCACAAGACCAAGCATCACATGGAGTGTAGGGTCACTGGG
AGAGCAGAGGTCACAGCCTCTAGAGAAGGGAGAGGGGCGTGTGCATGGGAGTGTGGCTCATCTCGGGGGC
CATGGGGCCTCCTGAGGTACACCTTTGCCCCTGTAAGGGCCTCTAGGCCCTGGGCCTGCCTCCCCAAGGG
CTCACTAAGCCAGAGGCCAAAGTGCCCCCTCCCGTTCACCTACCACCCAAGTCCTCATGCCCTCCGAGGG
CTGGGGGAGGAGGGGCTCAAGGAAGGGGGGTTCCATGTACATATTTATCACCCCTTTCACATAGCCCCAA
GACCTTTTGTACATTTTTACAGGGGTGCCCCTCCCAACAGTTCCCTTCCTGGTTAATTAAACCCTCAGAC
TGGTGCTGTGTTCCTAGCCTCTGGCCTCTCTGTGGGGAAAGGGGACTGCAGGGGGAAGAGCCGGGAAGGG
ACAGTCAGGCTTCTCCCTGGGAAGGTGGGGCCAGCAGGAGATGACCAACAGGGGGCAGGACCTGGGGACC
TGGGCTGGAGGGAAGGGCAGAAGCTTCCTACTTGGCTGACAGCCCCGGTTCCCCCAACATGTTCCCGTTC
ACTCTGCCCCCACCCCCAAAGGCTCAGCCTCTAAATCTCAGACTCCACCACCTCTTAATGGCTCAGTCCC
CTTCACCCCATTTCCAAGTGCCCCCAGGACTCCTGGGCCCTGCTTCCCTGAACCCTGTTCTCCAAAACCC
TGCCCCAGGCTAAGGGTGGCCAGAGAAGGTCACCATGTACCACACACCAAAGAAGGGGGTCGGCCCAGGG
GTGGGCGACACAGGCAGCTTCTTCGGCAGCCTCACGGCAGCAACCCCAGCCTTCCCAAAGCAGCAGGCGC
CTCCAGGCTGGGGCCCAACCTAGAAGGCAGGGGTCAATCTAACAAAACCCTAACGTTGACTTTTTTCCCT
GGTGGGGCTTCTTCTGTAACATGACTTGCGAATATTTATATAAAAACGAGTGTTACAATG

>NM_022663.1 Homo sapiens cutaneous T-cell lymphoma-associated antigen 1 (CTAGE1), transcript variant 2, mRNA
CTAATTTCTTCCTATGTTTGTCATCATATCATTACATAATTGTGTTGTTATTTCTTTTGTTTTATTTTTA
TTTGGTGGGAACAACTTTATCCAGAACTTTTACTTGCCCCAGAATTATATAGATCAGTTTCTCCTGACTT
CTTTCCCAACCTTTACCTCTGTTGGTGTTCTAATAGTTTTAGTTTTATGTTCTGCTTTTCTCTTGCTGTG
GCAAGGGGAAGGAGTAAATCTAAGATAGTGCTTAATTGCAGTTGGTGAATTTGATCTCTGATTGAGCTCT
CTTCTCTGGAATTCTGTTAAAAGATGAAATGTATCGTGTTCCCTGAGAGACGCCCTCAAATTTTGGATTA
GTCCTTCATGCAAGCTGGGCCACCAAGCCATTGCTTCTTTTGGGGACAACCTGCCCTCACTTTTAAAAAG
CATCCTAGCTCACATGCCTCCCCTAGCAGTTAATGCCACTCCAGTCTCTGCTTGAATGTAATAAAATAAA
AGAAAAGTAACTATTTGAGACATGAGGTGCCCTTATTGTACACTGGGGCTTCCTATACATTTTCCGTCTT
CCCTTGAACCACCACTATCCTCAGCTACTTTATGCTTCTGTTCTGTTAAAGCCCTATTTGCTAGTGGAAA
AATTTAACTCCTGGTGATTTTTTTAATACTAGGCCTCTTGCCTTCCTTCCAGTGAGAGAAAAATAGAATG
GTAAGCCTAGTGGTTTCTTCCTTCACTGTTGAATACTATTTATCCAAGGTATCAAGGAAGAACTTCTAAT
CAGAAAAGACATGTATTATTTTCACAACTGGGTAGCATATCTCACTCCCAGAATGGAAGTTAGGTGGGAA
TTGCAAGATTAAGGAGATTTTTCTGGATTTCTGTCTATGTATCATATCCACAGAACTCTTTCTAGAGGAA
TTTTATATTGAGCCAGGCATCCATTTCCACAGTCTTGCATTTCTAGATACTTCCAAAGTTATAGCACTGT
TCCTAAATCATTTTTGGCTTTATTTATTAATTTATTGTTCACTTCATTTCATTAGGTTCAGTATGAAACA
GGTATTGTCATCTCTTTGTGTCTACTTTGCCACCTTTCCCCAGAATAGGCCTGAATGAGATTGAAAACGT
TACTTCAGTTCCTTGTGTCTGACATTGCTTGTTTGTAACTAAGAAAAATAATATTTGCTTTTGTTGAATG
ACTACTAATTTTTTTCCATGAACCTAATAAACTAAAAAGAAAGTTGAAATAATAAAGAGTGAATAAGTAT
AAAAATCAAAAAAAAAAAAAAAAA

>NM_022976.1 Homo sapiens fibroblast growth factor receptor 2 (bacteria-expressed kinase, keratinocyte growth factor receptor, craniofacial dysostosis 1, Crouzon syndrome, Pfeiffer syndrome, Jackson-Weiss syndrome) (FGFR2), transcript variant 9, mRNA
GAGCGGGCGAGGGAGCGCGCGCGGCCGCCACAAAGCTCGGGCGCCGCGGGGCTGCATGCGGCGTACCTGG
CCCGGCGCGGCGACTGCTCTCCGGGCTGGCGGGGGCCGGCCGCGAGCCCCGGGGGCCCCGAGGCCGCAGC
TTGCCTGCGCGCTCTGAGCCTTCGCAACTCGCGAGCAAAGTTTGGTGGAGGCAACGCCAAGCCTGAGTCC
TTTCTTCCTCTCGTTCCCCAAATCCGAGGGCAGCCCGCGGGCGTCATGCCCGCGCTCCTCCGCAGCCTGG
GGTACGCGCTGAAGCCCGGGAGGCTTGGCGCCGGCGAAGACCCAAGGACCACTCTTCTGCGTTTGGAGTT
GCTCCCCGCAACCCCGGGCTCGTCGCTTTCTCCATCCCGACCCACGCGGGGCCGGGGACAACACAGGTCG
CGGAGGAGCGTTGCCATTCAAGTGACTGCAGCAGCAGCGCAGCGCCTCGGTTCCTGAGCCCACCGCAGCT
GAAGGCATTGCGCGTAGTCCATGCCCGTAGAGGAAGTGTGCAGATGGGATTAACGTCCACATGGAGATAT
GGAAGAGGACCGGGGATTGGTACCGTAACCATGGTCAGCTGGGGTCGTTTCATCTGCCTGGTCGTGGTCA
CCATGGCAACCTTGTCCCTGGCCCGGCCCTCCTTCAGTTTAGTTGAGGATACCACATTAGAGCCAGAAGA
GCCACCAACCAAATACCAAATCTCTCAACCAGAAGTGTACGTGGCTGCGCCAGGGGAGTCGCTAGAGGTG
CGCTGCCTGTTGAAAGATGCCGCCGTGATCAGTTGGACTAAGGATGGGGTGCACTTGGGGCCCAACAATA
GGACAGTGCTTATTGGGGAGTACTTGCAGATAAAGGGCGCCACACCTAGAGACTCCGGCCTCTATGCTTG
TACTGCCAGTAGGACTGTAGACAGTGAAACTTGGTACTTCATGGTGAATGTCACAGATGCCATCTCATCC
GGAGATGATGAGGATGACACCGATGGTGCGGAAGATTTTGTCAGTGAGAACAGTAACAACAAGAGAGCAC
CATACTGGACCAACACAGAAAAGATGGAAAAGCGGCTCCATGCTGTGCCTGCGGCCAACACTGTCAAGTT
TCGCTGCCCAGCCGGGGGGAACCCAATGCCAACCATGCGGTGGCTGAAAAACGGGAAGGAGTTTAAGCAG
GAGCATCGCATTGGAGGCTACAAGGTACGAAACCAGCACTGGAGCCTCATTATGGAAAGTGTGGTCCCAT
CTGACAAGGGAAATTATACCTGTGTAGTGGAGAATGAATACGGGTCCATCAATCACACGTACCACCTGGA
TGTTGTGGAGCGATCGCCTCACCGGCCCATCCTCCAAGCCGGACTGCCGGCAAATGCCTCCACAGTGGTC
GGAGGAGACGTAGAGTTTGTCTGCAAGGTTTACAGTGATGCCCAGCCCCACATCCAGTGGATCAAGCACG
TGGAAAAGAACGGCAGTAAATACGGGCCCGACGGGCTGCCCTACCTCAAGGTTCTCAAGCACTCGGGGAT
AAATAGTTCCAATGCAGAAGTGCTGGCTCTGTTCAATGTGACCGAGGCGGATGCTGGGGAATATATATGT
AAGGTCTCCAATTATATAGGGCAGGCCAACCAGTCTGCCTGGCTCACTGTCCTGCCAAAACAGCAAGGCC
GCCGGTGTTAACACCACGGACAAAGAGATTGAGGTTCTCTATATTCGGAATGTAACTTTTGAGGACGCTG
GGGAATATACGTGCTTGGCGGGTAATTCTATTGGGATATCCTTTCACTCTGCATGGT

>NM_025030.1 Homo sapiens hypothetical protein FLJ20972 (FLJ20972), mRNA
AATCGACCCCTGGAAGCCAAGACCGCATCACAAAACTGCCTAGGAAGAGGAATGGAACAAGTAGCAAAGA
AGTTAGGGGTGGCTCATGAAGAGATTCAAAGGCTCACTGATGAGCTACAAGTGAAGGAGAAGGAACAATG
TAAATTAGATTCTGCACTTAAGAAGGCTCAACTAGAAATTGACAAATTGAAGGAAAATTTGGTAAAGCTG
AAAGAAAATGATGCAGCTGACCTACAGAAAGCAAAGGAACAAAATCAGAGACTGGATGAGGAAATTCTGG
CTTTAAGAAATAGGGTTCGATCACTTGACTCAGAAAAAAAGGTGCTTGGTGAAATGGTTGAAAGACTTAA
AGGAGAGGTGTGTGAATCTCAAGAGAATAAGCAACTTGGAAACCACTCCCCTGGAAAAACTGTGGGTGGT
GAACAGAGAGAACAGATTGAGGCTTCCATGTTAGAGCCTGAATTATCAGTAACATAGGAAGATAGAAGAG
AAACCAGTACAAAAGATCAAGAGACAAAGTACAAGATTTGAATGAGATCCTGAAAATGAGCCAAGAAAAA
AATGAAATGTTTGAAAGTGAGTGGTCAAAAGAGAGAGAGAGAGAGAAGCAGTTGGCATCTGGTCTTGACA
CTGCAGAGAAGGCCTTGAAAGTTGAAAGTGAGGTATTACCATTCAGGAAGCTGTTTTCTTCTTCTTGTAG
TTCTAATTTAGGGATTTCATGTTATCATTTTTAAATAAAGTATAACTATGTGTCTCAGCTTGGGCTGCCA
TAACCAAACACCACAGACTAGGTGTCTCAAAGAACAGAATTTTATTTTCTCACAGTTATGGAGGAGGGGA
AGTCCAAGATCAAGGTGCCAGCCAAGTCAGTTCCTGGTGAGGGTTCTCTTCCTGGCTTGCAGATGGCCAC
CTTCTTGCTGTGTCCTCACATGACAGAGTGAGCAAGCTCTGGTGTCTCTTCCTCTTCCTATAAAGGCACT
AACCCTATTGGATTAAGGCCCCACCCTTATATCCTCATTTGACCTTTATCACCTCCTTATCAACCCTATC
TATCTCCAAATACAGTCCATATTGGGAATTAGGGTTTCAACAATATGAATAGGGAGGGAGAGCACAATTC
AGTCCATAGCACTGTAGAATACGTGTTTCTATAATAATAATGGGGTAGCTCTGTTGTTTCTCCAAGCTGA
GTTCTAGCACTAAGCAAAGAGTCCTTTATTTAGCAGACGTTTGATTGTTGTAGTGTTCATAGAGTCATGG
GCTTATCGCTCGTTTTAACTTCTTGTCCTGCCATCTTGGAAAGATCTATCAGGAGACATAATCAGCCTAT
ATTATGAAAAGAGACCTGGAAGTGAGTTCATGGAAGTCTAAATCAGTAATTTAGAGGATAGTGACACTCA
ATCAGTTTGTAGTTTGCAGTGCCCCTAATCTCATCCTAATGACCTACAGGAATTTTCAGTGAAATAAGAT
AGGAAATCAATTATCATTTACCCTCTTCCTGTGGTTTTGGGAGGCCACCCTCTACCTTCTTGCCTTTTTG
TCTAAGCCTTTCTAATCAGCATTTACCTCCCACTTTGACTTCAAGGCTTTGGGAAAATACCAAGTAGCTC
CTCTCCTGAAGTAAATTTTATGTAACCTATTCCCTTCATTGAGCACCACAGACTGACTCTCAACCCAAAG
TCTTCCACCAGCCAATCAGTGCACATCCTGTGTCATCAATGTAAAAATCTGTTAAAAATCTGCATTTAGG
TTGGGCACGGTGGCTCACGCTTGTAATCCCAGCACTTTGGGAGGCCAAGGTGGGCGGATCACCTGAGGTC
AGGAGTTCGAGACCAGCCTGACCAACATGGAGAAACCCCATCTCTCCCGAAAATACAAAATTAGCCAGGC
GTGGTGGTGCATGCCTATAATCCCAGGTACTTGGGAGGCTGAGGCAGGAGAATCACTTGAACCCAGGAGG
CAGAGATTGCAGTGAGCTGAGATCATGCCATTGCACTCCAGCCTGGGCAACAAGAGAAGAAACTCCATCT
CAAAAAAAAAAAAAAAAAAAAA

>NM_025021.1 Homo sapiens CREB regulated transcription coactivator 1 (CRTC1), transcript variant 2, mRNA
CCAGCCGGCGCTTGCGCGGTGGCACGGGCGAGTGGGGGGGCGAGGAGGTGGAGGAGGAGGAGGAGGAGGA
GGAGGTGGCGGCGAGAAGATGGCGACTTCGAACAATCCGCGGAAATTCAGCGAGAAGATCGCGCTGCACA
ATCAGAAGCAGGCGGAGGAGACGGCGGCCTTCGAGGAGGTCATGAAGGACCTGAGCCTGACGCGGGCCGC
GCGGCTCCAGCTCCAGAAATCCCAGTACCTGCAACTGGGCCCCAGCCGAGGCCAGTACTATGGCGGGTCC
CTGCCCAACGTGAACCAGATCGGGAGTGGCACCATGGACCTGCCCTTCCAGACCCCCTCCCAATCCTCGG
GCCTGGACACCAGCCGGACCACCCGGCACCATGGGCTGGTGGACAGGGTGTACCGGGAGCGTGGCCGGCT
CGGCTCCCCACACCGCCGGCCCCTGTCAGTGGACAAACACGGACGGCAGGCCGACAGCTGCCCCTATGGC
ACCATGTACCTCTCACCACCCGCGGACACCAGCTGGAGAAGGACCAATTCTGACTCCGCCCTGCACCAGA
GCACAATGACGCCCACGCAGCCAGAATCCTTTAGCAGTGGGTCCCAGGACGTGCACCAGAAAAGAGTCTT
ACTGTTAACAGTCCCAGGAATGGAAGAGACCACATCAGAGGCAGACAAAAACCTTTCCAAGCAAGCATGG
GACACCAAGAAGACGGGGTCCAGGCCCAAGTCCTGTGAGGTCCCCGGAATCAACATCTTCCCGTCTGCCG
ACCAGGAAAACACTACAGCCCTGATCCCCGCCACCCACAACACAGGGGGGTCCCTGCCCGACCTGACCAA
CATCCACTTCCCCTCCCCGCTCCCGACCCCGCTGGACCCCGAGGAGCCCACCTTCCCTGCACTGAGCAGC
TCCAGCAGCACCGGCAACCTCGCGGCCAACCTGACGCACCTGGGCATCGGTGGCGCCGGCCAGGGAATGA
GCACACCTGGCTCCTCTCCACAGCACCGCCCAGCTGGCGTCAGCCCCCTGTCCCTGAGCACAGAGGCAAG
GCGTCAGCAGGCATCGCCCACCCTGTCCCCGCTGTCACCCATCACTCAGGCTGTAGCCATGGACGCCCTG
TCTCTGGAGCAGCAGCTGCCCTACGCCTTCTTCACCCAGGCGGGCTCCCAGCAGCCACCGCCGCAGCCCC
AGCCCCCGCCGCCTCCTCCACCCGCGTCCCAGCAGCCACCACCCCCGTCACCCCCACAGGCGCCCGTCCG
CCTGCCCCCTGGTGGCCCCCTGTTGCCCAGCGCCAGCCTGACTCGTGGGCCACAGCCGCCCCCGCTTGCA
GTCACGGTACCGTCCTCTCTCCCCCAGTCCCCCCCAGAGAACCCTGGCCAGCCATCGATGGGGATCGACA
TCGCCTCGGCGCCGGCTCTGCAGCAGTACCGCACTAGCGCCGGCTCCCCGGCCAACCAGTCTCCCACCTC
GCCAGTCTCCAATCAAGGCTTCTCCCCAGGGAGCTCCCCGCAACTGGAGCAGTTCAACATGATGGAGAAC
GCCATCAGCTCCAGCAGCCTGTACAGCCCGGGCTCCACACTCAACTACTCGCAGGCGGCCATGATGGGCC
TCACGGGCAGCCACGGGAGCCTGCCGGACTCGCAGCAACTGGGATACGCCAGCCACGGTGGCATCCCCAA
CATCATCCTCACAGTGACAGGAGAGTCCCCCCCCAGCCTCTCTAAAGAACTGACCAGCCACCGAGGACAC
CTTCCGGATGGACCGCCTGTGAGCGGGCACGCCGGCACCCTGCCGCTCAGCCGTCCCGACGGCGCCTCCC
CAGCCCGGGGACGGCCGTGCTCCGTCCCTCGCCAACGGCCGAGCTTGTGATTCTGAGCTTGCAATGCCGC
CAAGCGCCCCCCGCCAGCCCGCCCCCGGTTGTCCACCTCCCGCGAAGCCCAATCGCGAGGCCGCGAGCCG
GGCCGTCCACCCACCCGCCCGCCCAGGGCTGGGCTGGGATCGGAGGCCGTGAGCCTCCCGCCCCTGCAGA
CCCTCCCTGCACTGGCTCCCTCGCCCCCAGCCCCGGGGCCTGAGCCGTCCCCTGTAAGATGCGGGAAGTG
TCAGCTCCCGGCGTGGCGGGCAGGCTCAGGGGAGGGGCGCGCATGGTCCGCCAGGGCTGTGGGCCGTGGC
GCATTTTCCGACTGTTTGTCCAGCTCTCACTGCCTTCCTTGGTTCCCGGTCCCCCAGCCCATCCGCCATC
CCCAGCCCGTGGTCAGGTAGAGAGTGAGCCCCACGCCGCCCCAGGGAGGAGGCGCCAGAGCGCGGGGCAG
ACGCAAAGTGAAATAAACACTATTTTGACGGC

>NM_030642.1 Homo sapiens apolipoprotein L5 (APOL5), mRNA
ATGCCATGTGGCAAACAAGGAAATTTGCAAGTTCCCGGTTCCAAGGTGTTACCTGGCTTGGGAGAAGGTT
GTAAAGAAATGTGGCTTCGAAAGGTAATCTACGGAGGTGAGGTCTGGGGGAAGTCCCCAGAACCTGAGTT
CCCCTCACTCGTGAACCTGTGCCAGAGTTGGAAAATTAACAATTTGATGTCAACTGTCCACAGTGATGAG
GCTGGTATGCTGTCCTACTTTCTGTTTGAAGAGCTGATGCGATGTGACAAAGATTCCATGCCAGATGGAA
ATCTGTCAGAGGAGGAAAAATTGTTTCTCTCATATTTTCCTTTGCACAAGTTTGAGCTAGAACAGAACAT
CAAAGAACTTAACACCCTTGCGGACCAAGTTGACACCACTCACGAGTTGCTTACCAAGACCAGCCTGGTG
GCCAGCTCTTCCGGGGCTGTTTCTGGGGTCATGAACATCCTGGGTTTGGCCCTAGCACCTGTGACAGCAG
GAGGCAGTCTCATGCTCTCAGCAACTGGGACAGGGTTGGGGGCAGCAGCTGCCATCACCAACATAGTAAC
AAATGTCTTAGAAAATAGAAGCAATTCAGCAGCAAGAGACAAAGCCAGCCGACTGGGGCCTCTGACAACA
TCACATGAGGCTTTCGGAGGAATAAATTGGTCTGAAATCGAGGCTGCTGGCTTTTGTGTTAATAAGTGTG
TAAAAGCTATCCAGGGCATCAAGGATCTTCATGCCTACCAGATGGCCAAATCCAACTCTGGCTTCATGGC
TATGGTCAAGAATTTTGTGGCCAAGAGACACATCCCTTTCTGGACGGCTAGAGGGGTGCAGAGAGCCTTT
GAGGGCACAACTCTGGCCATGACCAATGGTGCCTGGGTGATGGGTGCTGCTGGGGCTGGCTTCTTACTTA
TGAAAGACATGAGCAGCTTCCTGCAGAGCTGGAAGCACCTGGAGGATGGGGCAAGGACGGAGACAGCAGA
GGAACTGAGAGCACTTGCTAAGAAGCTGGAGCAGGAGCTGGACCGGCTCACCCAGCACCACCGGCACCTG
CCGCAGAAGGCGAGCCAGACCTGTTCCAGCTCCCGGGGCAGGGCTGTTCGAGGATCCCGTGTGGTTAAAC
CAGAAGGGTCTCGCTCACCTCTCCCCTGGCCTGTTGTGGAGCACCAGCCTAGGCTGGGCCCTGGCGTGGC
ACTGAGGACACCAAAGAGGACAGTCTCTGCCCCAAGGATGCTTGGCCACCAGCCAGCCCCACCAGCACCA
GCAAGAAAGGGGAGACAGGCCCCGGGAAGACACCGACAATGAGAAGAGTTGGTCACCCTGTCACCACTGA
ACCTTGATTTAACAGAGGCAAAATGCAAGTCTTCCCTGAAGAATACTGGGGGTAGGGAAACTTCTAGTGG
CAATGATAAAACCAGCAGCAATGATAATAGAAGGCAAA

>NM_024005.1 Homo sapiens DEAD (Asp-Glu-Ala-Asp) box polypeptide 3, X-linked (DDX3X), transcript variant 1, mRNA
CTTTCCCCTTACTCCGCTCCCCTCTTTTCCCTCCCTCTCCTCCCCTTCCCTCTGTTCTCTCCTCCTCTTC
CCCTCCCCTCCCCCGTCCGGGGCACTCTATATTCAAGCCACCGTTTCCTGCTTCACAAAATGGCCACCGC
ACGCGACACCTACGGTCACGTGGCCTGCCGCCCTCTCAGTTTCGGGAATCTGCCTAGCTCCCACTAAGGG
GAGGCTACCCGCGGAAGAGCGAGGGCAGATTAGACCGGAGAAATCCCACCACATCTCCAAGCCCGGGAAC
TGAGAGAGGAAGAAGAGTGAAGGCCAGTGTTAGGAAAAAAAAAAACAAAAACAAAAAAAACGAAAAACGA
AAGCTGAGTGCATAGAGTTGGAAAGGGGAGCGAATGCGTAAGGTTGGAAAGGGGGGCGAAGAGGCCTAGG
TTAACATTTTCAGGCGTCTTAGCCGGTGGAAAGCGGGAGACGCAAGTTCTCGCGAGATCTCGAGAACTCC
GAGGCTGAGACTAGGGTTTTAGCGGAGAGCACGGGAAGTGTAGCTCGAGAGAACTGGGACAGCATTTCGC
ACCCTAAGCTCCAAGGCAGGACTGCTAGGGGCGACAGGACTAAGTAGGAAATCCCTTGAGCTTAGACCTG
AGGGAGCGCGCAGTAGCCGGGCAGAAGTCGCCGCGACAGGGAATTGCGGTGTGAGAGGGAGGGCACACGT
TGTACGTGCTGACGTAGCCGGCTTTCCAGCGGGTATATTAGATCCGTGGCCGCGCGGTGCGCTCCAGAGC
CGCAGTTCTCCCGTGAGAGGGCCTTCGCGGTGGAACAAACACTCGCTTAGCAGCGGAAGACTCCGAGTTC
TCGGTACTCTTCAGGGATGAGTCATGTGGCAGTGGAAAATGCGCTCGGGCTGGACCAGCAGTTTGCTGGC
CTAGACCTGAACTCTTCAGATAATCAGAGTGGAGGAAGTACAGCCAGCAAAGGGCGCTATATTCCTCCTC
ATTTAAGGAACCGAGAAGCTACTAGAGGTTTCTACGATAAAGACAGTTCAGGGTGGAGTTCTAGCAAAGA
TAAGGATGCGTATAGCAGTTTTGGATCTCGTAGTGATTCAAGAGGGAAGTCTAGCTTCTTCAGTGATCGT
GGAAGTGGATCAAGGGGAAGGTTTGATGATCGTGGACGGAGTGATTACGATGGCATTGGCAGCCGTGGTG
ACAGAAGTGGCTTTGGCAAATTTGAACGTGGTGGAAACAGTCGCTGGTGTGACAAATCAGATGAAGATGA
TTGGTCAAAACCACTCCCACCAAGTGAACGCTTGGAACAGGAACTCTTTTCTGGAGGCAACACTGGGATT
AATTTTGAGAAATACGATGACATTCCAGTTGAGGCAACAGGCAACAACTGTCCTCCACATATTGAAAGTT
TCAGTGATGTTGAGATGGGAGAAATTATCATGGGAAACATTGAGCTTACTCGTTATACTCGCCCAACTCC
AGTGCAAAAGCATGCTATTCCTATTATCAAAGAGAAAAGAGACTTGATGGCTTGTGCCCAAACAGGGTCT
GGAAAAACTGCAGCATTTCTGTTGCCCATCTTGAGTCAGATTTATTCAGATGGTCCAGGCGAGGCTTTGA
GGGCCATGAAGGAAAATGGAAGGTATGGGCGCCGCAAACAATACCCAATCTCCTTGGTATTAGCACCAAC
GAGAGAGTTGGCAGTACAGATCTACGAAGAAGCCAGAAAATTTTCATACCGATCTAGAGTTCGTCCTTGC
GTGGTTTATGGTGGTGCCGATATTGGTCAGCAGATTCGAGACTTGGAACGTGGATGCCATTTGTTAGTAG
CCACTCCAGGACGTCTAGTGGATATGATGGAAAGAGGAAAGATTGGATTAGACTTTTGCAAATACTTGGT
GTTAGATGAAGCTGATCGGATGTTGGATATGGGGTTTGAGCCTCAGATTCGTAGAATAGTCGAACAAGAT
ACTATGCCTCCAAAGGGTGTCCGCCACACTATGATGTTTAGTGCTACTTTTCCTAAGGAAATACAGATGC
TGGCTCGTGATTTCTTAGATGAATATATCTTCTTGGCTGTAGGAAGAGTTGGCTCTACCTCTGAAAACAT
CACACAGAAAGTAGTTTGGGTGGAAGAATCAGACAAACGGTCATTTCTGCTTGACCTCCTAAATGCAACA
GGCAAGGATTCACTGACCTTAGTGTTTGTGGAGACCAAAAAGGGTGCAGATTCTCTGGAGGATTTCTTAT
ACCATGAAGGATACGCATGTACCAGCATCCATGGAGACCGTTCTCAGAGGGATAGAGAAGAGGCCCTTCA
CCAGTTCCGCTCAGGAAAAAGCCCAATTTTAGTGGCTACAGCAGTAGCAGCAAGAGGACTGGACATTTCA
AATGTGAAACATGTTATCAATTTTGACTTGCCAAGTGATATTGAAGAATATGTACATCGTATTGGTCGTA
CGGGACGTGTAGGAAACCTTGGCCTGGCAACCTCATTCTTTAACGAGAGGAACATAAATATTACTAAGGA
TTTGTTGGATCTTCTTGTTGAAGCTAAACAAGAAGTGCCGTCTTGGTTAGAAAACATGGCTTATGAACAC
CACTACAAGGGTAGCAGTCGTGGACGTTCTAAGAGTAGCAGATTTAGTGGAGGGTTTGGTGCCAGAGACT
ACCGACAAAGTAGCGGTGCCAGCAGTTCCAGCTTCAGCAGCAGCCGCGCAAGCAGCAGCCGCAGTGGCGG
AGGTGGCCACGGTAGCAGCAGAGGATTTGGTGGAGGTGGCTATGGAGGCTTTTACAACAGTGATGGATAT
GGAGGAAATTATAACTCCCAGGGGGTTGACTGGTGGGGTAACTGAGCCTGCTTTGCAGTAGGTCACCCTG
CCAAACAAGCTAATATGGAAACCACATGTAACTTAGCCAGACTATACCTTGTGTAGTTTCAAGAACTCGC
AGTACATTACCAGCTGTGATTCTCCACTGAAATTTTTTTTTTAAGGGAGCTCAAGGTCACAAGAAGAAAT
GAAAGGAACAATCAGCAGCCCTGTTCAGAAGGATCATGCTCATCTGTGGAGCAAGTGCCCCCATGAAATG
CCATATTTTGTGAAGAAAGTGCATGCAGGAATATTCAGGGAGTCCAGCATGTAGTCATGGCAGCCTTAGG
TATTTGAGACCGACCAACCCTCCTGATGAAGACAACCATAACTCATGCAGAACTTGGAGCGTGATGCCCA
GAAGTGTGTGAACTGGTCTGTGACCACAAAGATGAGAACCGCATGCTGAGATTGGTGGAATGGAGATTTC
AGTGAGCCTACATGCAGATGACATGGTGACACCCGTGCCCAGCCTGAGCTGTTTTCTTCTGGCCCTCTTA
TTACATGAGAAAAATAAACACCTATGCACCTTGGCCTCAAAAAAAAAA

>NM_030766.1 Homo sapiens BCL2 like 14 (BCL2L14), transcript variant 2, mRNA
AATGACATGACAGCCATTCCGTGGCCAGGGACACCACTGCCCAAGCTGGAGACCACGAGGATTCAGGGAC
TGAAGCCAGCATGGGAATTCCTGGTTTGAGATCAGAGTCCTGAGTACCTCGTGGGAACTTGGGCACTCAT
CCGCAGGAGGTCTAGACCCCCAGAGAATTCCTTGAGTCTAAGGCACAGGCCCAACATGTGTAGCACCAGT
GGGTGTGACCTGGAAGAAATCCCCCTAGATGATGATGACCTAAACACCATAGAATTCAAAATCCTCGCCT
ACTACACCAGACATCATGTCTTCAAGAGCACCCCTGCTCTCTTCTCACCAAAGCTGCTGAGAACAAGAAG
TTTGTCCCAGAGGGGCCTGGGGAATTGTTCAGCAAATGAGTCATGGACAGAGGTGTCATGGCCTTGCAGA
AATTCCCAATCCAGTGAGAAGGCCATAAACCTTGGCAAGAAAAAGTCTTCTTGGAAAGCATTCTTTGGAG
TAGTGGAGAAGGAAGATTCGCAGAGCACGCCTGCCAAGGTCTCTGCTCAGGGTCAAAGGACGTTGGAATA
CCAAGATTCGCACAGCCAGCAGTGGTCCAGGTGTCTTTCTAACGTGGAGCAGTGCTTGGAGCATGAAGCT
GTGGACCCCAAAGTCATTTCCATTGCCAACCGAGTAGCTGAAATTGTTTACTCCTGGCCACCACCACAAG
CGACCCAGGCAGGAGGCTTCAAGTCCAAAGAGATTTTTGTAACTGAGGGTCTCTCCTTCCAGCTCCAAGG
CCACGTGCCTGTAGCTTCAAGTTCTAAGAAAGATGAAGAAGAACAAATACTAGCCAAAATTGTTGAGCTG
CTGAAATATTCAGGAGATCAGTTGGAAAGAAAGGACACTGCCTTCATCCCCATTCCCTTGGTTGACACCA
GCATCCAGGGTTTTCCACAGGATGGTTTGATGGCCTGCATTTGAGCTAAAGAATGAACTTCTGTCTGCCT
CGTGGAGCCAAGCTACTGTACTGAGTGCTTATTCTTTTGTACACAGCTGAAGAAAGATAAGGCTTTGATG
GGCCACTTCCAGGATGGGCTGTCCTACTCTGTTTTCAAGACCATCACAGACCAGGTCCTAATGGGTGTGG
ACCCCAGGGGAGAATCAGAGGTCAAAGCTCAGGGCTTTAAGGCTGCCCTTGTAATAGACGTCACGGCCAA
GCTCACAGCTATTGACAACCACCCGATGAACAGGGTCCTGGGCTTTGGCACCAAGTACCTGAAAGAGAAC
TTCTCGCCATGGATCCAGCAGCACGGTGGATGGGAAAAAATACTTGGGATATCACATGAAGAAGTAGACT
GAAATATCAGATTTGTCATCAGGAATACTCTTTGTCTACTGTGGTCCTGTGCACGTTGGCCTCAGATGGA
CTACAGGAGATTACAACGTACAAGGCAGATGGAGCATTGACGTTTTCAAAACCATTATTCCTGTGACTGG
AGAGGCATCAGGAGAGGTCTCGTTCGTCTCCAGCTCATAAAATGTAGCAGCATCATCCTTGACAGTGATG
TTTTTCAGGCCCTCCATTGAGAACCTGAGGAAATCTGTAAAGATAAGTGGTGATGTTGTTTCAAACGTTC
AGAACAGATACCATCATCCTGCCTTTGTTAGCTGCTGTAGGGAAAGTGCGTTACAGATGTCTGCTGACCT
CACAAGAGTGAAAAGATAAACTGTGCATGTGTTTCCACTTCCGTTTCTAGTACTATTTATTTTTAAACTA
CACTTGGGGTGGCCTAATACCTAGGAAGATGTTGCTATTCACGTTAGTAAACAGCCTAAAGAAACTCTTA
GGTTTACTGCTACATCCATTTGTTTGGAGAGGTAACTGTTGTCTGTGCCTTTTTGAAAAACTTCCATTTG
GTACAAAATTTTTACTCCAACACCCCCTCAACCCTTTTCTCAGGGACCACACCTCTTCTTCCCAAGGTCC
CTGGGACTTCCTCATTCTTTGTGGTAGTACAATGATTGGTAGCAGGTAAAATAAATACATAGAAAGACTA
CTGTCAAAA

>NM_004216.2 Homo sapiens death effector domain containing (DEDD), transcript variant 2, mRNA
GCGGATGGATCCAACATGGCGGCGCCGAGCCTGAGCCGAGAGAAGAGACCTGGGAAATTAAGTTTCTTGC
GGAGTACGGTGGGGATTGCAGCTGCTGAGCAGGGATTCTGGAAAGCATTGCGTACCTGAGCCCCCAGCAT
GGCGGGCCTAAAGCGGCGGGCAAGCCAGGTGTGGCCAGAAGAGCATGGTGAGCAGGAACATGGGCTGTAC
AGCCTGCACCGCATGTTTGACATCGTGGGCACTCATCTGACACACAGAGATGTGCGCGTGCTTTCTTTCC
TCTTTGTTGATGTCATTGATGACCACGAGCGTGGACTCATCCGAAATGGACGTGACTTCTTATTGGCACT
GGAGCGCCAGGGCCGCTGTGATGAAAGTAACTTTCGCCAGGTGCTGCAGCTGCTGCGCATCATCACTCGC
CACGACCTGCTGCCCTACGTCACCCTCAAGAGGAGACGGGCTGTGTGCCCTGATCTTGTAGACAAGTATC
TGGAGGAGACATCAATTCGCTATGTGACCCCCAGAGCCCTCAGTGATCCAGAACCAAGGCCTCCCCAGCC
CTCTAAAACAGTGCCTCCCCACTATCCTGTGGTGTGTTGCCCCACTTCGGGTCCTCAGATGTGTAGCAAG
CGGCCAGCCCGAGGGAGAGCCACACTTGGGAGCCAGCGAAAACGCCGGAAGTCAGTGACACCAGATCCCA
AGGAGAAGCAGACATGTGACATCAGACTGCGGGTTCGGGCTGAATACTGCCAGCATGAGACTGCTCTGCA
GGGCAATGTCTTCTCTAACAAGCAGGACCCACTTGAGCGCCAGTTTGAGCGCTTTAACCAGGCCAACACC
ATCCTCAAGTCCCGGGACCTGGGCTCCATCATCTGTGACATCAAGTTCTCTGAGCTCACCTACCTCGATG
CATTCTGGCGTGACTACATCAATGGCTCTTTATTAGAGGCACTTAAAGGTGTCTTCATCACAGACTCCCT
CAAGCAAGCTGTGGGCCATGAAGCCATCAAGCTGCTGGTAAATGTAGACGAGGAGGACTATGAGCTGGGC
CGACAGAAACTCCTGAGGAACTTGATGCTGCAAGCATTGCCCTGACCTATTCCCTCTTCTCACTTTGGGG
ACTGTTCCCATCACCCACCTCTGGAGCTTACACTGTTCTGGGGTTTGTTCTCTACCCTTCCAACCAATCA
CACCCCTCCCTGCACCCATGTGCCTGGGCTTCCCCTTTATTTCCCTTTTCCATTTACCCCGTAATGTGTC
TCTACAGCTACCTTACCACTGAGCCGTAAGACAAATGTATAGGAAGAAGCAAAGTCTACAGCACATAGTC
TTTGTAAGGGATTGATGTGAACACTTTTTTTGGATGCACTGAGGAGTTATCAATACTTCTGGCTTTATGA
GAGCTCTTAAATTTTGTCTAAAAAACCAAAGGGCTGTGAGTAAGGGAGCTATGTGGAAAGTGGGACTCTG
AAGTGTATTTTGAAAATTAATCGCCACCCTCTTCCAAATTATAGAATTTTTTAAAAACAAGCTGTGGCCC
TTTCCACTCTCTCCTGGCCTCTGGTGCTGCTCCTCTCTGCCGCCTTTCCTCCATTCCATGGCTTGAAACC
TCTGCCTGATGTGGCTCCTTCCTTTTTCCCATTTGTCAAACCCTCTTCAAAGGAGGAACAGATAAGACTG
GGTCTGCCTAGTCATGCCTCCCAACTGTGGTGGTATATGTGTACACACATACACAGGGTGGATGGAGAAG
AGGTTGCTGATTAAAATACACTCCCCCTATAAAGGGGAAGGGGGAGTGTGACACTTTCTTTCCATGTTCA
AGTGAAAATAAATAATGTACCCTGC

>NM_033664.1 Homo sapiens cadherin 11, type 2, OB-cadherin (osteoblast) (CDH11), transcript variant 2, mRNA
AGATGCCGCGGGGGCCGCTCGCAGCCGCCGCTGACTTGTGAATGGGACCGGGACTGGGGCCGGGACTGAC
ACCGCAGCGCTTGCCCTGCGCCAGGGACTGGCGGCTCGGAGGTTGCGTCCACCCTCAAGGGCCCCAGAAA
TCACTGTGTTTTCAGCTCAGCGGCCCTGTGACATTCCTTCGTGTTGTCATTTGTTGAGTGACCAATCAGA
TGGGTGGAGTGTGTTACAGAAATTGGCAGCAAGTATCCAATGGGTGAAGAAGAAGCTAACTGGGGACGTG
GGCAGCCCTGACGTGATGAGCTCAACCAGCAGAGACATTCCATCCCAAGAGAGGTCTGCGTGACGCGTCC
GGGAGGCCACCCTCAGCAAGACCACCGTACAGTTGGTGGAAGGGGTGACAGCTGCATTCTCCTGTGCCTA
CCACGTAACCAAAAATGAAGGAGAACTACTGTTTACAAGCCGCCCTGGTGTGCCTGGGCATGCTGTGCCA
CAGCCATGCCTTTGCCCCAGAGCGGCGGGGGCACCTGCGGCCCTCCTTCCATGGGCACCATGAGAAGGGC
AAGGAGGGGCAGGTGCTACAGCGCTCCAAGCGTGGCTGGGTCTGGAACCAGTTCTTCGTGATAGAGGAGT
ACACCGGGCCTGACCCCGTGCTTGTGGGCAGGCTTCATTCAGATATTGACTCTGGTGATGGGAACATTAA
ATACATTCTCTCAGGGGAAGGAGCTGGAACCATTTTTGTGATTGATGACAAATCAGGGAACATTCATGCC
ACCAAGACGTTGGATCGAGAAGAGAGAGCCCAGTACACGTTGATGGCTCAGGCGGTGGACAGGGACACCA
ATCGGCCACTGGAGCCACCGTCGGAATTCATTGTCAAGGTCCAGGACATTAATGACAACCCTCCGGAGTT
CCTGCACGAGACCTATCATGCCAACGTGCCTGAGAGGTCCAATGTGGGAACGTCAGTAATCCAGGTGACA
GCTTCAGATGCAGATGACCCCACTTATGGAAATAGCGCCAAGTTAGTGTACAGTATCCTCGAAGGACAAC
CCTATTTTTCGGTGGAAGCACAGACAGGTATCATCAGAACAGCCCTACCCAACATGGACAGGGAGGCCAA
GGAGGAGTACCACGTGGTGATCCAGGCCAAGGACATGGGTGGACATATGGGCGGACTCTCAGGGACAACC
AAAGTGACGATCACACTGACCGATGTCAATGACAACCCACCAAAGTTTCCGCAGAGCGTATACCAGATGT
CTGTGTCAGAAGCAGCCGTCCCTGGGGAGGAAGTAGGAAGAGTGAAAGCTAAAGATCCAGACATTGGAGA
AAATGGCTTAGTCACATACAATATTGTTGATGGAGATGGTATGGAATCGTTTGAAATCACAACGGACTAT
GAAACACAGGAGGGGGTGATAAAGCTGAAAAAGCCTGTAGATTTTGAAACCAAAAGAGCCTATAGCTTGA
AGGTAGAGGCAGCCAACGTGCACATCGACCCGAAGTTTATCAGCAATGGCCCTTTCAAGGACACTGTGAC
CGTCAAGATCTCAGTAGAAGATGCTGATGAGCCCCCTATGTTCTTGGCCCCAAGTTACATCCACGAAGTC
CAAGAAAATGCAGCTGCTGGCACCGTGGTTGGGAGAGTGCATGCCAAAGACCCTGATGCTGCCAACAGCC
CGATAAGGTATTCCATCGATCGTCACACTGACCTCGACAGATTTTTCACTATTAATCCAGAGGATGGTTT
TATTAAAACTACAAAACCTCTGGATAGAGAGGAAACAGCCTGGCTCAACATCACTGTCTTTGCAGCAGAA
ATCCACAATCGGCATCAGGAAGCCAAAGTCCCAGTGGCCATTAGGGTCCTTGATGTCAACGATAATGCTC
CCAAGTTTGCTGCCCCTTATGAAGGTTTCATCTGTGAGAGTGATCAGACCAAGCCACTTTCCAACCAGCC
AATTGTTACAATTAGTGCAGATGACAAGGATGACACGGCCAATGGACCAAGATTTATCTTCAGCCTACCC
CCTGAAATCATTCACAATCCAAATTTCACAGTCAGAGACAACCGAGATAACACAGCAGGCGTGTACGCCC
GGCGTGGAGGGTTCAGTCGGCAGAAGCAGGACTTGTACCTTCTGCCCATAGTGATCAGCGATGGCGGCAT
CCCGCCCATGAGTAGCACCAACACCCTCACCATCAAAGTCTGCGGGTGCGACGTGAACGGGGCACTGCTC
TCCTGCAACGCAGAGGCCTACATTCTGAACGCCGGCCTGAGCACAGGCGCCCTGATCGCCATCCTCGCCT
GCATCGTCATTCTCCTGGGTTGCCCAAGCTTAATGGAACCCCCCTCTCCCAGGGAAGACATGAGATTGCT
TTATCTGGGCTTCCAGCTGATGCTATTTTCCTATGTTAAAGTAAACAGAAGATTTTGTCTTCTGGGGGTC
TTTATAAAACTTCCTTTCCTCTATGTGGTGGCTACAGAGAGTCCAACCACACTTACGTCATTGTAGTATT
GTTTGTGACCCTGAGAAGGCAAAAGAAAGAACCACTCATTGTCTTTGAGGAAGAAGATGTCCGTGAGAAC
ATCATTACTTATGATGATGAAGGGGGTGGGGAAGAAGACACAGAAGCCTTTGATATTGCCACCCTCCAGA
ATCCTGATGGTATCAATGGATTTATCCCCCGCAAAGACATCAAACCTGAGTATCAGTACATGCCTAGACC
TGGGCTCCGGCCAGCGCCCAACAGCGTGGATGTCGATGACTTCATCAACACGAGAATACAGGAGGCAGAC
AATGACCCCACGGCTCCTCCTTATGACTCCATTCAAATCTACGGTTATGAAGGCAGGGGCTCAGTGGCCG
GGTCCCTGAGCTCCCTAGAGTCGGCCACCACAGATTCAGACTTGGACTATGATTATCTACAGAACTGGGG
ACCTCGTTTTAAGAAACTAGCAGATTTGTATGGTTCCAAAGACACTTTTGATGACGATTCTTAACAATAA
CGATACAAATTTGGCCTTAAGAACTGTGTCTGGCGTTCTCAAGAATCTAGAAGATGTGTAAACAGGTATT
TTTTTAAATCAAGGAAAGGCTCATTTAAAACAGGCAAAGTTTTACAGAGAGGATACATTTAATAAAACTG
CGAGGACATCAAAGTGGTAAATACTGTGAAATACCTTTTCTCACAAAAAGGCAAATATTGAAGTTGTTTA
TCAACTTCGCTAGAAAAAAAAAACACTTGGCATACAAAATATTTAAGTGAAGGAGAAGTCTAACGCTGAA
CTGACAATGAAGGGAAATTGTTTATGTGTTATGAACATCCAAGTCTTTCTTCTTTTTTAAGTTGTCAAAG
AAGCTTCCACAAAATTAGAAAGGACAACAGTTCTGAGCTGTAATTTCGCCTTAAACTCTGGACACTCTAT
ATGTAGTGCATTTTTAAACTTGAAATATATAATATTCAGCCAGCTTAAACCCATACAATGTATGTACAAT
ACAATGTACAATTATGTCTCTTGAGCATCAATCTTGTTACTGCTGATTCTTGTAAATCTTTTTGCTTCTA
CTTTCATCTTAAACTAATACGTGCCAGATATAACTGTCTTGTTTCAGTGAGAGACGCCCTATTTCTATGT
CATTTTTAATGTATCTATTTGTACAATTTTAAAGTTCTTATTTTAGTATACGTATAAATATCAGTATTCT
GACATGTAAGAAAATGTTACGGCATCACACTTATATTTTATGAACATTGTACTGTTGCTTTAATATGAGC
TTCAATATAAGAAGCAATCTTTGAAATAAAAAAAGATTTTTTTTT

>NM_021233.2 Homo sapiens deoxyribonuclease 2 beta (DNASE2B), transcript variant 1, mRNA
ATGGGGAAAGTGTCCTGCTGTGGCATGAAATAAATGAAACAGAAAATGATGGCAAGACTGCTAAGAACAT
CCTTTGCTTTGCTCTTCCTTGGCCTCTTTGGGGTGCTGGGGGCAGCAACAATTTCATGCAGAAATGAAGA
AGGGAAAGCTGTGGACTGGTTTACTTTTTATAAGTTACCTAAAAGACAAAACAAGGAAAGTGGAGAGACT
GGGTTAGAGTACCTGTACCTAGACTCTACAACTAGAAGCTGGAGGAAGAGTGAGCAACTAATGAATGACA
CCAAGAGTGTTTTGGGAAGGACATTACAACAGCTATATGAAGCATATGCCTCTAAGAGTAACAACACAGC
CTATCTAATATACAATGATGGAGTCCCTAAACCTGTGAATTACAGCAGAAAGTATGGACACACCAAAGGT
TTACTGCTGTGGAACAGAGTTCAAGGGTTCTGGCTGATTCATTCCATCCCTCAGTTTCCTCCAATTCCGG
AAGAAGGCTATGATTATCCACCCACAGGGAGACGAAATGGACAAAGTGGCATCTGCATAACTTTCAAGTA
CAACCAGTATGAGGCAATAGATTCTCAGCTCTTGGTCTGCAACCCCAACGTCTATAGCTGCTCCATCCCA
GCCACCTTTCACCAGGAGCTCATTCACATGCCCCAGCTGTGCACCAGGGCCAGCTCATCAGAGATTCCTG
GCAGGCTCCTCACCACACTTCAGTCGGCCCAGGGACAAAAATTCCTCCATTTTGCAAAGTCGGATTCTTT
TCTTGACGACATCTTTGCAGCCTGGATGGCTCAACGGCTGAAGACACACTTGTTAACAGAAACCTGGCAG
CGAAAAAGACAAGAGCTTCCTTCAAACTGCTCCCTTCCTTACCATGTCTACAATATAAAAGCAATTAAAT
TATCACGACACTCTTATTTCAGTTCTTATCAAGATCATGCCAAGTGGTGTATTTCCCAAAAGGGCACCAA
AAATCGCTGGACATGTATTGGAGACCTAAATCGGAGTCCACACCAAGCCTTCAGAAGTGGAGGATTCATT
TGTACCCAGAATTGGCAAATTTACCAAGCATTTCAAGGATTAGTATTATACTATGAAAGCTGTAAGTAAA
CTTGGTGAAAGGACACAGGTACTATCATTGAAAACCTTGACAATGGGTCTTCTTCCATTACACCTTCTTT
ATATTTTAAAGGCCTGTGAATATACTTATAACCTGCATATCACAAAATAAAACATTTTTCTCTCATGTTA
AAAAAAAAAAAAAAAAAAA

>NM_130778.1 Homo sapiens collagen, type XVII, alpha 1 (COL17A1), transcript variant short, mRNA
AACATTTTTGAAAGATCACTCAGCTTTAACACACCTTGGCTGGGTCTGGATAAAAAAAAAGTGAGCACTG
CAAATTTCTAGAAGAAAACATCAGGAGAAGAAAGAGAGAGGGGGATTTATTCAAAGTTGTTTCCAATTCC
TTCAAAACCTCAAACCAGGTGGCTATGGTATGGATGTAACCAAGAAAAACAAACGAGATGGAACTGAAGT
CACTGAGAGAATTGTCACTGAAACAGTAACCACAAGACTTACATCCTTACCACCAAAAGGCGGGACCAGC
AATGGCTATGCTAAAACAGCCTCTCTTGGTGGAGGGAGCCGGCTGGAGAAACAAAGCCTGACTCATGGCA
GCAGCGGCTACATAAACTCAACTGGAAGCACACGAGGCCATGCCTCCACCTCTAGTTACAGGAGGGCTCA
CTCACCTGCCTCCACTCTGCCCAACTCCCCAGGCTCAACCTTTGAAAGGAAAACTCACGTTACCCGCCAT
GCGTATGAAGGGAGCTCCAGTGGCAACTCTTCTCCGGAGTACCCTCGGAAGGAATTTGCATCTTCTTCAA
CCAGAGGACGGAGTCAAACACGAGAGAGTGAAATTCGAGTTCGACTGCAGAGTGCGTCCCCATCCACCCG
ATGGACAGAATTGGATGATGTTAAGCGTTTGCTCAAGGGGAGTCGATCGGCAAGTGTGAGCCCCACCCGG
AATTCCTCCAACACACTCCCCATCCCCAAGAAAGGCACTGTGGAGACCAAAATTGTGACAGCGAGCTCCC
AGTCGGTGTCAGGCACCTACGATGCAACGATCCTGGATGCCAACCTTCCCTCCCATGTGTGGTCCTCCAC
CCTGCCCGCGGGGTCCTCCATGGGGACCTATCACAACAACATGACAACCCAGAGCTCATCCCTCCTCAAC
ACCAATGCCTACTCTGCGGGATCAGTCTTCGGAGTTCCAAACAACATGGCGTCCTGCTCACCCACTTTGC
ACCCTGGACTCAGCACATCCTCCTCAGTGTTTGGCATGCAGAACAATCTGGCCCCCAGCTTGACCACCCT
GTCCCATGGCACCACCACCACTTCCACAGCATATGGGGTGAAGAAAAACATGCCCCAGAGTCCTGCGGCT
GTGAACACTGGCGTTTCCACCTCCGCCGCCTGCACCACAAGTGTGCAGAGCGATGACCTTTTGCACAAGG
ACTGCAAGTTCCTGATCCTAGAGAAAGACAACACACCTGCTAAGAAGGAGATGGAGCTGCTCATCATGAC
CAAGGACAGCGGGAAGGTCTTTACAGCCTCCCCTGCCAGCATCGCTGCAACTTCTTTTTCAGAAGACACC
CTAAAAAAAGAAAAGCAAGCTGCCTACAATGCTGACTCAGGCCTAAAAGCCGAAGCTAATGGAGACCTGA
AGACTGTGTCCACAAAGGGCAAGACCACCACTGCAGATATCCACAGCTACAGCAGCAGTGGTGGTGGTGG
CAGTGGAGGAGGTGGCGGTGTTGGTGGCGCTGGCGGCGGCCCTTGGGGACCAGCGCCAGCCTGGTGCCCC
TGCGGCTCCTGCTGCAGCTGGTGGAAGTGGCTGCTGGGCCTGCTGCTCACCTGGCTGCTACTCCTGGGGC
TGCTCTTCGGCCTCATTGCTCTGGCGGAGGAGGTGAGGAAGCTGAAGGCGCGTGTGGATGAGCTGGAGAG
GATCAGGAGGAGCATACTGCCCTATGGGGACAGCATGGATAGAATAGAAAAGGACCGCCTCCAGGGCATG
GCACCCGCGGCGGGAGCAGACCTGGACAAAATTGGGCTGCACAGTGACAGCCAGGAGGAGCTCTGGATGT
TCGTGAGGAAGAAGCTAATGATGGAACAGGAAAATGGAAATCTCCGAGGAAGCCCTGGCCCTAAAGGTGA
CATGGGAAGTCCAGGCCCTAAAGGAGATCGAGGGTTCCCTGGGACTCCAGGTATCCCTGGGCCCTTGGGC
CACCCAGGTCCACAAGGACCAAAGGGTCAAAAAGGCAGCGTGGGAGATCCTGGCATGGAAGGCCCCATGG
GCCAGAGAGGGCGAGAAGGCCCCATGGGACCTCGTGGTGAGGCAGGGCCTCCTGGATCTGGAGAGAAAGG
GGAAAGAGGGGCTGCTGGTGAACCAGGTCCTCATGGCCCACCTGGTGTCCCAGGTTCTGTGGGTCCCAAA
GGTTCCAGCGGCTCTCCTGGCCCACAGGGCCCTCCAGGTCCTGTAGGTCTCCAAGGGCTCCGAGGTGAAG
TAGGACTTCCTGGTGTCAAAGGTGACAAAGGACCAATGGGACCACCAGGACCCAAAGGTGACCAGGGTGA
GAAAGGACCTCGAGGCCTCACAGGCGAGCCTGGCATGAGAGGTTTGCCTGGTGCTGTTGGTGAGCCCGGG
GCTAAAGGAGCAATGGGTCCTGCTGGCCCAGACGGACACCAAGGCCCAAGAGGTGAACAAGGTCTTACTG
GGATGCCTGGAATCCGTGGCCCACCAGGACCTTCTGGAGACCCAGGAAAGCCAGGTCTCACAGGACCCCA
GGGACCTCAGGGACTTCCCGGTACCCCTGGCCGACCAGGAATAAAAGGTGAACCAGGAGCTCCAGGCAAG
ATCGTGACTTCGGAGGGGTCATCGATGCTCACTGTCCCAGGCCCCCCAGGACCTCCTGGAGCCATGGGAC
CCCCAGGACCTCCAGGTGCCCCAGGCCCTGCCGGCCCAGCTGGTCTCCCAGGACATCAAGAAGTTCTTAA
TTTACAAGGTCCCCCAGGCCCACCCGGCCCACGTGGGCCACCAGGGCCTTCCATTCCAGGCCCACCAGGA
CCCCGAGGCCCACCAGGGGAGGGTTTGCCAGGCCCACCAGGCCCACCAGGATCGTTCCTGTCCAACTCAG
AAACCTTCCTCTTCGGCCCCCCAGGCCCACCTGGCCCCCCAGGTCCCAAGGGAGACCAAGGTCCCCCAGG
CCCCAGAGGACACCAAGGCGAGCAAGGCCTCCCAGGTTTCTCAACCTCAGGGTCCAGTTCTTTCGGACTC
AACCTTCAGGGACCACCAGGCCCACCTGGCCCCCAGGGACCAAAAGGTGACAAAGGTGATCCGGGTGTTC
CAGGGGCTCTTGGCATTCCTAGTGGTCCTTCTGAAGGGGGATCATCAAGTACCATGTACGTGTCAGGCCC
GCCAGGGCCCCCTGGGCCCCCTGGGCCTCCGGGCTCTATCAGCAGCTCTGGCCAGGAGATTCAGCAGTAC
ATCTCTGAGTACATGCAGAGTGACAGTATTAGATCTTACCTATCCGGAGTTCAGGGTCCCCCAGGCCCAC
CTGGTCCCCCAGGACCTGTCACCACCATCACAGGCGAGACTTTCGACTACTCAGAGCTGGCAAGCCACGT
TGTGAGCTACTTACGGACTTCGGGGTACGGTGTCAGCTTGTTCTCGTCCTCCATCTCTTCTGAAGACATC
CTGGCTGTGCTGCAGCGGGATGACGTGCGTCAGTACCTACGTCAGTACTTGATGGGCCCTCGGGGTCCGC
CAGGGCCACCAGGAGCCAGTGGAGATGGGTCCCTCCTGTCTTTGGACTATGCAGAGCTGAGTAGTCGCAT
TCTCAGCTACATGTCGAGTTCTGGGATCAGCATTGGGCTTCCTGGTCCCCCGGGGCCCCCTGGCTTGCCG
GGAACCTCCTATGAGGAGCTCCTCTCCTTGCTGCGAGGGTCTGAATTCAGAGGCATCGTTGGACCCCCAG
GTCCCCCGGGTCCACCAGGGATCCCAGGCAATGTGTGGTCCAGCATCAGCGTGGAGGACCTCTCGTCTTA
CTTACATACTGCCGGCTTGTCATTCATCCCAGGCCCTCCAGGACCTCCTGGTCCCCCAGGGCCTCGAGGG
CCCCCGGGTGTCTCAGGAGCCCTGGCAACCTATGCAGCTGAAAACAGCGACAGCTTCCGGAGCGAGCTGA
TCAGCTACCTCACAAGTCCTGATGTGCGCAGCTTCATTGTTGGCCCCCCAGGCCCTCCTGGGCCGCAGGG
ACCCCCTGGGGACAGCCGCCTCCTGTCCACGGATGCCTCCCACAGTCGGGGTAGCAGCTCCTCCTCACAC
AGCTCATCTGTCAGGCGGGGCAGCTCCTACAGCTCTTCCATGAGCACAGGAGGAGGTGGTGCAGGCTCCC
TGGGTGCAGGCGGTGCCTTTGGTGAAGCTGCAGGAGACAGGGGTCCCTATGGCACTGACATCGGCCCAGG
CGGAGGCTATGGGGCAGCAGCAGAAGGCGGCATGTATGCTGGCAATGGCGGACTATTGGGAGCTGACTTT
GCTGGAGATCTGGATTACAATGAGCTGGCTGTGAGGGTGTCAGAGAGCATGCAGCGTCAGGGCCTACTGC
AAGGGATGGCCTACACTGTCCAGGGCCCACCAGGCCAGCCTGGGCCACAGGGGCCACCCGGCATCAGCAA
GGTCTTCTCTGCCTACAGCAACGTGACTGCGGACCTCATGGACTTCTTCCAAACTTATGGAGCCATTCAA
GGACCCCCTGGGCAAAAAGGAGAGATGGGCACTCCAGGACCCAAAGGTGACAGGGGCCCTGCTGGGCCAC
CAGGTCATCCTGGGCCACCTGGCCCTCGAGGACACAAGGGAGAAAAAGGAGACAAAGGTGACCAAGTCTA
TGCTGGGCGGAGAAGGAGAAGAAGTATTGCTGTCAAGCCGTGAGCTAGCCATGGCAGGACAGCTCCTGGA
CCAGGCCCATACTAGAGTTCATGGATATGTTATACTGAACCAGGCCAGAGCAAACAGAAAAAGAAGGTTG
AGGGCAATGGACAAGGAAGGAATAAAGGGAGAAGAGGGAAAACAGAAAACCTGATGCTGGGGACACAGCA
TCAGCTCAAGACGTCACCCTCCATTCTGCACTCAGAAAATGGCACTTGGGGGACTGGGCGCAGTTGGTCT
TTAACCACTTTTCAATGTCTAAAAACATTTGTTTGTGGTCTATAAGATGAAACATCATTTCAATCGTAAA
ATTTCCCATTAAAGAAGTTTTTTTTTCTAA

>NM_138620.1 Homo sapiens DEAD-box helicase 31 (DDX31), transcript variant 2, mRNA
AAAAAGGACAGCGAGCGGGGAGCCCCGAGGACCCCCTTTTCCCTGCCCAGGGATTGAGCTCCAGAGCCTG
TTAGGGAGCTACCCAGACAGGCTTTAGTTCCTAAAGTGCTGAGGAAACGCACGGGGCGGTAAAGGGGAGG
CTCGTCGGTGAGATGGCGCCGGATCTCGCTTCTCAGAGGCATTCAGAGAGCTTCCCCAGCGTGAACTCTC
GGCCGAATGTAATTTTGCCAGGCCGCGAGGGACGCAGAGAGGGGCTGCCACCAGGCGGGGGCACGCGCGG
TAGTCTTGTCCCTACCCGCCCGGTGCCGCCGTCCCCGGCTCCCCTCGGGACGAGTCCGTACAGCTGGAGC
CGTTCCGGACCCGGAAGGGGCGGTGGCGCAGGGTCCTCGCGCGTCCCACGTGGGGTCCCGGGCCCAGCAG
TCTGCGCACCGGGCTCGCTGCTGCACCACGCGTCACCCACGCAGACCATGGCAGCCGCCGACGGTTCGCT
CTTCGACAACCCCAGGACGTTCTCCAGACGTCCCCCAGCCCAGGCGAGTCGGCAAGCAAAGGCTACGAAA
AGAAAATACCAAGCGTCCAGTGAGGCTCCCCCAGCGAAACGGAGGAACGAAACTTCATTTCTCCCAGCCA
AGAAAACTAGTGTTAAAGAAACTCAGAGGACTTTTAAGGGGAACGCACAAAAAATGTTTTCTCCAAAGAA
GCATTCGGTTAGCACAAGTGATAGAAACCAGGAGGAGAGACAGTGCATTAAGACTTCATCACTGTTTAAA
AACAACCCTGACATTCCAGAACTCCACAGACCTGTGGTAAAGCAGGTGCAAGAAAAAGTGTTTACTTCAG
CTGCTTTTCATGAGCTGGGCCTCCACCCACATTTAATTTCCACAATAAATACGGTCTTAAAAATGTCTAG
TATGACCAGTGTTCAGAAGCAAAGTATTCCTGTGTTGCTGGAAGGCAGAGATGCTCTCGTGAGATCCCAG
ACGGGCTCAGGTAAAACTCTTGCCTATTGCATCCCTGTGGTCCAGTCCCTTCAAGCAATGGAGTCAAAAA
TACAGCGCAGTGATGGCCCCTATGCCCTGGTGCTCGTGCCAACGAGAGAGCTAGCTCTACAAAGCTTTGA
CACTGTCCAGAAACTGCTTAAGCCTTTCACCTGGATTGTGCCTGGAGTGTTAATGGGAGGAGAGAAGAGA
AAATCAGAAAAGGCCAGACTCCGCAAAGGAATAAATATCCTTATCTCAACTCCTGGACGCCTGGTGGATC
ATATAAAATCCACAAAGAACATTCATTTTAGTCGGCTGCGGTGGTTGGTGTTTGATGAAGCAGACAGAAT
CTTGGATTTGGGTTTTGAAAAGGACATCACAGTGATACTTAATGCTGTAAATGCTGAATGCCAAAAACGA
CAGAATGTCTTGCTATCAGCGACACTCACAGAAGGTGTAACGCGGCTAGCTGATATCAGTTTGCATGATC
CAGTCAGTATTTCTGTCCTGGACAAGAGCCATGACCAGTTGAACCCAAAGGACAAAGCGGTCCAGGAGGT
CTGTCCTCCACCAGCTGGCGACAAGCTGGACAGCTTTGCAATACCAGAGAGTCTCAAGCAGCATGTGACT
GTGGTTCCCAGCAAACTGAGGCTTGTCTGCCTAGCGGCCTTCATCCTTCAGAAATGCAAGTTTGAGGAAG
ACCAGAAGATGGTTGTCTTTTTCTCAAGTTGCGAGCTGGTGGAGTTCCACTACAGCCTCTTCCTACAGAC
CCTGCTGAGCAGCTCAGGGGCGCCGGCATCAGGGCAGTTGCCATCTGCCTCCATGCGATTAAAATTCCTA
CGGCTGCATGGCGGCATGGAGCAGGAGGAAAGAACAGCAGTGTTTCAGGAATTTTCACATTCCAGAAGAG
GCGTCCTTCTTTGCACGTGAAGAACTCACCCTAAGCCAGAGGAAAGGAACCTTGCTTTTAATACCATCAT
TATGTTGACGAGTTGATAAGAAGTACCACCGAATGGCCGGAAAATGGAGTTTCTAAGCCACCTGATTTTA
AGGCTGACATTAGGTTTTCTGTTGGTCTCCGGTGGCTGTCCTTGATTGTCCCTGGATGGAGTGCAGTCAC
CTTTTTCCCAGAAAGGAAAGATACCTGCAGCCCGCCCTGGGCGCCAACTGTCCCTTGGCATCCTCCTTGG
CTGTCCGGCGCGTGCATTTCTTTTTCAGAAGATGCACCTAAATCACCTGTGCTGCTTTCCTCCACCTTCT
CCGTATTTTTTTCCGCTTGAAGCATACTGTTCTGTCTGTGCAGTTCTTAATTTCCTCTCCTCCTGGGGAA
TTTCCACCGTGCCAGGAGGCTAGGAGACAAAGGAGATACGGCTGTGAAGAGTCACAATGTCAGTTCTGTG
TCCCAAATAAATGTAGACTTTCGTGCTT

>NM_020983.2 Homo sapiens adenylate cyclase 6 (ADCY6), transcript variant 2, mRNA
CGGACGGCGGACGGCGGGCGGGACGGCCAGGACGCGCGGGCTCGGAGGACCGCGGGACGGCCGGCCGGCC
GGCCGGAGCCCGCGGGGGCGGCGGGGCGGGGGCCCAGGGCAGGCGCGGAGCCGGGCCGGCAGCAACATGT
CATGGTTTAGTGGCCTCCTGGTCCCTAAAGTGGATGAACGGAAAACAGCCTGGGGTGAACGCAATGGGCA
GAAGCGTTCGCGGCGCCGTGGCACTCGGGCAGGTGGCTTCTGCACGCCCCGCTATATGAGCTGCCTCCGG
GATGCAGAGCCACCCAGCCCCACCCCTGCGGGCCCCCCTCGGTGCCCCTGGCAGGATGACGCCTTCATCC
GGAGGGGCGGCCCAGGCAAGGGCAAGGAGCTGGGGCTGCGGGCAGTGGCCCTGGGCTTCGAGGATACCGA
GGTGACAACGACAGCGGGCGGGACGGCTGAGGTGGCGCCCGACGCGGTGCCCAGGAGTGGGCGATCCTGC
TGGCGCCGTCTGGTGCAGGTGTTCCAGTCGAAGCAGTTCCGTTCGGCCAAGCTGGAGCGCCTGTACCAGC
GGTACTTCTTCCAGATGAACCAGAGCAGCCTGACGCTGCTGATGGCGGTGCTGGTGCTGCTCACAGCGGT
GCTGCTGGCTTTCCACGCCGCACCCGCCCGCCCTCAGCCTGCCTATGTGGCACTGTTGGCCTGTGCCGCC
GCCCTGTTCGTGGGGCTCATGGTGGTGTGTAACCGGCATAGCTTCCGCCAGGACTCCATGTGGGTGGTGA
GCTACGTGGTGCTGGGCATCCTGGCGGCAGTGCAGGTCGGGGGCGCTCTCGCAGCAGACCCGCGCAGCCC
CTCTGCGGGCCTCTGGTGCCCTGTGTTCTTTGTCTACATCGCCTACACGCTCCTCCCCATCCGCATGCGG
GCTGCCGTCCTCAGCGGCCTGGGCCTCTCCACCTTGCATTTGATCTTGGCCTGGCAACTTAACCGTGGTG
ATGCCTTCCTCTGGAAGCAGCTCGGTGCCAATGTGCTGCTGTTCCTCTGCACCAACGTCATTGGCATCTG
CACACACTATCCAGCAGAGGTGTCTCAGCGCCAGGCCTTTCAGGAGACCCGCGGTTACATCCAGGCCCGG
CTCCACCTGCAGCATGAGAATCGGCAGCAGGAGCGGCTGCTGCTGTCGGTATTGCCCCAGCACGTTGCCA
TGGAGATGAAAGAAGACATCAACACAAAAAAAGAAGACATGATGTTCCACAAGATCTACATACAGAAGCA
TGACAATGTCAGCATCCTGTTTGCAGACATTGAGGGCTTCACCAGCCTGGCATCCCAGTGCACTGCGCAG
GAGCTGGTCATGACCCTGAATGAGCTCTTTGCCCGGTTTGACAAGCTGGCTGCGGAGAATCACTGCCTGA
GGATCAAGATCTTGGGGGACTGTTACTACTGTGTGTCAGGGCTGCCGGAGGCCCGGGCCGACCATGCCCA
CTGCTGTGTGGAGATGGGGGTAGACATGATTGAGGCCATCTCGCTGGTACGTGAGGTGACAGGTGTGAAT
GTGAACATGCGCGTGGGCATCCACAGCGGGCGCGTGCACTGCGGCGTCCTTGGCTTGCGGAAATGGCAGT
TCGATGTGTGGTCCAATGATGTGACCCTGGCCAACCACATGGAGGCAGGAGGCCGGGCTGGCCGCATCCA
CATCACTCGGGCAACACTGCAGTACCTGAACGGGGACTACGAGGTGGAGCCAGGCCGTGGTGGCGAGCGC
AACGCGTACCTCAAGGAGCAGCACATTGAGACTTTCCTCATCCTGGGCGCCAGCCAGAAACGGAAAGAGG
AGAAGGCCATGCTGGCCAAGCTGCAGCGGACTCGGGCCAACTCCATGGAAGGGCTGATGCCGCGCTGGGT
TCCTGATCGTGCCTTCTCCCGGACCAAGGACTCCAAGGCCTTCCGCCAGATGGGCATTGATGATTCCAGC
AAAGACAACCGGGGCACCCAAGATGCCCTGAACCCTGAGGATGAGGTGGATGAGTTCCTGAGCCGTGCCA
TCGATGCCCGCAGCATTGATCAGCTGCGGAAGGACCATGTGCGCCGGTTTCTGCTCACCTTCCAGAGAGA
GGATCTTGAGAAGAAGTACTCCCGGAAGGTGGATCCCCGCTTCGGAGCCTACGTTGCCTGTGCCCTGTTG
GTCTTCTGCTTCATCTGCTTCATCCAGCTTCTCATCTTCCCACACTCCACCCTGATGCTTGGGATCTATG
CCAGCATCTTCCTGCTGCTGCTAATCACCGTGCTGATCTGTGCTGTGTACTCCTGTGGTTCTCTGTTCCC
TAAGGCCCTGCAACGTCTGTCCCGCAGCATTGTCCGCTCACGGGCACATAGCACCGCAGTTGGCATCTTT
TCCGTCCTGCTTGTGTTTACTTCTGCCATTGCCAACATGTACTTCATCGGGAACATGCTGCTGAGTCTCT
TGGCCAGCTCTGTCTTCCTGCACATCAGCAGCATCGGGAAGTTGGCCATGATCTTTGTCTTGGGGCTCAT
CTATTTGGTGCTGCTTCTGCTGGGTCCCCCAGCCACCATCTTTGACAACTATGACCTACTGCTTGGCGTC
CATGGCTTGGCTTCTTCCAATGAGACCTTTGATGGGCTGGACTGTCCAGCTGCAGGGAGGGTGGCCCTCA
AATATATGACCCCTGTGATTCTGCTGGTGTTTGCGCTGGCGCTGTATCTGCATGCTCAGCAGGTGGAGTC
GACTGCCCGCCTAGACTTCCTCTGGAAACTACAGGCAACAGGGGAGAAGGAGGAGATGGAGGAGCTACAG
GCATACAACCGGAGGCTGCTGCATAACATTCTGCCCAAGGACGTGGCGGCCCACTTCCTGGCCCGGGAGC
GCCGCAATGATGAACTCTACTATCAGTCGTGTGAGTGTGTGGCTGTTATGTTTGCCTCCATTGCCAACTT
CTCTGAGTTCTATGTGGAGCTGGAGGCAAACAATGAGGGTGTCGAGTGCCTGCGGCTGCTCAACGAGATC
ATCGCTGACTTTGATGAGATTATCAGCGAGGAGCGGTTCCGGCAGCTGGAAAAGATCAAGACGATTGGTA
GCACCTACATGGCTGCCTCAGGGCTGAACGCCAGCACCTACGATCAGGTGGGCCGCTCCCACATCACTGC
CCTGGCTGACTACGCCATGCGGCTCATGGAGCAGATGAAGCACATCAATGAGCACTCCTTCAACAATTTC
CAGATGAAGATTGGGCTGAACATGGGCCCAGTCGTGGCAGGTGTCATCGGGGCTCGGAAGCCACAGTATG
ACATCTGGGGGAACACAGTGAATGTCTCTAGTCGTATGGACAGCACGGGGGTCCCCGACCGAATCCAGGT
GACCACGGACCTGTACCAGGTTCTAGCTGCCAAGGGCTACCAGCTGGAGTGTCGAGGGGTGGTCAAGGTG
AAGGGCAAGGGGGAGATGACCACCTACTTCCTCAATGGGGGCCCCAGCAGTTAACAGGGCCCAGCCACAA
ATTCAGCTGAAGGGACCAAGGTGGGCATTGAGTGGACTCTGTGCTCACTGGGTGGAGCTGTGGCAGGGGG
CACTGAGCCTCCAGACCCTGCTAACCACAAAAGGGAACATCCCAGCAGGCTGTGCTTGGATCATGCTCGT
CTGCCCTCAAGCTGGAAAACAAGGGGCTACCTACCGAGAGGATTATGCAAGTGACTTTCTTTCTTACTTG
GGGTAGGGCTGTTCCCTCTCCAATCTTCCAGCCTTTGGGAGCAGGGGAGGGGTCAGTAGCAGAAGCAGAG
GGAGGCCTCTTGCCTGAGGGATTAAAATGGCAGCTTGCCATGCCTACCCTTCCCTGTCTGTCTGGGCAGC
AGGTTCAGGGCTGAGCCCTTCTTTTCCCTCTTTTTTCCTGGGAATATTTTGTACAATATTTTGTACAAAG
ACAGGCATGAGGAGTGCCTATTCCATGCTTGCCTTTGCAATACCTGCATCCCCAGCACTGGTCCTGGGCA
CTTCCCCACCCCAGCCAGGTGTCCCTCCTATGCACAGAGCAGAGGAGGGAGAAGCTCTGGGGAGCCAGCT
TTGGCCATATTTCAGGAGAATGTTTCCATGTGCCAAATCTTAGTCCCATGATCTGTCCCCAAAGGGGAAC
AAAGGGACCTCTGACAGCTTAGATTTAGCCCCAGTTCCTGCACGCTCCAGGGAACGGGGTGTCTGGCCTC
ACTGGTACTGTGAAAAATGCTCAGAGAGCAAGCCTGTGTGTGGGGATGTCAGGTCAGGAGCTGGAAGTTC
ACCTGCAGGTGCCAAAGAGCAGGCCGGCCAGGGCTGGGGCAGTGCCAGACTCTGATCTGAGGACCCCGTC
GGGGTCCAGATCAGGTCACTCTGCCCCAGTGCTCTCTTGCTGTCTGCTGACAAGGGGGCATGGAGCATCT
CTTCCTCTTCTGTTGCCAAATAGAAAAGGGTCAGGGCATGGAGAAAGGTGACCCTGATCCCAAACCTGCC
CTCCCAAGTCTCTGGTGTTGGGGAGGGCCCGTGTGTTTGTGTAACTGTGTGTGCATGTTGGTCTTTGTGT
GCATATCTGTTTTCCAGGTCTATGTGAGTCCTTGTGCTCCTGCTCCTCAGCTCTCCACCCCAGGTTGCCT
CTCTCCTGTGGGCCTCTGTCTTCTGGGAATAAAGCAGGGTTTCCTACTTCAGGGGATGTAGAGAGATGCC
CAGGTTGCACAGGAGTGGGATGGGGTGTGGTAGCAAAAGGAGGGAGAGGAGTCCTTTTTGTGCCAAATCC
CTAAGTGCCGTTCGGGGGCCATGTGTGCAGCATGACTCTCCCTGTCTGTGGCAGGGACCCAAGCGCTTGC
TTAAGCCCCAGTGCTCCATGCCAGCACTTGAACTGTCTGGGGTTTGATGGACAGAGGCTGAGGAATTTCC
TGGCTTCCCCAGATAGTGTCCTGGGACATGGTATGCTTTGGGGCTGGGGTAGCATGGAATCCCTCTGAGG
ACCTGGATACTGGTACTACGGGGTGGGGAAGAGGAACCTTAAACTTGGCTTTCCCCAGCCTTCAGCCTGA
GTCTAGCATGTTTCTAGCTCCCCAGTCCCTTGTGAAGCCTTGAGGGCTGGCAGAAGGGTTAGGAGGTTGA
ACTCTAGATTCCCTTCCTGTCTTTGCCTTCCTTTTACCCCTTTCCCTGCAACCTCCTTGACTCTGGCCTG
AATTTGTTGGTGCCTCAGTTTCTCTGTCTGTACCTATTTAAGCCAAAGGCACTAGCCTGAATTTTGCTTG
AAGATCACTTTGTCTTGGAAATGACTAGAGAGGCAGAGGAGAAGGGTTTCCAGAGTTGCTAGGTTTGGGA
GTGGAAGGGGCAGGCAGTGCACTTGCCCCTCCTCATGCCCCTTCTGACACCAGCTCCCTGTGGAGGCCTG
GTTTCTGGGTAATGCCTCCCTTGGGCATCTTCATGCATCAACCAAATGGGCCATCAGGTACTTCATTAGT
CATGGCAGAAGGAGGGGAAAAGACTTGTTTTCCAGACAGAAAATCTACTCCCCTGTCCCCAGCCATATCC
CTGGATAGGAAGGGATAGGAAGAGACTACTTGGTGCCATGGGGTAGGGGTGAGGGTATAAGTAGATCAGA
GTGGGAAGACCTCAGCCTTGGGTGGCTTGTCTCTGCTTCTTGCCAGGTGGGAGGGCCTGTCCACACCCTG
GATCCCCGTACCACAGTGCCAGCCATGCCCTTCCCCTGGGCTACCATTGTCCCTTTCCTCACCCAGTTGG
TAGAGGAGTCAGGAGGTGGGAGGCCGTGGGCTTTGGTTTTATAATGTAACCACTGTGGGGGTGGGGGAGG
ATGGTGAACCATGTATTTCAGTGAAATATTTAATATATTTAAATATCAATAAAATCAAACTCTTTGT

>NM_139290.1 Homo sapiens angiopoietin 1 (ANGPT1), transcript variant 2, mRNA
GGGGCACACTCATGCATTCCTGTCAAGTCATCTTGTGAAAGGCTGCCTGCTTCCAGCTTGGCTTGGATGT
GCAACCTTAATAAAACTCACTGAGGTCTGGGAGAAAATAGCAGATCTGCAGCAGATAGGGTAGAGGAAAG
GGTCTAGAATATGTACACGCAGCTGACTCAGGCAGGCTCCATGCTGAACGGTCACACAGAGAGGAAACAA
TAAATCTCAGCTACTATGCAATAAATATCTCAAGTTTTAACGAAGAAAAACATCATTGCAGTGAAATAAA
AAATTTTAAAATTTTAGAACAAAGCTAACAAATGGCTAGTTTTCTATGATTCTTCTTCAAACGCTTTCTT
TGAGGGGGAAAGAGTCAAACAAACAAGCAGTTTTACCTGAAATAAAGAACTAGTTTTAGAGGTCAGAAGA
AAGGAGCAAGTTTTGCGAGAGGCACGGAAGGAGTGTGCTGGCAGTACAATGACAGTTTTCCTTTCCTTTG
CTTTCCTCGCTGCCATTCTGACTCACATAGGGTGCAGCAATCAGCGCCGAAGTCCAGAAAACAGTGGGAG
AAGATATAACCGGATTCAACATGGGCAATGTGCCTACACTTTCATTCTTCCAGAACACGATGGCAACTGT
CGTGAGAGTACGACAGACCAGTACAACACAAACGCTCTGCAGAGAGATGCTCCACACGTGGAACCGGATT
TCTCTTCCCAGAAACTTCAACATCTGGAACATGTGATGGAAAATTATACTCAGTGGCTGCAAAAACTTGA
GAATTACATTGTGGAAAACATGAAGTCGGAGATGGCCCAGATACAGCAGAATGCAGTTCAGAACCACACG
GCTACCATGCTGGAGATAGGAACCAGCCTCCTCTCTCAGACTGCAGAGCAGACCAGAAAGCTGACAGATG
TTGAGACCCAGGTACTAAATCAAACTTCTCGACTTGAGATACAGCTGCTGGAGAATTCATTATCCACCTA
CAAGCTAGAGAAGCAACTTCTTCAACAGACAAATGAAATCTTGAAGATCCATGAAAAAAACAGTTTATTA
GAACATAAAATCTTAGAAATGGAAGGAAAACACAAGGAAGAGTTGGACACCTTAAAGGAAGAGAAAGAGA
ACCTTCAAGGCTTGGTTACTCGTCAAACATATATAATCCAGGAGCTGGAAAAGCAATTAAACAGAGCTAC
CACCAACAACAGTGTCCTTCAGAAGCAGCAACTGGAGCTGATGGACACAGTCCACAACCTTGTCAATCTT
TGCACTAAAGAAGGTGTTTTACTAAAGGGAGGAAAAAGAGAGGAAGAGAAACCATTTAGAGACTGTGCAG
ATGTATATCAAGCTGGTTTTAATAAAAGTGGAATCTACACTATTTATATTAATAATATGCCAGAACCCAA
AAAGGTGTTTTGCAATATGGATGTCAATGGGGGAGGTTGGACTGTAATACAACATCGTGAAGATGGAAGT
CTAGATTTCCAAAGAGGCTGGAAGGAATATAAAATGGGTTTTGGAAATCCCTCCGGTGAATATTGGCTGG
GGAATGAGTTTATTTTTGCCATTACCAGTCAGAGGCAGTACATGCTAAGAATTGAGTTAATGGACTGGGA
AGGGAACCGAGCCTATTCACAGTATGACAGATTCCACATAGGAAATGAAAAGCAAAACTATAGGTAAGTC
ATGCTACAGTGTAGTGTTCGACTACCTTTTACCTAGCCACTTAATAATTGTAGTGGGAAAATATGAAAAA
AAGAAATGAAAATCATCCTTCAAAATGAAAATTCTTTTTTTTTTGTCTAGACCTATTACAAAGAGGTACA
AAAAAGCCTGTAAAGACTTTTTCAAAGATTTAAATTTCAGTTTTCGTAGGTTGACTATCTTTGATATTGG
CTTAAATTTTAGGGAATGGTGAATGAAGTCAAGCATACTGTTGTTCTGTGGTTATCATGCAGTTGCAGTG
AATTCATATATATAAAACTGATAAGTTTCATACTCAAACTCATTGGCTTAAATAATCTCTTTATTCTAAA
AAAAGATTTTCTGGTTCTACTTTTTTTGATGACCTTTCTTGAATTAGCATTTTTCAAATGATCTTGAAGA
TGACAAAAGTAAAATTTTTTTATGTTTGAATGATTTACATAAAAGAGAAGATGAGGCATGATTTAGAGGG
TTTTCTTGGTAAATCTAAAAAGCAAAAATAAATTGTAATAATGGCATCAATATACATAATACATGATTGC
AGATGTAAAAATAGATAAACTATACACTTAATGATACATGTTTCCAATTATCCTTTTTCAATGAGAAGCT
CGTCTACTAGGGAAAAATAAACACACAAAAATATGGCTAAAAAAAAAAAAAAAAAAAAAAAAAAAAAAA

>NM_022467.3 Homo sapiens carbohydrate sulfotransferase 8 (CHST8), transcript variant 3, mRNA
GGGACTCGTCCCAGAGTTTGCTGCCGCCGCCGCCGCTGCCATTAGAGCGGTTTTAATTAGCTGCAGGATT
TTTAATGAGCTGAAATCAAGAAGAGCCCCATCTCAGAAGTAAGCGAGAGCCGCGCGCAGGGAAGAACTAG
TCTGACAAAACAGAAGGAGGTGGTGCTCTCGGGGGACTGGGCTGTAGGCTCCCACCGATCGATCGGCGAC
GAGCAGATGAGTTCCCGAGGCCAGGAGGCTGAGGAGGGAAGCCAGGGCTCAGAGACCAGCGCCCGGTGCA
GAGTCCCCGCTGCTGCCACCGCGGCAGAAGGCACGGTGCCGGATTCAAGGTGACGGCAGTGCCTGGCTCC
ATTCTCCTCAAGTTGCCATAGCAGCCTCTCTCCCAACAAGCAGCTTCTCCGGGAGCCCTCAGCCGGGAGG
GACGTCATTGTTCTCTCCTGCCCGTGTGGTGCAAGGAGACCCACCGGACAGAGAACTTTCCCGAGCCCGG
GGTCCGCTGACCACGTGGGTGCACCCATGCTGCCTGGAGCCAGGCACAGGGACAGGTCCCCACGGCCACA
GGGAATCCTCTGGGCAGCTGAGGGGAGCGTCCAGGCCCAGAAGCAGCTGCAGCCAAGCGTGTCCTTGGAG
CCGTCCATGCGTCTGTCCGCCTGCTGCCGGTCGCCACTGGAGATCTCGGCCTGATGGACGCCTGGTGTGG
ACGATGAGGGAAGAACGTGCCCCCCACACCCAAGAGGTGACCCCTGAGCCAGCCCCGGATGACCCTGCGA
CCTGGAACAATGCGGCTGGCCTGCATGTTCTCTTCCATCCTGCTGTTCGGAGCTGCAGGCCTCCTCCTCT
TCATCAGCCTGCAGGACCCTACGGAGCTCGCCCCCCAGCAGGTGCCAGGAATAAAGTTCAACATCAGGCC
AAGGCAGCCCCACCACGACCTCCCACCAGGCGGCTCCCAGGATGGTGACTTGAAGGAACCCACAGAGAGG
GTCACTCGGGACTTATCCAGTGGGGCCCCGAGGGGCCGCAACCTGCCAGCGCCTGACCAGCCTCAACCCC
CGCTGCAGAGGGGAACCCGTCTGCGGCTCCGCCAGCGCCGTCGCCGTCTGCTCATCAAGAAAATGCCAGC
TGCGGCGACCATCCCGGCCAACAGCTCGGACGCGCCCTTCATCCGGCCGGGACCCGGGACGCTGGATGGC
CGCTGGGTCAGCCTGCACCGGAGCCAGCAGGAGCGCAAGCGGGTGATGCAGGAGGCCTGCGCCAAGTACC
GGGCGAGCAGCAGCCGCCGGGCCGTCACGCCCCGCCACGTGTCCCGTATCTTCGTGGAGGACCGCCACCG
CGTGCTCTACTGCGAGGTGCCCAAGGCCGGCTGCTCCAATTGGAAGCGGGTGCTCATGGTGCTGGCCGGC
CTGGCCTCGTCCACTGCCGACATCCAGCACAACACCGTCCACTATGGCAGCGCTCTCAAGCGCCTGGACA
CCTTCGACCGCCAGGGTATCTTGCACCGTCTCAGCACCTACACCAAGATGCTCTTTGTCCGCGAGCCCTT
CGAGAGGCTGGTGTCCGCCTTCCGCGACAAGTTTGAGCACCCCAACAGCTACTATCACCCGGTCTTCGGC
AAGGCCATCCTGGCCCGGTACCGCGCCAATGCCTCTCGGGAGGCCCTGCGGACCGGCTCTGGGGTGCGTT
TTCCCGAGTTCGTCCAGTACCTGCTGGACGTGCACCGGCCCGTGGGGATGGACATTCACTGGGACCATGT
CAGCCGGCTCTGCAGCCCCTGCCTCATCGACTACGATTTCGTAGGCAAGTTCGAGAGCATGGAGGACGAT
GCCAACTTCTTCCTGAGCCTCATCCGCGCGCCGCGGAACCTGACCTTCCCCCGGTTCAAGGACCGGCACT
CGCAGGAGGCGCGGACCACAGCGAGGATCGCCCACCAGTACTTCGCCCAACTCTCGGCCCTGCAAAGGCA
GCGCACCTACGACTTCTACTACATGGATTACCTGATGTTCAACTATTCCAAGCCCTTTGCAGATCTGTAC
TGAGGGGCGCCGCAGCTGGCCGGGGCCGCCCTGCCCCGGTCACTCACCTGTGCTCCCGGGCATCCTCCTG
TCCCTGGCTCCTCATCCTGGGAGCAACAGGGCTCTGAGGACGTGAGGAGCCATCGCTGTGGGAGGCAGCA
GGCCCCGGGTGGGGGGCAGAGGCGCCCAGCCTTGGATGGGGACCCCAGCCCCTGGCCTGTACCTGTTTCC
TCATTCCTTGGCTGAGGGAGAGGCTGAGAACTGGGCAGACACCCCTGGAGCTCAGCCGACAGTTTTGATG
AGCAGGGAAGTCTGAGGCCCAGAGGACGGGGGGCCCAGCGGTAAGGGATGTCCCGCACTCCCTTAGCCAT
TGCCTTGGACCAAACCACGTGGTTTGCAGCTTTTCTACGAGCCAGGGGGGAGGTTCCCTTGGATTAAGGT
TCCAAATAAAGCACATGGTTTCCAGAGCAAAAAAAAAAAAAAAAAA

>NM_031897.2 Homo sapiens calcium voltage-gated channel auxiliary subunit gamma 6 (CACNG6), transcript variant 3, mRNA
CCAAGTCCTCTGTTCTCAAACTCTGAGCCCAAGGGAACCCCGGCCACATCTCCTCCAAACACACACAGGA
CCTCAGGTCCCTTCCTGGGTACCCCAAACTCTTAGCCCTAGTGGGGTGCTCAGATCTCTCAGGAAAACCA
GTTTCCCTTTTGTTAACCCCCCAGCGGGGACCCCAAAGCAGCCCCTTGGAGCTGCAGGGAGCTTCAGCGG
GCACCAGTTCTCATTCCTCTGGAGCTCTTGGGGGGACTCCCTCCTGGGAAGCCGAATTCTATCTCTAAAC
CTCAGGGTGGGGGCCTTGTTTTTCCTCTGGGCCCCGTCTTCTTTGCCAAGTTCTTGAGGGCAACCTAGAC
CCTCCTCTGAACCCCAGAGGCTTCCCCAGCCCTGGGGATCATTTTTCTCTTCTGAACCCCAGAAGCAATC
TCGACTTTCGCATTTGAGATTCCAGACAGGACTCGGCTCTCCCTCTTTCATACCCAGGGGAAACTGAGTC
CCTCACCCCCTTCAAGACCCCAGGCCGCTCCTCGCTCCCGCCCCTCGAGGCCCTTCGCCGGCTCTGCCTC
CTCCCCCTTCCCGACCCCACCGGCCATAAGATGATGTGGTCCAACTTCTTCCTGCAAGAGGAGAACCGGC
GGCGGGGGGCCGCGGGCCGGCGGCGGGCGCACGGGCAGGGCAGGTCGGGGCTGACGCCCGAGCGCGAGGG
GAAGGTGAAGCTGGCGCTGCTGCTGGCCGCCGTGGGCGCCACGCTGGCGGTGCTGTCCGTGGGCACCGAG
TTCTGGGTGGAGCTCAACACCTACAAGGCCAACGGCAGCGCCGTGTGCGAAGCGGCCCACCTGGGGCTGT
GGAAGGCGTGCACCAAGCGGCTGTGGCAGGCGGACGTGCCCGTGGACAGGGACACCTGCGGCCCCGCGGA
GCTGCCCGGAGGCCTGCTGCTCTTGGTGAGCCTGGAGGTGTTCCGGCATTCCGTGAGGGCCCTGCTGCAG
AGAGTCAGCCCGGAGCCTCCCCCGGCCCCACGCCTCACCTACGAGTACTCCTGGTCCCTGGGCTGCGGCG
TGGGGGCCGGCCTGATCCTGCTGTTGGGGGCCGGCTGCTTTCTGCTGCTCACACTGCCTTCCTGGCCCTG
GGGGTCCCTCTGTCCCAAGCGGGGGCACCGGGCCACCTAGAGCCACGCGTGAGACTTCTCTAAGCAACCA
CCGAGCCCTTTGACCTTCTCCATTGTACCCCCAAGATCTTTTTGCCCCATCTCCTAGAGAAACTGTGTTC
TCCCTGCTCGGGGGCCCATGTTTTTTTACACGCCTGCCTCCTGTCCCCTTATCCTTTCTCCCTCTGTAAA
TACGTTTTTCTCTGTGGCTGTATGTGGGTTGCTTGGGGGTGGGATGGGAAGAGGCTCTTTGCAAACGAGG
GTCCCCAGAGAAGACTGGCGGGGACCTGATGGGGTAGCTGGGGTGTGGGGTTGGGGGATGAGGTCAGGGG
GTCTTGGGTGGGAGTTGGGGGCCCCTTCATTTCCCAGGTCTGGATCGATTCACTTGCCGGGAGAGACTTT
TTACAACTCATCTGCAGCTCCGGGTGCGGTTGGGGGAGATAGCGAAGGGTCTGGCCTCGCTGTGATCTGA
TTTGGGATTAAAGGTTTGGAAATTTAAAAAAAAAAAAAAAAAAAAAAAAAAAAAAAAAAAAAA

>NM_005203.3 Homo sapiens collagen, type XIII, alpha 1 (COL13A1), transcript variant 1, mRNA
AAGTAGCACGGATTGCTCATCCGATCCGTGCCGCCGCAGGGAGTGTGTCAAGTTACAGAGGCGCCGGAAT
CGGCCCCTGCGCTCCTCGCCAGCCGCCACGACCCACCTCTGCCCATGGGGCCCTCCGTGTGCGCCCCTTC
GCCCGGGGACTGAAACTGACTGGCCCGGGAGACACGAGGCGCCCAGAAGGACTGACAGCGCGGCACCAAC
TGCTCTGCAGACACTTGAAGGGAAAGACTGGGCGGAGAGAAGGAGAGCCGGTCAGATTCCCCTAACTTTC
CTGGACTTGGAACGTTCTTCGAAATAACTTTTTTCTCACCTAGGTGTACCCCAATTACCGCTGGTTGTGC
TTTTTCGGCACTTCCTCTCCTACTGCTAATTTTTCCGTCCTCTTTGCCGGGAGCAGCGGAAAGGGACGTT
TTCCAGCGATACAAGCCCTTTCCCCCTGCCCCGCAGTTTGGATAGAGCCTTTTGGCAGCGGCTGTCGCCT
TTATTTATTCTATTTATTTATTTATTGGTTCTCAAGACGCGAGAGGATGGTAGCGGAGCGCACCCACAAA
GCGGCAGCCACCGGTGCCCGCGGCCCTGGGGAGTTGGGCGCGCCCGGGACGGTGGCTCTGGTGGCGGCGC
GGGCGGAGCGCGGCGCACGGCTGCCGAGTCCAGGGTCGTGCGGGCTGCTGACGCTGGCCCTCTGCTCGCT
GGCACTCAGCCTGCTCGCCCACTTTCGGACGGCCGAGCTGCAGGCCCGGGTGCTGCGCCTGGAAGCGGAG
CGCGGGGAGCAGCAAATGGAGACGGCTATTTTGGGACGAGTCAATCAACTGCTGGACGAGAAATGGAAGC
TCCACTCAAGGAGGCGCCGGGAGGCCCCAAAGACATCTCCAGGATGTAACTGCCCACCAGCATTTCAGGG
TCCCACTGGAAGACCCGGACTCCCAGGGGACAAAGGTGCCATTGGGATGCCTGGACGTGTGGGGTCCCCC
GGAGACGCTGGGCTGTCCATCATTGGTCCCCGCGGCCCCCCTGGTCAACCAGGAACTAGAGGTTTCCCTG
GATTTCCGGGTCCCATTGGGCTGGACGGCAAACCGGGCCACCCAGGACCAAAGGGCGACATGGGTCTGAC
GGGTCCCCCAGGACAGCCGGGACCCCAGGGACAAAAAGGAGAAAAGGGTCAGTGTGGAGAGTACCCACAC
CGGGAGTGCCTAAGCAGCATGCCAGCAGCTCTGCGCTCCAGCCAAATAATTGCCCTGAAGCTGCTGCCTC
TCCTCAATTCAGTGCGACTGGCTCCACCCCCGGTCATAAAAAGGCGGACGTTCCAGGGCGAACAGAGCCA
GGCCAGCATCCAAGGTCCACCAGGGCCCCCAGGCCCCCCTGGACCAAGTGGACCTCTGGGGCACCCAGGA
CTGCCAGGGCCTATGGGGCCACCTGGCTTACCTGGGCCTCCTGGACCAAAGGGAGACCCAGGGATCCAGG
GCTACCACGGCCGGAAGGGAGAACGGGGCATGCCAGGGATGCCAGGCAAGCATGGAGCCAAGGGGGCGCC
CGGAATTGCCGTGGCTGGGATGAAGGGTGAGCCAGGGATCCCAGGAACCAAGGGTGAGAAGGGGGCTGAA
GGCTCCCCTGGGCTTCCTGGCCTCCTGGGGCAGAAGGGAGAGAAAGGCGATGCTGGCAACTCCATTGGAG
GAGGCAGAGGGGAACCTGGCCCTCCAGGGCTCCCTGGGCCCCCAGGGCCAAAGGGAGAAGCAGGTGTCGA
TGGCCAGGTTGGCCCCCCAGGGCAGCCAGGAGACAAGGGGGAGCGTGGAGCAGCTGGAGAACAGGGACCA
GATGGCCCCAAGGGCTCCAAGGGAGAACCAGGGAAAGGAGAGATGGTGGATTACAATGGAAACATCAATG
AGGCTCTCCAGGAGATCCGGACGCTGGCCTTGATGGGGCCTCCTGGTCTTCCTGGGCAAATTGGCCCACC
TGGAGCTCCAGGGATTCCAGGCCAGAAGGGGGAGATTGGACTGCCAGGCCCTCCAGGACACGATGGGGAA
AAGGGACCTCGCGGTAAACCAGGAGACATGGGCCCTCCTGGTCCCCAAGGCCCCCCAGGAAAGGATGGAC
CTCCAGGAGTGAAGGGAGAAAACGGGCACCCAGGGAGCCCAGGAGAGAAGGGGGAAAAAGGGGAGACAGG
ACAAGCAGGCTCACCGGGAGAGAAAGGAGAAGCCGGGGAGAAGGGCAATCCAGGAGCAGAGGTTCCTGGG
CTGCCAGGGCCAGAGGGGCCTCCCGGACCTCCGGGGCTCCAAGGTGTTCCTGGACCAAAGGGGGAAGCAG
GACTAGATGGAGCAAAAGGAGAGAAAGGCTTCCAGGGAGAAAAAGGAGACCGTGGTCCCCTGGGACTACC
CGGAGCTTCAGGTTTGGACGGCAGGCCTGGGCCACCGGGTACTCCAGGACCAATTGGAGTTCCAGGCCCA
GCGGGACCAAAGGGCGAGAGGGGCAGCAAAGGAGACCCTGGGATGACAGGACCAACGGGAGCAGCTGGGC
TTCCTGGTTTACATGGACCACCCGGGGACAAGGGAAACCGGGGGGAGAGGGGGAAGAAAGGCTCTAGAGG
GCCTAAAGGGGATAAGGGAGACCAAGGAGCGCCTGGATTAGATGCCCCCTGCCCATTGGGCGAAGATGGC
TTACCAGTCCAAGGCTGCTGGAACAAGTGATGCCTCTAACCTTGGATTGGCCTGTGTGTGTGTTTGTACA
TAGAATATTTATTTTTATACAGTTTTCACTTTTTGAAAATGCCAGAAGTATGATGCATCTTACAGATTAT
TAAAAAAGAAAGAAAAACCTGCATATTTTGTACAGAAAATATCAACCTCTTCCCTTTTGTTTACAAGATG
TTTTGTATAAGCCTATGTCTCTAATACATTTTTTGTTTGGTCGTAATGTCTGCATGATATTTGTGCACAT
TTATTAAGTATCGAAGCTTAATAAATTATTGTGTCCTGGTGCCAAAGGGGGCCAGCCAGAACTGAGGTGC
TGGCTAGCTCATGTGTGAATTCACATAAATGTAGAGGTCCATGATATTTGCTAAGCTAGGTGTGTCTAAG
AGTATTTTAAACCCTTATGGATTTTCATTATTAAAGGAAATGAAACATGGCAATTC

>NM_016649.3 Homo sapiens ESF1 nucleolar pre-rRNA processing protein homolog (ESF1), transcript variant 1, mRNA
GCGGACGGTGAGTGGGGATGGACTGGAGTTGAAGAGCTCGAGATGAAGGGCTTGAGGGCGTGTGTTATTT
GTTTTCTTCAAGCATTTGGTCGAGATTAAGAATTAAAAATGTCATCCAAACAAGAAATAATGAGTGACCA
GCGGTTTAGACGGGTTGCAAAGGACCCGAGATTTTGGGAAATGCCAGAAAAGGATCGAAAAGTCAAAATT
GACAAGAGATTTCGAGCCATGTTTCATGACAAGAAGTTCAAGTTGAACTATGCCGTGGATAAAAGAGGGC
GCCCCATTAGCCATAGCACTACAGAGGATTTGAAGCGTTTTTACGACCTTTCAGATTCTGATTCCAATCT
CTCTGGTGAAGATAGCAAAGCATTGAGTCAAAAGAAAATAAAGAAGAAAAAAACCCAGACTAAAAAAGAA
ATCGATTCAAAAAATCTAGTTGAGAAAAAGAAAGAAACCAAGAAGGCTAATCACAAGGGTTCTGAAAATA
AAACTGATTTAGATAATTCTATAGGAATTAAAAAAATGAAAACCTCATGTAAATTTAAGATAGATTCAAA
CATAAGTCCGAAGAAGGATAGCAAAGAATTTACACAAAAAAATAAGAAAGAGAAAAAAAACATTGTTCAA
CATACTACAGACTCTTCTCTCGAAGAAAAACAAAGGACATTAGACTCAGGCACCTCTGAAATTGTGAAAT
CTCCCAGAATCGAGTGTTCTAAGACAAGAAGAGAAATGCAATCAGTGGTTCAACTCATAATGACAAGAGA
CAGTGATGGTTATGAAAACTCAACAGATGGTGAAATGTGTGACAAAGATGCTCTGGAGGAAGATTCAGAA
AGCGTTAGTGAAATAGGAAGTGATGAGGAATCTGAAAATGAAATTACAAGTGTTGGTAGAGCTTCAGGTG
ATGACGATGGAAGTGAAGATGATGAAGAGGAGGATGAAGATGAAGAGGAGGATGAAGATGAGGATAGTGA
GGATGATGATAAAAGTGACAGTGGCCCTGATCTTGCAAGGGGTAAAGGAAATATAGAAACTAGTTCTGAA
GATGAAGATGATACGGCAGATTTGTTTCCAGAAGAATCTGGTTTTGAGCATGCTTGGAGAGAATTAGATA
AAGATGCTCCTCGTGCTGATGAGATTACACGTCGATTAGCAGTTTGTAACATGGACTGGGATAGATTAAA
GGCAAAAGATTTGCTGGCTCTGTTCAATTCATTTAAACCCAAAGGAGGTGTAATATTTTCCGTCAAGATA
TATCCTTCAGAATTTGGAAAGGAGAGGATGAAGGAAGAGCAAGTTCAAGGACCAGTAGAGCTATTAAGTA
TTCCTGAAGATGCCCCAGAAAAAGACTGGACGTCTAGAGAAAAATTGAGAGATTATCAATTCAAACGACT
GAAGTACTATTATGCAGTAGTAGACTGTGATTCTCCGGAAACAGCTAGTAAAATTTATGAGGATTGTGAT
GGCCTGGAATTTGAAAGTAGTTGTTCTTTCATAGATCTAAGGTTTATACCAGATGATATTACTTTTGATG
ATGAGCCTAAGGATGTAGCCTCAGAAGTGAATTTAACAGCATATAAACCAAAATATTTCACTTCTGCTGC
AATGGGAACATCAACGGTGGAAATCACTTGGGATGAGACTGATCATGAAAGAATTACAATGCTCAACAGG
AAGTTTAAAAAGGAAGAGCTTTTGGACATGGATTTTCAAGCCTACTTAGCTTCCTCTAGTGAAGATGAAG
AGGAGATAGAAGAGGAGCTACAAGGTGATGATGGAGTCAATGTAGAAGAAGATGGGAAAACAAAGAAAAG
TCAGAAGGATGATGAAGAACAAATTGCTAAATACAGGCAGCTCTTGCAGGTTATTCAAGAAAAAGAAAAG
AAAGGCAAAGAAAATGATATGGAAATGGAAATTAAATGGGTTCCAGGTCTTAAAGAAAGTGCAGAAGAGA
TGGTCAAAAACAAATTGGAAGGAAAGGATAAACTGACCCCTTGGGAACAATTTTTAGAGAAGAAGAAAGA
GAAAAAAAGACTGAAAAGGAAACAGAAGGCTCTTGCTGAAGAGGCCAGTGAAGAGGAACTTCCCTCTGAT
GTTGATTTGAATGACCCATACTTTGCTGAAGAAGTTAAACAAATAGGTATAAATAAAAAATCGGTAAAAT
CTGCAAAAGATGGCACATCTCCAGAAGAAGAAATTGAAATAGAAAGACAAAAGGCTGAAATGGCTTTGCT
TATGATGGATGAGGACGAGGACAGTAAGAAACACTTCAATTACAACAAGATTGTGGAGCACCAGAATCTG
AGCAAAAAGAAGAAAAAGCAGCTCATGAAAAAGAAGGAATTAATAGAGGATGACTTTGAGGTAAATGTTA
ACGATGCACGGTTTCAGGCAATGTACACTTCCCACTTGTTCAATTTGGACCCCTCAGATCCCAATTTCAA
GAAAACAAAAGCTATGGAAAAAATCCTTGAGGAGAAGGCCCGGCAAAGAGAACGGAAAGAACAAGAACTT
ACTCAGGCAATAAAGAAAAAAGAGAGTGAGATTGAAAAGGAATCACAAAGGAAGTCCATTGATCCTGCTT
TGTCAATGTTGATTAAATCTATAAAAACCAAAACAGAGCAGTTTCAAGCAAGAAAAAAGCAAAAAGTCAA
ATAACTGGATGTTACTTATTTTTGAACTGAATACATCTTTTCCTAAAATGTACAAAAATAATAGGAGGGA
ATATTTATTGGGAACAAAGCTATCTTTCAAGAACATGAATAAAATCTTTTTCTGGACATAGTAAAATTTT
TCTCCATAAATAATTGTACTTAATTGTGGATGACTGACAAATTTTTATTGTATATTCCTACAGATCAGTC
ATAATTAAATTACCTGCATTATAGGGTTTATAAAATTTTTATATTTTACAATGTTCAGTTCTAACTAGTG
GAAAGTTACTCTAGCTTTTTAAAAGGCTGTTTACAATTCTGTGTAAAAATAGAGCAGTATCTACTCAAGT
TTGTGTAAATGTTAGGGATAATTTGAAAAATATATATATTTAATACATTAATTTCTCTGGAAGCAGGAGG
CATGTTTAAATAACTATTAAAATAATTTATTTTTCTAGCCATAAAGGATGGAAGTCAAGAACTTTTTGTT
GTTTAGTCATGTTAAGTATAGTTTATGAAATTAACTTGTAAATAAAAGTGTAAAATATTTTCATTA

>NM_152378.1 Homo sapiens Fc receptor-like and mucin-like 2 (FCRLM2), mRNA
AAGGTGGTCTACAAGCTTCACTACTACCACGACGGCCAGGCCGTGCGCTACTTCCACTCCAGCGCCAACT
ACACTGTGTTACAGGCGCGTGCCAGCGACAGCGGGCGCTACCAGTGCTCGGGCACCATGCGCATCCCGGT
GGAGAGCGCGCCCATGTTCTCCGCTAAGGTGGCTGTGACAGTGCAAGGTGGGAGAGACCAGGGGCCCCGG
GAGGGAGGCAAATGAGCATTGAGAAATTCTGGGACAGGAGCTCGGCGAGAAAAGAAGGGGCGGAAGTTCA
AATAGCTGCCACTTGGAGGGTTTCTCTTAGACTATGGACGCTGTCTCCTCTCCTTTGCCGTGAAGCAGCG
CTTGATCCGCCGCCTGCTTGGAGGCTGGTCCCTTTCCCCGACGCACACCCTGGCTTCTCACTCTGGCTGG
GGACTCCCACAGAGAGGGCAGCTCTGGCAGGGGCAGGGGCCACTGTGGGACTGGGACGAAGGAGCGACTC
CCTAGCGTCCTGCAAGGCAGGCGCAGCGTCTCCTATTCTAGGCTGCAGAACCCGAGCTGAGTGTCAGTCG
GGATGTGACATGAAGCGTCTGGCCTGGTCCCTCTTCCTTTCAAGCTTTCCCCGTCCCTCGTGGACTCGGT
CCCCCTGCCCCACATTTCAGAAGGCTCCCCTTCCCCCTCCACGTGGACACACGGCCTCCTCCCCTCCCCC
CTTGGTCTGTGGGTCTGCAAGGAGCCCTCGCGGGAAGCAGGAAGGAGCGGGGTCGCGGAGCGGTGGACAA
GCCGGCGCCGTTGCTCCCCGCCCTCTCCGTAGAGCTGTTCCGGGCGCCGGTGCTGAGGGTGATGGGTCCG
CGGGAGGCCCGCGGCGCGGCGCTGGGTGGGGTGGTGCTGCGCTGCGACACGCGCCTGCACCCGCAGAAGC
GCGACACGCCGCTGCAGTTCGCGTTTTACAAGTACAGCCGCGCGGTGCGCCGCTTCGACTGGGGCGCCGA
GTACACAGTCCCGGAGCCCGAGGTCGAGGAGCTCGAATCGTACTGGTGCGAGGCGGCTACCGCCACCCGC
AGTGTCCGGAAACGCAGTCCGTGGCTGCAGCCCCCGGGGCCCGGTTCTCCCCTGGACCCGGCCTCCACCA
CCGCCCCAGCTCCATGGGCCGCAGCCTTGGCTCCTGGTAATAGGCCGCTTTCCTTCAGAAAGCCCCCGGT
GTCCAGATCGGTCCCGTTGGTCACCTCCGTCCGGAACACCACCTCCACCGGGCTGCAGTTCCCGGCGAGC
GGCGCCCCGACTGCGGGGCCACCCGCCTGCGCTCCGCCGACGCCCTTGGAACAATCGGCTGGAGCCCTGA
AACCCGACGTGGACCTTCTGCTCCGAGAAATGCAGCTGCTCAAAGGCCTTCTGAGCCGGGTGGTCCTGGA
ATTAAAGGAGCCACAGGCCCTCCGGGAGCTCAGGGGAACGCCCGAGACCCCCACCTCTCACTTTGCTGTG
AGCCCGGGAACCCCAGAGACCACTCCTGTGGAGAGCTGAGGGGGCGGCTACCGTCCCCTCTGCAGGCTCA
TTCCTCCTTGGTCTCCTGCTTCCCCTCACGCGAATTTCTTTCAAAGCCATCTGTTTGCATCCTTGTGTTT
TGCTGTGGTTTTTAAAGGAGCGCCCACGAAGTGTAGTGGCTGACGATTTCAACCTCACACAGCAGTTTGC
AACCGCAAGCATTCTCTTTGAATTCTCACAGAATTCAGCAAGAAGTAGAAACCTGTTATTTACTACATTG
TGATTTAACTTTGGATGTGAATTTAGTCACCCTTAGCCCTTCAGATAAGCCTAGCCAGTACATATTTCAG
CACAGGCAGTTTTTTTGGTATTTAAGTACATTGAGGTAACTGAGCACTTGAGAATATTTTAGGGTCAAAG
TGTAATTATTCATAATGAATTTACTCTGTTGATATTAAAAAGACGTTCAGTCCTATTACTGATGAGTTTA
CATCTTCAAATAAATCCTGGGTTCTATTT

>NM_152481.1 Homo sapiens family with sequence similarity 187 member B (FAM187B), mRNA
AATGTTCGGGGTGGCACCAGCCCACTGCCACAGCCCCAGTCCACCATGCCACCCATGCTGTGGCTGCTGC
TCCACTTTGCTGCCCCGGCACTGGGGTTCTACTTTTCCATCAGCTGCCCCAGTGGTAAGCAGTGCCAACA
GGCCCTACTCTCAGGCAATGATATTCTCCTGTATTGCAACTCCTCGGGGGCGCACTGGTACTATTTATTC
ACACAAGGCAAGAAGGGCAGGCTCACCAGCCTCACCAATATTTCCAATATGGAAATAATGCCCGAGGGCA
GCCTTCTCATTAAAGATCCATTGCCCTCCCAGACGGGCCTCTACCACTGCTGGAACAAGAATGGCCGCCA
AGTGGTGCAGTATGAAATTGACTTTCAGGATGTCACCACCCTGCATATAACACACAAGGACCTGGGTCAG
AGGCCCCTGCAGAACGAGACCCTGCATTTGGGCAGCAAACAGCTCATTTTTACCTGGTGGGAGCCCTGGC
AGGACTGCAACCGCTGTGAGGAGCCGGGCGAGTGTAAACGCCTGGGGTACCGCTACATTGAGGAGCCTCT
GGAGGAAGCCATGCCCTGCTGGCTCTATCTGGGAGAGGTGCTGGTGTGGTCTAGCCGCTTGCGGCCTGAG
CTGCAGGTGGAAGCCTGCCACGTCCAGTGCACCAATAACACACAGTTAAGGGTGGATTACGTCATTTTTG
ACAACTTCAGGCTCGATGAGAAGACAGAATTTGTGTGGCTCGACTGTCCCTTAGGATCCATGTACAGGCC
CGTCAACTGGCGTGCCAACGACACCCCCCTGACGTGGGAGAGCCAGCTCTCCGGCCAGGACTTCACCACC
TTTCTGGACCCCTCCACCGGCGGCAGGCAGCTGCAGGTTTTCCAGCCGGCCGTCTACAAGTGCTTCGTGC
AGCAGGAGCTCGTGGCCCAGTTCAAACCCGCCGCCAGTCTGGAGACGCTGGAGGCTCAGTGGAGAGAGAA
CGATGCCCAGTGGCGGGAGGCAAGGAAGGCCCTGCGGGGCAGGGCGGACTCCGTGCTCAAGGGGCTGAAG
CTGGTGCTGCTCGTGGTCACCGTCCTGGCCCTGCTGGGGGCGCTGCTCAAGTGCATCCACCCTTCCCCGG
GCAGGAGAAGCACACAGGTGCTGGTGGTGAAATAAAGCGAGCCCCCGGTGCACAAGCGG

>NM_152565.1 Homo sapiens ATPase H+ transporting V0 subunit d2 (ATP6V0D2), mRNA
GCAAATCTTCAGGGGCCGTCCAGGACTACAGAGCTGTTTCACCCTACCTTGGCTTCAATCTCTTCCCCCA
TGCTCGAAGGTGCGGAGCTGTACTTCAACGTGGACCATGGCTACCTGGAGGGCCTGGTTCGAGGATGCAA
GGCCAGCCTCCTGACCCAGCAAGACTATATCAACCTGGTCCAGTGTGAGACCCTAGAAGACCTGAAAATT
CATCTCCAGACTACTGATTATGGTAACTTTTTGGCTAATCACACAAATCCTCTTACTGTTTCCAAAATTG
ACACTGAGATGAGGAAAAGACTATGTGGAGAATTTGAGTATTTCCGGAATCATTCCCTGGAGCCCCTCAG
CACATTTCTCACCTATATGACGTGCAGTTATATGATAGACAATGTGATTCTGCTGATGAATGGTGCATTG
CAGAAAAAATCTGTGAAAGAAATTCTGGGGAAGTGCCACCCCTTGGGCCGTTTCACAGAAATGGAAGCTG
TCAACATTGCAGAGACACCTTCAGATCTCTTTAATGCCATTCTGATCGAAACGCCATTAGCTCCATTCTT
CCAAGACTGCATGTCTGAAAATGCTCTAGATGAACTGAATATTGAATTGCTACGCAATAAACTATACAAG
TCTTACCTTGAGGCATTCTATAAATTCTGTAAGAATCATGGTGATGTCACAGCAGAAGTTATGTGTCCCA
TTCTTGAGTTTGAGGCCGACAGACGTGCTTTTATCATCACTCTTAACTCCTTTGGCACTGAATTGAGCAA
AGAAGACCGAGAGACCCTCTATCCAACCTTCGGCAAACTCTATCCTGAGGGGTTGCGGCTGTTGGCTCAA
GCAGAAGACTTTGACCAGATGAAGAACGTAGCGGATCATTACGGAGTATACAAACCTTTATTTGAAGCTG
TAGGTGGCAGTGGGGGAAAGACATTGGAGGACGTGTTTTACGAGCGTGAGGTACAAATGAATGTGCTGGC
ATTCAACAGACAGTTCCACTACGGTGTGTTTTATGCATATGTAAAGCTGAAGGAACAGGAAATTAGAAAT
ATTGTGTGGATAGCAGAATGTATTTCACAGAGGCATCGAACTAAAATCAACAGTTACATTCCAATTTTAT
AACCCAAGTAAGGTTCTCAAATGTAGAAAATTATAAATGTTAAAAGGAAGTTATTGAAGAAAATAAAAGA
AATTATGTTATATTATCTAGACTACACAAAAGTAAGCCACACTATATCTTCATGAGTTGCAAATCCATGG
AAACACAGTAAACCAGCCCTGAAACAAAGCATTTCCTTGTTTTCAGTGGTATTAGATCTTGTTTCCACAT
GTCTGTCTCATTCTTCACTGGGCCTTACAGGTTAGTTTTAATTAACTCTATGGTATTTTTCTTATTCTTG
TTTGATCATGTTAAAAATTGGACCTAATAAAAGTATTTTATTCTTGCTTTTCCATGCTTCTCTACAGGTC
CAAATACTGAATGTCTCCTTTACTTTTTCTCTTTTAAATTTTTTTCTAGACAGGGTCTCACTCTGTCACC
TAGGCTACAGTGCAGTGGTGTGATCACAGCTCACTGCAGCCTCGACTTCCCAGGCTCAAGTGATCCTCCC
AGCTCTCAGCCTCCAAAGTAGCTGGCACTACAAGTGTACACCCCCACACAAGGCTAAGTTTTGTATTTTT
TGTAGAGACAGGGTTTCAACATATTATCCAGGCTGGTGTCGAATTCCTGGGCTCCAGGGATCCACAGTCC
CCCTTGGCCTCCCAAAGTGTTGGGATTACATGCATGAGCCACTGTGCTGGGCTTCATTTACATTTTAACT
GTCTGTTCCTTGCCTAGATTCACAGAAATCCAAAGCTGTATGTAGTCAACATGGTTCACAAGTGTTGGAA
AATGTGTTTTTTGTTTTGTTTTGTTTTGTTTCGTTTTGTTTTGAGACAGAGTTTCCCTCTGTCGCCCAGG
CTAGAGTGCAATGGCGTGATCTCGGCTCACTGCAACCTCCACCTCCCAGATTCAAGCAACTCTCTGCCTC
AGCCTCCCGAGTAGCTGGGATTACAAGCACCCACCACTACACTCAGCTAATTTTTTGTATTTTTAGTAGA
GCCGGGGTTTCACCATCTTGGCCAGGCTGATCTTGAACTCCTGAGCTCATGATCCACCCGCCTCAGCCTC
CCAAAGTGCTGGGATTACAGGCCCCTTGTTCAGCCACTGCACCTGGCCCCTTATTTTGTTTTTGTTTTCT
AATATACTTTGATGTAATCAGCTTGAGAAAGCAACACAATTTCAAATCCTATCTTCTAGATGCAAGCAGT
GTTAAATTTGTTAATAAATTTGCTTTTCACACCTTTCTTTAAATAAAAGGTATATCTCTC

>NM_000676.2 Homo sapiens adenosine A2b receptor (ADORA2B), mRNA
GGGCAATTTGTTAGTTATCCGCCGCCACCAAGACGCGGCACGGCGCCTGGACCGGAGGGGCCCCGCGCGG
GCGCGAACTTTGGGCTCGGGCGAGTGGGTGGTGCTCCGCCCAGCCCGAGACGGGCGGGCGCGCGGGCCAA
TGGGTGCCGCCTCTTGGCCGCGGGGGGCCCCGACCCGTGGGTCCCGGCCACCAGCGCCCCAGCCCCGAGG
CTCAGAAGCGGCAGGCGGAGGCGCGGTCCGGGCGCTATGGCCATGCCCGGCGGGTCTCACGCGGCTGCCC
CTCGCCCGGCGCGCCTTCGGTAGGGGGCGCCCGGGGCCCAGCTGGCCCGGCCATGCTGCTGGAGACACAG
GACGCGCTGTACGTGGCGCTGGAGCTGGTCATCGCCGCGCTTTCGGTGGCGGGCAACGTGCTGGTGTGCG
CCGCGGTGGGCACGGCGAACACTCTGCAGACGCCCACCAACTACTTCCTGGTGTCCCTGGCTGCGGCCGA
CGTGGCCGTGGGGCTCTTCGCCATCCCCTTTGCCATCACCATCAGCCTGGGCTTCTGCACTGACTTCTAC
GGCTGCCTCTTCCTCGCCTGCTTCGTGCTGGTGCTCACGCAGAGCTCCATCTTCAGCCTTCTGGCCGTGG
CAGTCGACAGATACCTGGCCATCTGTGTCCCGCTCAGGTATAAAAGTTTGGTCACGGGGACCCGAGCAAG
AGGGGTCATTGCTGTCCTCTGGGTCCTTGCCTTTGGCATCGGATTGACTCCATTCCTGGGGTGGAACAGT
AAAGACAGTGCCACCAACAACTGCACAGAACCCTGGGATGGAACCACGAATGAAAGCTGCTGCCTTGTGA
AGTGTCTCTTTGAGAATGTGGTCCCCATGAGCTACATGGTATATTTCAATTTCTTTGGGTGTGTTCTGCC
CCCACTGCTTATAATGCTGGTGATCTACATTAAGATCTTCCTGGTGGCCTGCAGGCAGCTTCAGCGCACT
GAGCTGATGGACCACTCGAGGACCACCCTCCAGCGGGAGATCCATGCAGCCAAGTCACTGGCCATGATTG
TGGGGATTTTTGCCCTGTGCTGGTTACCTGTGCATGCTGTTAACTGTGTCACTCTTTTCCAGCCAGCTCA
GGGTAAAAATAAGCCCAAGTGGGCAATGAATATGGCCATTCTTCTGTCACATGCCAATTCAGTTGTCAAT
CCCATTGTCTATGCTTACCGGAACCGAGACTTCCGCTACACTTTTCACAAAATTATCTCCAGGTATCTTC
TCTGCCAAGCAGATGTCAAGAGTGGGAATGGTCAGGCTGGGGTACAGCCTGCTCTCGGTGTGGGCCTATG
ATCTAGGCTCTCGCCTCTTCCAGGAGAAGATACAAATCCACAAGAAACAAAGAGGACACGGCTGGTTTTC
ATTGTGAAAGATAGCTACACCTCACAAGGAAATGGACTGCCTCTCTTGAGCACTTCCCTGGAGCTACCAC
GTATCTAGCTAATATGTATGTGTCAGTAGTAGGCTCCAAGGATTGACAAATATATTTATGATCTATTCAG
CTGCTTTTACTGTGTGGATTATGCCAACAGCTTGAATGGATTCTAACAGACTCTTTTGTTTTTAAAAGTC
TGCCTTGTTTATGGTGGAAAATTACTGAAACTATTTTACTGTGAAACAGTGTGAACTATTATAATGCAAA
TACTTTTTAACTTAGAGGCAATGGAAAAATAAAAGTTGACTGTACTAAAAATGTATACTTGTTGCCAGGA
AGGTGACCTCAAAAATTAAAAGTATAATTATTCGGCCGGGCATGGTGGCTCACACCTGTAATTCCAGCAC
TTTGGGAGGCCAAGGCAGGCGGATCACGAGGTCAGGAGTTCAAAACCAGCCTGTCCAATATAGTG

>NM_152930.1 Homo sapiens copine I (CPNE1), transcript variant 7, mRNA
CGGAGCCGCTGAGCGGGCCGACGGCCATTTTGTGAAGCGGCGAAGGAGGTGGTGGCTGCGTTGGGCTCCG
GGAAGCCGTTCGGGCTGGGGCTGTCGGCCGCGGGGCGGAGGCACTCGCGCGGGGGGTAATTCGGGGTCTG
GGTTCTGGTGCCGCGCAGCTTTCCCCGTCTAAAAGTTGGTTTTAATTGGTTGCCCACAGGATTGACTTGG
CCTCTACTTCTTGTTAAGGAAATTCATCTCTTGTTTTATCAGGTGTGTGTGGTTTCAGCGCAGCATGGCT
GTGGTCATCCGTTTGCAAGGTCTCCCAATTGTGGCGGGGACCATGGACATTCGCCACTTCTTCTCTGGAT
TGACCATTCCTGATGGGGGCGTGCATATTGTAGGGGGTGAACTGGATGGCCCACTGCGTGACCTTGGTTC
AGCTGTCCATTTCCTGTGACCATCTCATTGACAAGGACATCGGCTCCAAGTCTGACCCACTCTGCGTCCT
TTTACAGGATGTGGGAGGGGGCAGCTGGGCTGAGCTTGGCCGGACTGAACGGGTGCGGAACTGCTCAAGC
CCTGAGTTCTCCAAGACTCTACAGCTTGAGTACCGCTTTGAGACAGTCCAGAAGCTACGCTTTGGAATCT
ATGACATAGACAACAAGACGCCAGAGCTGAGGGATGATGACTTCCTAGGGGGTGCTGAGTGTTCCCTAGG
ACAGATTGTGTCCAGCCAGGTACTGACTCTCCCCTTGATGCTGAAGCCTGGAAAACCTGCTGGGCGGGGG
ACCATCACGGTCTCAGCTCAGGAATTAAAGGACAATCGTGTAGTAACCATGGAGGTAGAGGCCAGAAACC
TAGATAAGAAGGACTTCCTGGGAAAATCAGATCCATTTCTGGAGTTCTTCCGCCAGGGTGATGGGAAATG
GCACCTGGTGTACAGATCTGAGGTCATCAAGAACAACCTGAACCCTACATGGAAGCGTTTCTCAGTCCCC
GTTCAGCATTTCTGTGGTGGGAACCCCAGCACACCCATCCAGGTGCAATGCTCCGATTATGACAGTGACG
GGTCACATGATCTCATCGGTACCTTCCACACCAGCTTGGCCCAGCTGCAGGCAGTCCCGGCTGAGTTTGA
ATGCATCCACCCTGAGAAGCAGCAGAAAAAGAAAAGCTACAAGAACTCTGGAACTATCCGTGTCAAGATT
TGTCGGGTAGAAACAGAGTACTCCTTTCTGGACTATGTGATGGGAGGCTGTCAGATCAACTTCACTGTGG
GCGTGGACTTCACTGGCTCCAATGGAGACCCCTCCTCACCTGACTCCCTACACTACCTGAGTCCAACAGG
GGTCAATGAGTACCTGATGGCACTGTGGAGTGTGGGCAGCGTGGTTCAGGACTATGACTCAGACAAGCTG
TTCCCTGCATTTGGATTTGGGGCCCAGGTTCCCCCTGACTGGCAGGTCTCGCATGAATTTGCCTTGAATT
TCAACCCCAGTAACCCCTACTGTGCAGGCATCCAGGGCATTGTGGATGCCTACCGCCAAGCCCTGCCCCA
AGTTCGCCTCTATGGCCCTACCAACTTTGCACCCATCATCAACCATGTGGCCAGGTTTGCAGCCCAGGCT
GCACATCAGGGGACTGCCTCGCAATACTTCATGCTGTTGCTGCTGACTGATGGTGCTGTGACGGATGTGG
AAGCCACACGTGAGGCTGTGGTGCGTGCCTCGAACCTGCCCATGTCAGTGATCATTGTGGGTGTGGGTGG
TGCTGACTTTGAGGCCATGGAGCAGCTGGACGCTGATGGTGGACCCCTGCATACACGTTCTGGGCAGGCT
GCTGCCCGCGACATTGTGCAGTTTGTACCCTACCGCCGGTTCCAGAATGCCCCTCGGGAGGCATTGGCAC
AGACCGTGCTCGCAGAAGTGCCCACACAACTGGTCTCATACTTCAGGGCCCAGGGTTGGGCCCCGCTCAA
GCCACTTCCACCCTCAGCCAAGGATCCTGCACAGGCCCCCCAGGCCTAGGTTCCCTTGGAGGCTGTGGCA
AGTCCTCAATCCTGTGTCCCAGAGGTCCCTCTGGGCCACAACCCAACCCTTCTCACTCTCCTCAGTGCTA
GCACTTTGTATTTTTTGATACTTTTATACTTGTTTCTGCTTTTGCTGCTCTTGATCCCACCTTTGCTCCT
GACAACCCTCATTCAATAAAGACCAGTGAAGACCAAAAAAAAAAAAAAAAAAAA

>NM_153479.1 Homo sapiens chondrosarcoma associated gene 1 (CSAG1), transcript variant b, mRNA
ACTTCCCTGGGTTCACAGCAGGGGTGGAACTGGATTCTTCCTGGATGGGGATCCAGATGGAGGTGGAGGG
TTGATTTGGGAAGCAGAGCACAGCAGCCCAAATTTGCTTGTAATGTCGGCGACTACAGTTTCTAGCCTGC
TGGCCTGCCTTCACTGTCCTGGGGGAAGCTCGGGGAGACCAGGTGGACTGGAGTAGACTGTACAGAGACA
CTGGTCTGGTGAAGATGTCCAGGAAACCACGAGCCTCCAGCCCATTTTCCAACAACCACCCATCAACACC
AAAGAGGTTCCCAAGACAACCCAAAAGGGAAAAGGGACCCGTCAAGGAAGTTCCAGGAACAAAAGGCTCT
CCCTAAAAGACCACCGCTTCAAAAAAACCTGAGGAATGGAGTGGGCCAACACTATCCAGCCACTCTGACC
AGCCGAACCAGGAACTCAATCAAAATGCGCCACAGCAGGACCACAAGGGCAAGGAGACCACCGCCTTCTC
CAGTGCTTCCTTGGGCAGCCAGTAATTCCCAGGCAAGGCCAGAGACTTCAAGTCTATCTGAAAAGTCTCC
AGAAGTCTAACCCCAGATAAATAGCCAACAGGGTGTAGAGTACGTTTTACACCCCAAAGGGTATGCCCCA
TGGTGATAGAAATAAAATGAACATGTTGTAAAATGAAAAAAAAAA

>NM_033450.2 Homo sapiens ATP binding cassette subfamily C member 10 (ABCC10), transcript variant MRP7A, mRNA
TTCTAATGATCCCATCACCAAAGTAGCAAACGTAGTACCCAGGATTTTTTTTTTCCTAGTTAGTCTTCAT
GTTAAGTACAATCTTACCTCAAAATTGTTAATGTCTGTGGTTTAAAAAAAAACATGAATCAGAAATGGTG
TGGGTAGTTTAGAAAATGAGTTAGGTTCAGGTGGCCGGTTAGCTCAGTTGGTCAGAAAATGAGTTAGGTT
CATCTGGGAAGACTTCCTGGGAGAAAAGACCCTGGGTTCTGAGGTAAAGTGGAGTAGGGATAAGATGTGC
AAGGCAGGAAGGGAGTTGATTCCTTAGGTAAGTGAATTATTGGAGGTGAGGGGTATGTCTGGCTCCTGAG
TCAGCCACGATGTGCCTCCTTGTCTTCCCCCTTGTCCCCAGGAGTCCAGATTACATCCTACCCTGCAGTC
CTGGATGGCGCCTCCGACTTGCAGCTTCCTTCCTGCTTTCCGTCTTCCCGCTGCTAGACCTTCTTCCAGT
TGCTTTGCCACCAGGGGCAGGCCCAGGACCCATAGGGCTAGAGGTGTTGGCAGGGTGCGTGGCAGCTGTG
GCCTGGATCAGCCACAGCCTGGCCCTGTGGGTGTTGGCACATTCCCCTCATGGCCACTCCCGGGGTCCCT
TGGCCTTGGCCCTGGTAGCCTTGCTGCCAGCTCCAGCCCTAGTGCTGACCGTGTTGTGGCATTGCCAGCG
AGGCACACTTCTGCCCCCACTTCTCCCAGGGCCCATGGCCCGCCTATGCTTGCTCATCCTGCAGCTGGCT
GCACTCTTGGCCTATGCACTGGGATGGGCAGCTCCTGGGGGACCACGAGAACCCTGGGCTCAGGAGCCCC
TCCTGCCCGAGGATCAAGAACCTGAGGTGGCTGAAGATGGGGAGAGTTGGCTGTCACGCTTTTCCTATGC
CTGGCTGGCACCCTTGCTGGCCCGTGGGGCCTGTGGAGAGCTCCGGCAGCCTCAGGACATTTGCCGCCTC
CCCCACAGACTGCAGCCAACCTACCTGGCTCGTGTCTTCCAGGCACACTGGCAGGAGGGGGCACGGCTGT
GGAGGGCCTTGTATGGGGCCTTTGGACGGTGCTATCTGGCACTTGGACTGCTGAAGCTGGTGGGGACCAT
GTTGGGATTCTCAGGGCCCCTGTTGCTCTCCCTACTGGTGGGCTTCCTGGAAGAGGGGCAGGAGCCACTA
AGCCACGGCCTGCTCTATGCTCTGGGGCTAGCCGGTGGGGCTGTGCTGGGTGCTGTGCTGCAGAATCAGT
ATGGGTATGAGGTATATAAGGTAACACTTCAGGCACGGGGGGCTGTGCTGAACATCCTGTACTGCAAGGC
TTTACAGCTGGGGCCCAGCCGCCCTCCTACTGGGGAGGCCCTGAACCTACTAGGCACTGACTCTGAACGG
CTGCTTAACTTTGCTGGGAGCTTCCATGAAGCCTGGGGCCTGCCCCTGCAACTGGCCATCACCCTCTACC
TGCTGTACCAGCAGGTAGGCGTGGCCTTCGTGGGTGGTCTCATCTTGGCACTGCTGCTGGTACCCGTCAA
CAAAGTGATTGCCACCCGCATCATGGCCAGCAACCAGGAAATGCTACAGCACAAGGATGCGCGGGTTAAG
CTTGTGACAGAGCTGCTGAGTGGCATTCGGGTCATCAAGTTCTGCGGGTGGGAGCAGGCACTGGGAGCCC
GAGTAGAGGCCTGCCGGGCTCGAGAGCTGGGGCGACTCCGGGTCATCAAATACCTGGATGCGGCCTGTGT
ATACCTGTGGGCTGCCCTACCGGTTGTCATCTCCATCGTTATCTTCATCACCTATGTCCTCATGGGGCAC
CAGCTCACTGCCACCAAGGTGTTCACGGCCCTGGCACTGGTGCGAATGCTCATTCTTCCTCTCAACAACT
TCCCTTGGGTGATCAATGGTCTCCTGGAGGCCAAAGTGTCCTTGGACCGGATCCAGCTTTTCCTCGACCT
TCCAAACCACAACCCCCAGGCCTACTACAGCCCAGATTGTGGTAGATTAGGAGCCCAAATCAAGTGGCTT
CTCTGTTCAGATCCCCCTGCAGAGCCATCTACAGTATTGGAGCTGCATGGAGCCTTGTTCTCCTGGGACC
CAGTTGGAACCAGCCTGGAGACCTTCATCAGTCATCTCGAAGTGAAAAAGGGTATGCTGGTGGGCATCGT
GGGGAAGGTCGGCTGTGGGAAGAGCTCCCTGCTGGCTGCCATCGCTGGAGAGCTCCACAGGCTGCGTGGG
CATGTGGCAGTGCGGGGGCTGTCCAAGGGCTTTGGCCTGGCCACCCAGGAACCCTGGATCCAGTTTGCCA
CCATCCGAGACAACATCCTCTTTGGGAAGACATTTGATGCACAGCTGTACAAGGAGGTGCTAGAAGCCTG
CGCCCTCAATGATGACCTCAGTATCCTGCCTGCTGGAGACCAGACAGAGGTGGGGGAGAAGGGTGTCACC
CTTAGCGGAGGACAGCGTGCCCGGATTGCCCTTGCTCGTGCTGTCTACCAGGAAAAGGAGCTCTATCTCC
TCGATGACCCTCTGGCCGCTGTGGATGCAGATGTGGCCAACCACCTGCTGCACAGGTGCATCCTGGGCAT
GCTGAGCTACACCACACGGCTGCTCTGCACCCACCGCACTGAGTACCTGGAGAGGGCTGACGCGGTGCTG
CTGATGGAGGCCGGGCGCCTCATCCGGGCTGGACCTCCCTCTGAGATTCTGCCACTGGTACAAGCTGTCC
CCAAAGCCTGGGCTGAGAATGGACAAGAGTCTGACTCAGCCACAGCCCAGTCAGTACAGAACCCAGAGAA
AACAAAGGAGGGGCTGGAGGAGGAGCAGAGCACATCTGGTCGCCTGCTGCAGGAAGAAAGCAAGAAGGAG
GGCGCCGTGGCCTTGCACGTGTACCAAGCTTACTGGAAGGCCGTGGGCCAGGGCTTGGCCTTAGCCATCC
TCTTCTCTCTGCTTCTCATGCAAGCCACGCGGAACGCTGCTGACTGGTGGCTCTCCCACTGGATCTCTCA
GCTGAAGGCTGAGAATAGCTCCCAGGAGGCGCAACCCTCCACCAGCCCAGCTTCTATGGGGCTCTTCTCT
CCGCAGCTGCTCCTCTTTTCCCCTGGAAACCTCTACATCCCAGTGTTCCCACTGCCCAAAGCTGCCCCCA
ATGGCTCCTCAGACATCCGTTTCTACCTCACCGTGTATGCGACCATTGCTGGTGTAAATTCCCTCTGCAC
CCTTCTCCGGGCAGTGCTCTTTGCAGCAGGCACCCTTCAAGCAGCTGCCACTCTGCATCGCCGCCTGCTG
CATCGAGTCCTTATGGCACCAGTGACTTTCTTCAATGCCACACCCACGGGCCGGATCCTAAACCGCTTCT
CCTCTGATGTGGCCTGTGCGGATGACAGCCTGCCCTTCATCCTCAACATCCTCCTGGCCAACGCGGCAGG
CCTGCTGGGGCTCCTGGCCGTGCTGGGCTCTGGCCTGCCCTGGCTGCTGCTCCTGCTGCCGCCTTTGAGC
ATCATGTACTATCACGTGCAGCGCCACTACAGGGCCTCCTCACGGGAGCTGCGGCGCCTGGGCAGCCTCA
CCCTGTCTCCACTGTATAGCCATCTGGCCGATACCTTGGCTGGCCTCTCTGTGCTCCGGGCCACAGGGGC
CACCTACAGGTTTGAGGAGGAGAACCTGCGACTCCTTGAGCTAAACCAGAGGTGCCAGTTTGCCACCAGT
GCCACAATGCAGTGGCTGGACATTCGGCTACAGCTCATGGGGGCGGCAGTGGTCAGCGCTATCGCAGGCA
TCGCTCTGGTGCAGCACCAGCAGGGCCTCGCTAACCCAGGGCTGGTGGGCTTGTCGCTGTCTTATGCCCT
GTCCCTGACGGGCCTGCTCTCGGGCCTGGTGAGCAGCTTCACACAGACAGAGGCCATGCTGGTGAGCGTC
GAGCGGCTGGAAGAGTACACCTGTGACCTGCCCCAGGAACCCCAGGGCCAGCCACTGCAGCTGGGCACCG
GCTGGCTGACCCAGGGGGGCGTGGAGTTCCAGGACGTGGTGTTGGCGTACCGGCCAGGGCTGCCGAATGC
CCTGGATGGAGTGACCTTCTGCGTGCAGCCTGGAGAGAAGTTGGGCATCGTGGGCCGCACAGGCTCCGGC
AAGTCTTCCCTGTTGTTGGTGCTCTTCCGGCTGCTAGAGCCCAGTTCAGGGCGAGTGCTGCTGGACGGCG
TGGACACCAGCCAGCTGGAGCTGGCCCAGCTCAGATCCCAGTTGGCTATCATCCCCCAGGAGCCCTTTTT
GTTCAGTGGGACTGTTCGGGAAAACCTGGACCCCCAGGGCCTACATAAGGACAGGGCCTTGTGGCAGGCC
CTGAAGCAGTGCCACCTGAGTGAGGTGATTACATCCATGGGTGGTCTGGATGGTGAGCTGGGTGAGGGGG
GCCGGAGCTTATCTCTTGGGCAGAGGCAGCTGTTGTGTTTGGCCAGGGCTCTCCTCACAGATGCCAAGAT
CCTGTGTATCGATGAGGCCACAGCAAGTGTGGACCAGAAGACAGACCAGCTGCTCCAGCAGACCATCTGC
AAACGCTTTGCCAACAAGACAGTGCTGACCATTGCCCATAGGCTCAACACGATCCTGAACTCAGACCGGG
TGCTGGTGCTACAAGCGGGGAGAGTGGTAGAGCTGGACTCCCCGGCCACCCTGCGCAACCAGCCCCACTC
CCTGTTCCAGCAGCTGCTGCAGAGCAGCCAGCAGGGAGTCCCTGCCTCACTCGGAGGTCCCTGAGCCCAA
TCCCACACCCTGCAGAGTTCTCCCCTCTCTCTGATCCAGGCCGGGCCTATACAGAGGTGCTGGCTGCTTG
TTTACATTCTCCTCTGGGGCTCTACCTCTCCACACTTCCCCAGAAGGGAAAAGGGCACCCTGGATTACTC
TTTGGAAATCACTCCTTGGTGGGCAGCATCCTGAGGCTTCCCCAGAACCAGGCCTCTGCTCTGGCCCTCT
TGCATCTGGAACGCCAGGTGGGTTTTTCTGGCATAGGAGCCCACTTGCATTTTCATAGTTTTATTTGATA
AAATTCCATCTTACATTCTGTGTATTAAAAAAATAATATTTCTGGTGTAAAAAAAAAAAAAAAAAAAAAA
AAAAAAAA

>NM_172386.1 Homo sapiens ATP-binding cassette, sub-family A (ABC1), member 9 (ABCA9), transcript variant 2, mRNA
ATTCACAATGAATGTGAAATTAAAAGCATGATGTAGTAGTGACCCAAAAGGAATGTGAATTCTCCTCCAG
AACATGCAGAGACCCATGGATGAACTGTGTTTCTAGATTTTTCCTCCAGCTTTCCTGAGAGAAACAGGTC
AAAATGAGCAAGAGACGCATGAGCGTGGGTCAGCAAACATGGGCTCTTCTCTGCAAGAACTGTCTCAAAA
AATGGAGAATGAAAAGACAGACCTTGTTGGAATGGCTCTTTTCATTTCTTCTGGTACTGTTTCTGTACCT
ATTTTTCTCCAATTTACATCAAGTTCATGACACTCCTCAAATGTCTTCAATGGATCTGGGACGTGTAGAT
AGTTTTAATGATACTAATTATGTTATTGCATTTGCACCTGAATCCAAAACTACCCAAGAGATAATGAACA
AAGTGGCTTCAGCCCCATTCCTAAAAGGAAGAACAATCATGGGGTGGCCTGATGAAAAAAGCATGGATGA
ATTGGATTTGAACTATTCAATAGACGCAGTGAGAGTCATCTTTACTGATACCTTCTCCTACCATTTGAAG
TTTTCTTGGGGACATAGAATCCCCATGATGAAAGAGCACAGAGACCATTCAGCTCACTGTCAAGCAGTGA
ATGAAAAAATGAAGTGTGAAGGTTCAGAGTTCTGGGAGAAAGGCTTTGTAGCTTTTCAAGCTGCCATTAA
TGCTGCTATCATAGAAATCGCAACAAATCATTCAGTGATGGAACAGCTGATGTCAGTTACTGGTGTACAT
ATGAAGATATTACCTTTTGTTGCCCAAGGAGGAGTTGCAACTGATTTTTTCATTTTCTTTTGCATTATTT
CTTTTTCTACATTTATATACTATGTATCAGTCAATGTTACACAAGAAAGACAATACATTACGTCATTGAT
GACAATGATGGGACTCCGAGAGTCAGCATTCTGGCTTTCCTGGGGTTTGATGTATGCTGGCTTCATCCTT
ATCATGGCCACTTTAATGGCTCTTATTGTAAAATCTGCACAAATTGTCGTCCTGACTGGTTTTGTGATGG
TCTTCACCCTCTTTCTCCTCTATGGCCTGTCTTTGATAACTTTAGCTTTCCTGATGAGTGTGTTGATAAA
GAAACCTTTCCTTACGGGCTTGGTTGTGTTTCTCCTTATTGTCTTTTGGGGGATCCTGGGATTCCCAGCA
TTGTATACACGTCTTCCTGCATTTTTGGAATGGACTTTGTGTCTTCTTAGCCCCTTTGCCTTCACTGTTG
GGATGGCCCAGCTTATACATTTGGACTATGATGTGAATTCTAATGCCCACTTGGATTCTTCACAAAATCC
ATACCTCATAATAGCTACTCTTTTCATGTTGGTTTTTGACACCCTTCTGTATTTGGTATTGACATTATAT
TTTGACAAAATTTTGCCCGCTGAATATGGACATCGATGTTCTCCCTTGTTTTTCCTGAAATCCTGTTTTT
GGTTTCAACACGGAAGGGCTAATCATGTGGTCCTTGAGAATGAAACAGATTCTGATCCTACACCTAATGA
CTGTTTTGAACCAGTGTCTCCAGAATTCTGTGGGAAAGAAGCCATCAGAATCAAAAATCTTAAAAAAGAA
TATGCAGGGAAGTGTGAGAGAGTAGAAGCTTTGAAAGGTGTGGTGTTTGACATATATGAAGGCCAGATCA
CTGCCCTCCTTGGTCACAGTGGAGCTGGAAAAACTACCCTGTTAAACATACTTAGTGGGTTGTCAGTTCC
AACATCAGGTTCAGTCACTGTCTATAATCACACACTTTCAAGAATGGCTGATATAGAAAATATCAGCAAG
TTCACTGGATTTTGTCCACAATCCAATGTGCAATTTGGATTTCTCACTGTGAAAGAAAACCTCAGGCTGT
TTGCTAAAATAAAAGGGATTTTGCCACATGAAGTGGAGAAAGAGGTACAACGAGTTGTACAGGAATTAGA
AATGGAAAATATTCAAGACATCCTTGCTCAAAACTTAAGTGGTGGACAAAATAGGAAACTAACTTTTGGG
ATTGCCATTTTAGGAGATCCTCAAGTTTTGCTATTGGATGAACCGACTGCTGGATTGGATCCTCTTTCAA
GGCACCGAATATGGAATCTCCTGAAAGAGGGGAAATCAGACAGAGTAATTCTCTTCAGCACCCAGTTTAT
AGATGAGGCTGACATTCTGGCGGACAGGAAGGTGTTCATATCCAATGGGAAGCTGAAGTGTGCAGGCTCT
TCTCTGTTCCTTAAGAAGAAATGGGGCATAGGCTACCATTTAAGTTTGCATCTGAATGAAAGGTGTGATC
CAGAGAGTATAACATCACTGGTTAAGCAGCACATCTCTGATGCCAAATTGACAGCACAAAGTGAAGAAAA
ACTTGTATATATTTTGCCTTTGGAAAGGACAAACAAATTTCCAGAACTTTACAGGGATCTTGATAGATGT
TCTAACCAAGGCATTGAGGATTATGGTGTTTCCATAACAACTTTGAATGAGGTGTTTCTGAAATTAGAAG
GAAAATCAACTATTGATGAATCAGATATTGGAATTTGGGGACAATTACAAACTGATGGGGCAAAAGATAT
AGGAAGCCTTGTTGAGCTGGAACAAGTTTTGTCTTCCTTCCACGAAACAAGGAAAACAATCAGTGGCGTG
GCGCTCTGGAGGCAGCAGGTCTGTGCAATAGCAAAAGTTCGCTTCCTAAAGTTAAAGAAAGAAAGAAAAA
GCCTGTGGACTATATTATTGCTTTTTGGTATTAGCTTTATCCCTCAACTTTTGGAACATCTATTCTACGA
GTCATATCAGAAAAGTTACCCGTGGGAACTGTCTCCAAATACATACTTCCTCTCACCAGGACAACAACCA
CAGGATCCTCTGACCCATTTACTGGTCATCAATAAGACAGGGTCAACCATTGATAACTTTTTACATTCAC
TGAGGCGACAGAACATAGCTATAGAAGTGGATGCCTTTGGAACTAGAAATGGCACAGATGACCCATCTTA
CAATGGTGCTATCATTGTGTCAGGTGATGAAAAGGATCACAGATTTTCAATAGCATGTAATACAAAACGG
CTGAATTGCTTTCCTGTCCTCCTGGATGTCATTAGCAATGGACTACTTGGAATTTTTAATTCGTCAGAAC
ACATTCAGACTGACAGAAGCACATTTTTTGAAGAGCATATGGATTATGAGTATGGGTACCGAAGTAACAC
CTTCTTCTGGATACCGATGGCAGCCTCTTTCACTCCATACATTGCAATGAGCAGCATTGGTGACTACAAA
AAAAAAGCTCATTCCCAGCTACGGATTTCAGGCCTCTACCCTTCTGCATACTGGTTTGGCCAAGCACTGG
TGGATGTTTCCCTGTACTTTTTGATCCTCCTGCTAATGCAAATAATGGATTATATTTTTAGCCCAGAGGA
GATTATATTTATAATTCAAAACCTGTTAATTCAAATCCTGTGTAGTATTGGCTATGTCTCATCTCTTGTT
TTCTTGACATATGTGATTTCATTCATTTTTCGCAATGGGAGAAAAAATAGTGGCATTTGGTCATTTTTCT
TCTTAATTGTGGTCATCTTCTCGATAGTTGCTACTGATCTAAATGAATATGGATTTCTAGGGCTATTTTT
TGGCACCATGTTAATACCTCCCTTCACATTGATTGGCTCTCTATTCATTTTTTCTGAGATTTCTCCTGAT
TCCATGGATTACTTAGGAGCTTCAGAATCTGAAATTGTATACCTGGCACTGCTAATACCTTACCTTCATT
TTCTCATTTTTCTTTTCATTCTGCGATGCCTAGAAATGAACTGCAGGAAGAAACTAATGAGAAAGGATCC
TGTGTTCAGAATTTCTCCAAGAAGCAACGCTATTTTTCCAAACCCAGAAGAGCCTGAAGGAGAGGAGGAA
GATATCCAGATGGAAAGAATGAGAACAGTGAATGCTATGGCTGTGCGAGACTTTGATGAGACACCCGTCA
TCATTGCCAGCTGTCTACGGAAGGAATATGCAGGCAAAAAGAAAAATTGCTTTTCTAAAAGGAAGAAAAA
AATTGCCACAAGAAATGTCTCTTTTTGTGTTAAAAAAGGTGAAGTTATAGGACTGTTAGGACACAATGGA
GCTGGTAAAAGTACAACTATTAAGATGATAACTGGAGACACAAAACCAACTGCAGGACAGGTGATTTTGA
AAGGGAGCGGTGGAGGGGAACCCCTGGGCTTCCTGGGGTACTGCCCTCAGGAGAATGCGCTGTGGCCCAA
CCTGACAGTGAGGCAGCACCTGGAGGTGTACGCTGCCGTGAAAGGTCTCAGGAAAGGGGACGCAATGATC
GCCATCACACGGTTAGTGGATGCGCTCAAGCTGCAGGACCAGCTGAAGGCTCCCGTGAAGACCTTGTCAG
AGGGAATAAAGCGAAAGGCAGGTGATTCGGGCCACCTTTAGAAACACGGAGAGGGGCGCCCTCCTGACCA
CCCACTACATGGCAGAGGCTGAGGCGGTGTGTGACCGAGTGGCCATCATGGTGTCAGGAAGGCTGAGATG
TATTGGTTCCATCCAACACCTGAAAAGCAAATTTGGCAAAGACTACCTGCTGGAGATGAAGCTGAAGAAC
CTGGCACAAATGGAGCCCCTCCATGCAGAGATCCTGAGGCTTTTCCCCCAGGCTGCTCAGCAGGAAAGGT
TCTCCTCCCTGATGGTCTATAAGTTGCCTGTTGAGGATGTGCGACCTTTATCACAGGCTTTCTTCAAATT
AGAGATAGTTAAACAGAGTTTCGACCTGGAGGAGTACAGCCTCTCACAGTCTACCCTGGAGCAGGTTTTC
CTGGAGCTCTCCAAGGAGCAGGAGCTGGGTGATCTTGAAGAGGACTTTGATCCCTCGGTGAAGTGGAAAC
TCCTCCTGCAGGAAGAGCCTTAAAGCTCCAAATACCCTATATCTTTCTTTAATCCTGTGACTCTTTTAAA
GATAATATTTTATAGCCTTAATATGCCTTATATCAGAGGTGGTACAAAATGCATTTGAAACTCATGCAAT
AATTATCCTCAGTAGTATTTCTTACAGTGAGACAACAGGCGATGTCAGTGAGGGCGATCATAGGGCATAA
GCCTAAGCCATACCATGCAGCCTTTGTGCCAGCAACCAAATCCCATGTTTCCTACTGTGTTAAGTTTAAA
AATGCATTTATTATAGAATTGTCTACATTTCTGAGGATGTCATGGAGAATGCTTAATTTTCTTTCTCTGA
ACTTCAAAATATTAAATATTTTCTTATTTATTTTTTTGATTAAAGTATAAATTAAGACACCCTATTGACT
TCCGGGTAAGGGGAGTCAATTGATTACCCAGCAGCACAGTATTTGCTTTTTATAATTCCCTTTTTAAATA
CTTGTTCTTAATTCACTGGTTTTCCTTTTCTGTCATTTTTCAGAGTTTAGATTGTGAGTCCATGTTTTGT
CTGTTGTGCCTATAAAGGAAATTTGAAATCTGTATCATTCTACTATAAAGACACATGCACACGTATGTTT
ATTGCAGCACTGTTTACAATAGCAAAGACTTGGAACCAACCAAAATACCCACAAATGATAGACCGGATAA
AGAAAACGTGACACATATACACCATGGAATACTATGCAGCCATAGAAAAGGATGAGTTCATATTCTTCAC
AGGGACATGGATGAAGCTGGAAACCATCATCCTCAGCAAACTAACACAGGAACAGAAAACCAAACACCGC
ATGTTCTCACTCATAAGTGGGAATTGAACAATGAGAATACATGGACACAGGGAGGGGAACACCACACCCT
GGGGCCTGTTGGGGGGATGGGGGCTAGGGGAGGGATAGCATTAGGAGAAATACCTGATGTAGATGATGGG
TTGATGGGTGCAGCAAAGTACCATGGCACATGTATACCTGTGTAACAAACCTGCACATTCAGCACATGTA
TCCCAGAACTTAAAGTATAATAAAAATAAATAAATAATTTCAGTAAGAAAAAAAAAAAAAAAAAAAA

>NM_173599.1 Homo sapiens chromosome 12 open reading frame 40 (C12orf40), transcript variant 2, mRNA
ACTCGGGCCCTGACGTTGTCAGGAGGCCCTGGGGGATCCTGCTGAAGCTGCGATTTGGCGCAGAGCTGAG
ATGTCTGAGCTCTAGACACAGGGACCTCAGTGTCAAAAGATTTGGGAAGATGAATTGGGTCGGGGGGTCC
CGGTCCAGGGTTCTGATCAAGCAGGAAAGAAGAAAGCAAAAGAAACTGTGAGAAAACCAACCCATGTGAA
CATGAATAGAGACATAAAAATGCCCCTAAGAAAGCATAATTTAGAACTTACAATGTCGCCTCACTGTGTA
CCTTCTAAACTCTGCCTTGATGATACAGAAACCAATGTAAACTGTCAAAGACTAAGTAGCAAGGAAGATC
TTGGCCCAGTCCAGTCACAAGGCATGGACTCATATAGTATGCTTCACCCTCAGTTCAGCAAAATAGAGAA
CTGCAGTTTCACTCCATCATCTTTTTCAGTGGAGTTACCTTCTAACAGACATATTTCAAAACTAAATTTC
ACATCTGGAATAGCACCTACTCCTCAGAAACTTGCATATGAAAAAAAGCAGAATGACCAGCGCAGTACTG
TTAACTGTTCTGATTCCTTGCTTTCCAAATTAAATAAAAGTCAAGATGTTTTCAGTCCATCACATAAAAC
TACACGATTTGGGACATTATTTGAAAGATTAAACAGTCTAGGAAATAGGAATTTACTTACTAAAAGCCCT
GCTGTAATTATGGATGAAGATTGTAGAAGCACGGATGAAATAAGACAGTCAGACTACATTACTGAAAAAC
ACTCAATACAGCATATTTGGGGGAAAAATGGAAAGGAAGTTTCAAATTTTCTTGAAGATGTGAACCAGTC
TACTCCTAACCTTCTATCAGAGAATTGTGACTCTTTTGTTAGTCAAAATATGATCAATGTATTAAACATA
GATGAGCAAAGGATAAAGAAAACATTTAACAAGTGTGATTATGATAGTATGGGAGATACTTGTGTAGTCA
CTAGTTCTGATAAAAACCATGTCACTGACAGATGCATTAGAAACATTTTTACAGTTCCAGAGTTGACTTT
TAGTAATTCGACTTTGAATAAAACAAGTTATCCAGAAAAATGTCAGCCAAACAAGAAGTATCAGAGAGAG
TATAACAAAAATGAAAGAAATGATCTTAGTACATCTTTTGAGAACGATTACTACCCAAGCAGCTCTGAAA
GAAAAGAAAAATTTGAAAATGATTACCAAGAGAAGACACCACAGAAAAGTATTCAGAAATATCCAGCAAA
CTCTATCTGGTGTACAAAATGTTCTGAGTTTAAGGTGATTTTTACACTCATCCATTATGTGTTGATGTTA
AATTTATTCCTTAAAAGTTTGAGAACTGCCTTCCAGGCTTTTCTGAATAATGACCTGCAATTATAAGTAA
CTAAAGAAAACTTTATTTTAGCTAGTAGTTTCTAGCTAAAATAGTCCTAACTTTCTTGGGGAAATATACC
TTCGGAAGAATTGCACTCTAAGCAGTCATGGGACTTTGGACTTGATGAGATTCTGATGGAAGAAGGAGGA
ATATATTCTTTAAAAAGCAAGCGAATATCTACTAAGAAAATCTCTCTTGATTCTGCACAGAGTAGTCGGT
CTACTAGTTACTCTCCAAGACCAACAGACAGCTGTTTCAGTTCTAGTTCAGATTTGGACACATGCCGTGG
GTATCCTGAGCTGCCATTTAAGAAGTCTAGCTACCCTAAAGCCTCCATGCTGGAGAGACCATGTGGAGGG
ACCACACAAAGATTGACAGTAAGATGCTTGAGAAGTCCCAGCTTTCCCAGCCCCAGCGTTTTGGGTCTTC
TCAGCCCAAGCACTAGATGTGCAGCCCCAGCCCATGCCTGGGAAAAACTTCCGCTATTCCTTTGCTGACT
GCAGGAATGCTTGAGATGCATGGACCTATTCATTTTTAAAAATTTATTGAGCACAGGGTCTGGTTCCAAG
ATGGTTGAATAGGAACAGCTCCAGTCTACAGCTCCCAGCATGAGCGACGCAGAAGATGGGTGATTTCTGC
ATTTCCAACTGAGGATTGGACAATTAAATGAGGATTTTTCTGCCCACTGATACTGACATGTTCTGCACTA
TTCAGGTGTCCGTTATTCAGGTGCAAAGAAGACAAGATATAAAATAAGGCCCAGAGGTGCAGTCCAGGAG
TATGGAGTAGGGCAGAAATTGAAACTGAAACTGTGGAACGAGAAACCATGGATAAGGGAGGACTACAGTA
CATCAAATGGACCAATCATGGCTTTCTGCAGGTCCTCATATTATGTAGCCTGTCATTCAGGGATATGTGA
TCTGAATGACAATAAGAAGCCAGACGTATGTGAAGATGGTGGAAGGACATTCTATGAGTAAACAGCAAGT
GCAACGTAACGTTGATTACAATTCACCTACCCATTACTTTGGAAATAGAATGAGGTGCATCTCACCAACC
ATCCTCCTGCAGAAAGCCCTCTGACCTGTGAAACAGGAAGCTAAATGTCTGGAAAGTATGTGGATTGGAC
ACATGTCTTGGATTAAATTATCTTACACGCCACTGGAATGAACCTGCCTGATTCTCCACTTTCTCTGCTT
CATTCTGAGCGTTCTTGCCTCCCCTGGGTACTGGAAAGAGAATGGAGCCTTAGAATCAATGCTCCCAACC
CACCCATTCTTTTTCCTGGCACTTTCCACCTTTACAACTACGCCTCCAAAAGTTTCAGTCTATTGCAGCT
ATGGTGGGAGCCACATAGGAACTTCTCAGGGATGCAAAATTCATCAACCACAATTCCCTGGCCAGAAGAA
CCACATAGACTTATCTATTACCAGGATCGGAGAGAGCGGGCCCCTTTCTTCCTAAATTTCACTTTTTCTC
TTAATTTATTCTGACAATGAGGAGACAGAAAAAGCTGCATGATAGTGATGTAGAGTCTAATGGTGTATCT
CTGGATACACAAAGAGCCATCTCAGGTAACAACTTTAATCCTTGAAATGAGACTATTATCTTCCTGTTAA
TTATTCCATTATTTCCTAATGTTTTTAATAATAAAACCCCCCAAACAAC

>NM_173532.1 Homo sapiens fibronectin type III domain containing 7 (FNDC7), mRNA
AGAAGGAGCTTTCAATTATACTGTGATGGCTTTGAGCGACTCTTCAGAGCTGACCTGCAGTACAACTTTC
AGTTCCTGCACCATCTCTTCCCTCCAGTGTGGAACTGAATACTTGATTTCAGTTTTAGCAAGTAATGATG
CTGGATCTAGCAAATCATCTTCAGCAATGACCCTGAAAACTGTTGCTTGTGCACCCGGAAGAGTGACGAT
CCAAGAAGATCCCCCTGGCCACCTGTCTGTGGCTTGGTCCAATGTAGATCTGGGTGACTACTATGTGGTC
TTTGTGAAGAGTGATGATGGCTTGGAAGTACACTGCAACACATCTCTCACTCAGTGCAACTTCTTATCTG
AGTGTGGCTTCACTTATTTTATTAGTGTTTTTGCCTATAACAAGGCAGGGCAAAGTCCTTTGGGTGACAT
ATTCAATTATACCACAGCTCCCTGTTGTCCTAGTGACATTAACCCCGTGCTGGTGTCCAGTGACAGAGTT
GAGATTGTCTGGTCTCCTGTCCGTGGTGCCGAACTGTATGAAACCAAGGCTGTAGATGGGTACAACATGG
TTGAGTGCAATGACACTACTCCTGCGTGCACCCTTTCGGCTCTAGAGTGTGACACCAAGTACAACATCAC
AGTGTATTCATTCAATGAAGTCCGAGGCAGCAATATGTCATGTACTCCCCAGTTCATAACCACAGCTCCT
TGCAGTCCTGAAATAAAAAATGTTTCAAGGGATGCATTCTCCATGATTAATGTGCACTGGCGATCCACTA
ATGATGATGCTACTTACACGGTGACTGCCCAAGGGGAGAAAGGACTGTATCAGTGCAGCAGCACAGGAGA
GTCCTGCACCATGCGGGGCTTGCCCTGTGGCTCAGTGTTCTCTGTCACTGCTGTGGCCGAAACACAGGCA
GGACGGAGCCTGCCCAGCTACAGTGTGCCCCTGGAAACAGTGCCATGCTGTCCAACCGGTCTGACAGTAA
CTCAAATCACCCAGTCAGTAATCAACGTGAGCTGGACTATTGGGAGAGTGGCTCAAACCCATGTTGCAGT
TCTGGAGTCACACACTGGACAGTCTAAGTGTCACACTCATCAAAACCACTGCCTCCTAGGGTGCATCACA
TGTGGCATCAATTACACAGTGACATTAAAAGCAATTAGTGCCACCGGGTTGACTGCAGATTGCTCCTACC
AAAGTTATTTCTCTGGTGCCTGCTGCCCTTTGGGGGTGAAATTATATAGGCTGGGCCCTAATGGCATCCG
GATCTACTGGCAAGCCTCCAGGGGCTCTGCCAATTACAGCACTGACCTCTATGGCTCCAAAGGCATTTTC
ACGTGCACCCCGAGTGCTGGCCTCAGTTTCTGTGATGTCACTGAGATACCCTGTGGGGATGTATACACTG
TGATGGTCTCACCAGTTGCTAAAACAGGATTGAAGCTTACTTTCTGTCCAAAAAAAATATATTCAGTAAC
TTGCTCTGGAAGTACACTTGGAATGGTGATTTATAGAGGGAAGAGAAATGAAGAATGACAAAGTGAGCCC
CAGATAAAAACAAAAACTTGACCAAAGTTGTCTCATTTGTTAGTGATTAGAGATGGAAAAGATCTACTAG
AATGTAGAATAAAAATGCCTCTAGGATAGGAAAAGCTCCTTTGGCCTTTAGAAGAACAACTCTGACTCTG
CTTCCTGAGGGCAAGGTCAGGTGTGTCCTCACCTGCACAGCAGTTGGAGATCTGCTATGTGAGGACTCTG
GAGAGAAATGAATCCAGAAAGTCCCCTGGACGGCTGCTAGCCTGAGTTGGCACACTGTGAGAACCCTGGA
AACAAGAAAGTTCTGCTTAGCAGAAATTCTGAGATTTCACATCCACACACACCACAGACTTCAACACATC
CACTTCATGAGTGTTTTACAACAGCACTTGTCTGCAGCCCCCTCAGGGGCTGGAAATGTTCACTCCCAGA
AAGTCAAGCCACCCACATGCAGACAGCACTTATCCCAAGACAAACCTCCAGCAGGACTTCAGTATAGGTT
GGAAAGCAGTAGCTGCCAGGGCAACCTGAGATAACAAACGCCCTCATCGCAAGTTAGGAGCAAAGCTGAG
CTGCTTGCAGGGTTCGCTGAGCCAAAGCATCAGGTGGCGTGACATCTATGGGAGCATCTGGGAAAGCAGA
GCTGCCAGCCTGTTGCTAGAAGGGTTGCAGTTATGCTTTCTGCATGAGAGAAGATGTCAAATGGAGAGCC
TCAAACTGTGGCCGACTGACATGCGTGCATCTTTTGGGGGAGGACCATCCATCTTATTGGCCATATCCCC
CACTCATATTGTAATTACTTTTTTCATCTTTGGAGGGGGAAGGCAATGAAATATAACATAAATCTCTCAT
ACCT

>NM_173062.1 Homo sapiens calpastatin (CAST), transcript variant 4, mRNA
AGAACATAGGGTACTCCGAGTGAAGAATTCAGCAGCTAAGTGGAAGTTGTCTTCTATTCCACTTTAAATA
CTTTTATCTACTGAATCGCAAGAAAATTGGGTTTCTGGTGCTGTCTGTGGTTCATGAGAAAAAATCCCAA
GAAGGAAAGCCAAAAGAACACACAGAGCCAAAAAGCCTACCCAAGCAGGCATCAGATACAGGAAGTAACG
ATGCTCACAATAAAAAAGCAGTTTCCAGATCAGCTGAACAGCAGCCATCAGAGAAATCAACAGAACCAAA
GACTAAACCACAAGACATGATTTCTGCTGGTGGAGAGAGTGTTGCTGGTATCACTGCAATATCTGGCAAG
CCGGGTGACAAGAAAAAAGAAAAGAAATCATTAACCCCAGCTGTGCCAGTTGAATCTAAACCGGATAAAC
CATCGGGAAAGTCAGGCATGGATGCTGCTTTGGATGACTTAATAGATACTTTAGGAGGACCTGAAGAAAC
TGAAGAAGAAAATACAACGTATACTGGACCAGAAGTTTCAGATCCAATGAGTTCCACCTACATAGAGGAA
TTGGGTAAAAGAGAAGTCACAATTCCTCCAAAATATAGGGAACTATTGGCTAAACCCATAGGGCCAGATG
ATGCTATAGACGCCTTGTCATCTGACTTCACCTGTGGGTCGCCTACAGCTGCTGGAAAGAAAACTGAAAA
AGAGGAATCTACAGAAGTTTTAAAAGCTCAGTCAGCAGGGACAGTCAGAAGTGCTGCTCCACCCCAAGAG
AAGAAAAGAAAGGTGGAGAAGGATACAATGAGTGATCAAGCACTCGAGGCTCTGTCGGCTTCACTGGGCA
CCCGGCAAGCAGAACCTGAGCTCGACCTCCGCTCAATTAAGGAAGTCGATGAGGCAAAAGCTAAAGAAGA
AAAACTAGAGAAGTGTGGTGAGGATGATGAAACAATCCCATCTGAGTACAGATTAAAACCAGCCACGGAT
AAAGATGGAAAACCACTATTGCCAGAGCCTGAAGAAAAACCCAAGCCTCGGAGTGAATCAGAACTCATTG
ATGAACTTTCAGAAGATTTTGACCGGTCTGAATGTAAAGAGAAACCATCTAAGCCAACTGAAAAGACAGA
AGAATCTAAGGCCGCTGCTCCAGCTCCTGTGTCGGAGGCTGTGTGTCGGACCTCCATGTGTAGTATACAG
TCAGCACCCCCTGAGCCGGCTACCTTGAAGGGCACAGTGCCAGATGATGCTGTAGAAGCCTTGGCTGATA
GCCTGGGGAAAAAGGAAGCAGATCCAGAAGATGGAAAACCTGTGATGGATAAAGTCAAGGAGAAGGCCAA
AGAAGAAGACCGTGAAAAGCTTGGTGAAAAAGAAGAAACAATTCCTCCTGATTATAGATTAGAAGAGGTC
AAGGATAAAGATGGAAAGCCACTCCTGCCAAAAGAGTCTAAGGAACAGCTTCCACCCATGAGTGAAGACT
TCCTTCTGGATGCTTTGTCTGAGGACTTCTCTGGTCCACAAAATGCTTCATCTCTTAAATTTGAAGATGC
TAAACTTGCTGCTGCCATCTCTGAAGTGGTTTCCCAAACCCCAGCTTCAACGACCCAAGCTGGAGCCCCA
CCCCGTGATACCTCGCAGAGTGACAAAGACCTCGATGATGCCTTGGATAAACTCTCTGACAGTCTAGGAC
AAAGGCAGCCTGACCCAGATGAGAACAAACCAATGGAAGATAAAGTAAAGGAAAAAGCTAAAGCTGAACA
TAGAGACAAGCTTGGAGAAAGAGATGACACTATCCCACCTGAATACAGACATCTCCTGGATGATAATGGA
CAGGACAAACCAGTGAAGCCACCTACAAAGAAATCAGAGGATTCAAAGAAACCTGCAGATGACCAAGACC
CCATTGATGCTCTCTCAGGAGATCTGGACAGCTGTCCCTCCACTACAGAAACCTCACAGAACACAGCAAA
GGATAAGTGCAAGAAGGCTGCTTCCAGCTCCAAAGCACCTAAGAATGGAGGTAAAGCGAAGGATTCAGCA
AAGACAACAGAGGAAACTTCCAAGCCAAAAGATGACTAAAGAAATACAAGTTAAGGTATCTGGTATCTGC
ATGTAAAATCTTCAGCTGGTGGATGGTGACTTTTGAAGAACAAAAGGCTTTGGCAACAGAAAACAATTGT
TCTGGGTGATTTCTAGAATGGTTTTTGTTGAGTCTCTGAACATCCTAAATATTGGTTTGTTATTCTTTTC
CAGAAAGAAAATGAATTTGACTGGTTCACCTG

>NM_031917.2 Homo sapiens angiopoietin like 6 (ANGPTL6), transcript variant 1, mRNA
GCATCCCAGCTCCACTCCCAGGCTCTGGGGGCTGGGGAGTGGTTACCAAGCCTCCTCTCTCCTTCTGTCC
CACTGCCCTCTCCCCGTCTCTAGCTCAGAGGCCCCACTGGACCCTCGGCTCTTCCTTGGACTTCTTGTGT
GTTCTGTGAGCTTCGCTGGATTCAGGGTCTTGGGCATCAGAGGTCCGCCGCGATGGGGAAGCCCTGGCTG
CGTGCGCTACAGCTGCTGCTCCTGCTGGGCGCGTCGTGGGCGCGGGCGGGCGCCCCGCGCTGCACCTACA
CCTTCGTGCTGCCCCCGCAGAAGTTCACGGGCGCTGTGTGCTGGAGCGGCCCCGCATCCACGCGGGCGAC
GCCCGAGGCCGCCAACGCCAGCGAGCTGGCGGCGCTGCGCATGCGCGTCGGCCGCCACGAGGAGCTGTTA
CGCGAGCTGCAGAGGCTGGCGGCGGCCGACGGCGCCGTGGCCGGCGAGGTGCGCGCGCTGCGCAAGGAGA
GCCGCGGCCTGAGCGCGCGCCTGGGCCAGTTGCGCGCGCAGCTGCAGCACGAGGCGGGGCCCGGGGCGGG
CCCGGGGGCGGATCTGGGGGCGGAGCCTGCCGCGGCGCTGGCGCTGCTCGGGGAGCGCGTGCTCAACGCG
TCCGCCGAGGCTCAGCGCGCAGCCGCCCGGTTCCACCAGCTGGACGTCAAGTTCCGCGAGCTGGCGCAGC
TCGTCACCCAGCAGAGCAGTCTCATCGCCCGCCTGGAGCGCCTGTGCCCGGGAGGCGCGGGCGGGCAGCA
GCAGGTCCTGCCGCCACCCCCACTGGTGCCTGTGGTTCCGGTCCGTCTTGTGGGTAGCACCAGTGACACC
AGTAGGATGCTGGACCCAGCCCCAGAGCCCCAGAGAGACCAGACCCAGAGACAGCAGGAGCCCATGGCTT
CTCCCATGCCTGCAGGTCACCCTGCGGTCCCCACCAAGCCTGTGGGCCCGTGGCAGGATTGTGCAGAGGC
CCGCCAGGCAGGCCATGAACAGAGTGGAGTGTATGAACTGCGAGTGGGCCGTCACGTAGTGTCAGTATGG
TGTGAGCAGCAACTGGAGGGTGGAGGCTGGACTGTGATCCAGCGGAGGCAAGATGGTTCAGTCAACTTCT
TCACTACCTGGCAGCACTATAAGGCGGGCTTTGGGCGGCCAGACGGAGAATACTGGCTGGGCCTTGAACC
CGTGTATCAGCTGACCAGCCGTGGGGACCATGAGCTGCTGGTTCTCCTGGAGGACTGGGGGGGCCGTGGA
GCACGTGCCCACTATGATGGCTTCTCCCTGGAACCCGAGAGCGACCACTACCGCCTGCGGCTTGGCCAGT
ACCATGGTGATGCTGGAGACTCTCTTTCCTGGCACAATGACAAGCCCTTCAGCACCGTGGATAGGGACCG
AGACTCCTATTCTGGTAACTGTGCCCTGTACCAGCGGGGAGGCTGGTGGTACCATGCCTGTGCCCACTCC
AACCTCAACGGTGTGTGGCACCACGGCGGCCACTACCGAAGCCGCTACCAGGATGGTGTCTACTGGGCTG
AGTTTCGTGGTGGGGCATATTCTCTCAGGAAGGCCGCCATGCTCATTCGGCCCCTGAAGCTGTGACTCTG
TGTTCCTCTGTCCCCTAGGCCCTAGAGGACATTGGTCAGCAGGAGCCCAAGTTGTTCTGGCCACACCTTC
TTTGTGGCTCAGTGCCAATGTGTCCCACAGAACTTCCCACTGTGGATCTGTGACCCTGGGCGCTGAAAAT
GGGACCCAGGAATCCCCCCCGTCAATATCTTGGCCTCAGATGGCTCCCCAAGGTCATTCATATCTCGGTT
TGAGCTCATATCTTATAATAACACAAAGTAGCCACAG

>NM_012156.2 Homo sapiens erythrocyte membrane protein band 4.1 like 1 (EPB41L1), transcript variant 1, mRNA
AGTCGGCATCCATCAGCGGGCGGGGGTGTCGCCGAACAGGCTGCTCCGCAGAGCCCGCCGCGACCCCGCG
CCGCCCCGCCCCGCGGCCTGCCTGCCAGAGGAGCCGAGGGGGCCGCCCCTCGCCCAACCTGCCCGACATG
GGGAACCCCGGGCCCAGGCGTGCTGGTCACCATGACAACAGAGACAGGCCCCGACTCTGAGGTGAAGAAA
GCTCAGGAGGAGGCCCCGCAGCAGCCCGAGGCTGCTGCCGCTGTGACCACCCCTGTGACCCCTGCAGGCC
ACGGCCACCCAGAGGCCAACTCCAATGAGAAGCATCCATCCCAGCAGGACACGCGGCCTGCTGAACAGAG
CCTAGACATGGAGGAGAAGGACTACAGTGAGGCCGATGGCCTTTCGGAGAGGACCACGCCCAGCAAGGCC
CAGAAATCGCCCCAGAAGATTGCCAAGAAATACAAGAGTGCCATCTGCCGGGTCACTCTGCTTGATGCCT
CGGAGTATGAGTGTGAGGTGGAGAAACATGGCCGGGGCCAGGTGCTGTTTGACCTGGTCTGTGAACACCT
CAACCTCCTAGAGAAGGACTACTTCGGCCTGACCTTCTGTGATGCTGACAGCCAGAAGAACTGGCTGGAC
CCCTCCAAGGAGATCAAGAAGCAGATCCGGAGTAGCCCCTGGAATTTTGCCTTCACAGTCAAGTTCTACC
CGCCTGATCCTGCCCAGCTGACAGAAGACATCACAAGATACTACCTGTGCCTGCAGCTGCGGGCAGACAT
CATCACGGGCCGGCTGCCATGCTCCTTTGTCACGCATGCCCTACTGGGCTCCTACGCTGTGCAGGCTGAG
CTGGGTGACTATGATGCTGAGGAGCATGTGGGCAACTATGTCAGCGAGCTCCGCTTCGCCCCTAACCAGA
CCCGGGAGCTGGAGGAGAGGATCATGGAGCTGCATAAGACATATAGGGGGATGACCCCGGGAGAAGCAGA
AATCCACTTCTTAGAGAATGCCAAGAAGCTTTCCATGTACGGAGTAGACCTGCACCATGCCAAGGACTCT
GAGGGCATCGACATCATGTTAGGCGTTTGTGCCAATGGCCTGCTCATCTACCGGGACCGGCTGAGAATCA
ACCGCTTTGCCTGGCCCAAGATCCTCAAGATCTCCTACAAGAGGAGTAACTTCTATATCAAGATCCGGCC
TGGGGAGTATGAGCAATTTGAGAGCACAATTGGCTTTAAGCTCCCAAACCACCGGTCAGCCAAGAGACTG
TGGAAGGTCTGCATCGAGCATCATACATTCTTCCGGCTGGTGTCCCCTGAGCCCCCACCCAAGGGCTTCC
TGGTGATGGGCTCCAAGTTCCGGTACAGTGGGAGGACCCAGGCACAGACTCGCCAGGCCAGCGCCCTCAT
TGACCGGCCTGCACCCTTCTTTGAGCGTTCTTCCAGCAAACGGTACACCATGTCCCGCAGCCTTGATGGA
GCAGAGTTCTCCCGCCCAGCCTCGGTCAGCGAGAACCATGATGCAGGGCCTGACGGTGACAAGCGGGATG
AGGATGGCGAGTCTGGGGGGCAACGGTCAGAGGCTGAGGAGGGAGAGGTCAGGACTCCAACCAAGATCAA
GGAGCTAAAGCCGGAGCAGGAAACCACGCCGAGACACAAGCAGGAGTTCTTAGACAAGCCAGAAGATGTC
TTGCTGAAGCACCAGGCCAGCATCAATGAGCTCAAAAGGACCCTGAAGGAGCCCAACAGCAAACTCATCC
ACCGGGATCGAGACTGGGAACGGGAGCGCAGGCTGCCCTCCTCCCCCGCCTCCCCCTCCCCCAAGGGCAC
CCCTGAGAAAGCCAATGAGAGAGCAGGGCTGAGGGAGGGCTCCGAGGAGAAAGTCAAACCACCACGTCCC
CGGGCCCCAGAGAGTGACACAGGCGATGAGGACCAGGACCAGGAGAGGGACACGGTGTTCCTGAAGGACA
ACCACCTGGCCATTGAGCGCAAGTGCTCCAGCATCACGGTCAGCTCTACGTCTAGCCTGGAGGCTGAGGT
GGACTTCACGGTCATTGGTGACTACCATGGCAGCGCCTTCGAAGACTTCTCCCGCAGCCTGCCTGAGCTC
GACCGGGACAAAAGCGACTCGGACACTGAGGGCCTGCTGTTCTCCCGGGATCTCAACAAGGGGGCCCCCA
GCCAGGATGATGAGTCTGGGGGCATTGAGGACAGCCCGGATCGAGGGGCCTGCTCCACCCCGGATATGCC
CCAGTTTGAGCCCGTGAAAACAGAAACCATGACTGTCAGCAGTCTGGCCATTAGAAAGAAGATTGAGCCG
GAGGCCGTACTGCAGACCAGAGTCTCCGCTATGGATAACACCCAGCAGGTTGATGGGAGTGCCTCAGTGG
GGAGGGAGTTCATAGCAACCACTCCCTCCATCACCACGGAGACCATATCGACCACCATGGAGAACAGTCT
CAAGTCCGGGAAGGGGGCAGCTGCCATGATCCCAGGCCCACAGACGGTGGCCACGGAAATCCGTTCTCTT
TCTCCGATCATCGGGAAAGATGTCCTCACCAGCACCTACGGCGCCACTGCGGAAACCCTCTCAACCTCCA
CCACCACCCATGTCACCAAAACTGTGAAAGGAGGGTTTTCTGAGACAAGGATCGAGAAGCGAATCATCAT
TACTGGGGATGAAGATGTCGATCAAGACCAGGCCCTGGCTTTGGCCATCAAGGAGGCCAAACTGCAGCAT
CCTGATATGCTGGTAACCAAAGCTGTCGTATACAGAGAAACAGACCCATCCCCAGAGGAGAGGGACAAGA
AGCCACAGGAATCCTGACCTCTGTGAAGAGATCCTGGCATTTCTGGTCCAACCCAAGCCAGAGAACCATT
AAGAAGGGGCCTTCATTCTGGATTCTCCGACGCAACACTGACGTCCCAGCTGCGACGTACTGTCACTGAT
GAGAGACTGGGAAGGGAAAAGCATATATATATAGATATATAGAGATATAGATATATATACAGGAAACACC
GCATCCTTGCACTGCTGCTGGGGCTGGCAGAGCAGTTGGCTGACAGCAACAACCGACATCTGAACACCTA
CATTTCCTTTGCAGACAAATTGAAGAACTGGTGGGATTTTTTTCAAGAAAAAAAATTATATAATAACTAT
AATCCCTTGCTCACCCCTTTCCCCCGCCAAATAAGAAACGCAAGCCAGACCACGATGATTGTAGAAGTCC
CTCCCGCCCTGGTTCTGCACGTTACAGTTAGCAGACGAGCAATTCCATTTGTTCTTCTCCAGCATCTCTA
AGGCCCACTTGAATGCAAAGGAAAACACTTGCACAGCAAAGCAAGAGAAGTCACAGCAGCAAGACACGCA
CAGTCAACCATTTTCCGAGAAAAAAAGAAAATTCCCCACTTGGAAAGAAAGAGGAGGAACACTGGATTCT
TACTTTCTGGATCTTGACACTGGGCTGCAAAACCTACCTTCCTCTCTCCCGCCTCCCCTCACCCTCAACT
CTCAATGTCTTGCTGTCATTTTCTGTCTCGGCTCCCTCCTCCCCCTTCCCCCTTCCCCCACCCCACACCC
TTCACCCTCTGTGTCCTGGTCCTTCTGAGGGCCACTGCAGATGACTCTCCTTTGAAATGAGAAAAAGAAA
AGAAAGCAAGAACAGAAAACGAAGCCACAGGAAGGGAAGTAGACATTGTATGCTTATGGTTTCTCATTAT
GAAGGTGCAGCTTGTAGGAGGTTTGTACGGATGTGCTTTGAAGTTATGTATATTACATATAACAGGAAAA
AATATTAAAATAAACAGTGCTGGTAAGTATGAAGCTGACATTCTAAAATTATAATTATCTGACTGTGATT
GATGTATCCTGAGGTTCCTAGATCTCACTGAACTGGCCCAGCTAAGGAGACCTGGACTCTGGGTGTGGGT
TGGCTCACAGTAGGGGCTGACGGGTTCAGTGTAGTAATACTGTGTGTGGTGTTTGTAATTGGTTGATTGG
TGGGGAGGGGTGGGGGGCCCTAATGGAGAGGTGTGGGTTTGGCAAGAAAGAAGCAACACAGATGTCGTCC
CCAAAATGCCAGTTCAAGACACCTTCTCCCTGCCCCCCTGGTAGTAACAGTCAGGGCCTGGTCTGTGCTC
AGGTACTGGGTCCCAGTCTGGGACTCTGCTGCTGAAGTTGCCACAGTAGAGGTCCCTGGCTTAGTCCTTA
TCTCCCTACGGGGCTTGCCTTGGTTTTCAGTCTTCTCTCTCTTTCTCTCTTTTTTTTTTTTTTGCCACAT
TCTGCCCTTCCCTGACCCCATTGTAATAACCAACTCCATATCCAAAGGGAGGTGGTGCTCTCAGCCATTG
TAGAAGATGGTGGCTTTAACCTGACTGTCTAAAAATTCCCAGCTAAGCCTTTTCCTCTACTCTCTTCCTT
GTTCTGAATCATTTCTTCTTCTCAGGCCAAAGTAGCCATGGTAAGGAGGCTTCATGGGGCAGACCCTGAA
AGATCAAAACTGCATTTGCAAAGCCCTCCCCTGTCCCAGGACAAAGCTGAGACTGACGGGTGATGTTGCT
CATAGGCTCCAGCTCTGCATAAGACCTTGGCTTGGAGACCTCCCTCTCAGTCAACAGCTGAACTCTGAGC
TTGTGCCCAGAAATTACCCCAAGACCACAGGAACCCTTCAAGAAGCTCCCATCACAAGCTTGGCATTGCT
CTCTGCCACACGTGGGCTTCCTCAGGCTTGTCTGCCACAAGCTACTTCTCTGAGCTCAGAAAGTGCCCCT
TGATGAGGGAAAATGTCCCACTGCACTGCGAATTTCTCAGTTCCATTTTACCTCCCAGTCCTCCTTCTAA
ACCAGTTAATAAATTCATTCCACAAGTATTTACTGATTACCTGCTTGTGCCAGGGACTATTCTCAGGCTG
AAGAAGGTGGGAGGGGAGGGCGGAACCTGAGGAGCCACCTGAGCCAGCTTTATATTTCAACCATGGCTGG
CCCATCTGAGAGCATCTCCCCACTCTCGCCAACCTATCGGGGCATAGCCCAGGGATGCCCCCAGGCGGCC
CAGGTTAGATGCGTCCCTTTGGCTTGTCAGTGATGACATACACCTTAGCTGCTTAGCTGGTGCTGGCCTG
AGGCAGGGCAGGAAATCAGAATAGCATTTGCTTCTCTGGGCAAATGGGAAGTTCAGCGGGGCAGCAGAAT
CAGTGGCATTCCCCCTGGTGCAGGCCGGTGGGTCCACTCCAACTCCCCCTGAGTGTAGCAGCACACTTTC
CATACACCAGGTTCTTTCTACAATCCTGGTGGAAAAGCCACAGAACCTTCTTCCTGCCCTTCTTGAGAGT
TCCCCCTCTTTCTGGGTCAAGAGCTGGAGTGGTGGCTCCATCCTCTCTGGGCCACTTCGGTCTAGGAACT
CATCTTTGCAGGAACCAGGAGTCCTGAGCACACTGAACACACCTCAGAGGGAGGATCCTTGTTGTGGATT
TTGCACCTGGCTTTGGGGCAGGGGTGAAGTGACCAGGCTTAGCTTGTGGAGTTTATGGGCCACCAGGGTT
TGGGGAAATCACCATCCCGCGGATGCTGTGACCTCCCTTCTACGGAGATGCAGGCAGTGCCACGAGGGAG
GAGGGGACCTGCAAAGCTAGAATCTAGGGCACTGTTTCCTCCCCATCCTTCTCTTTGTAGAGAATAGAGA
CGTTTGTCTTGTCTGTCTTCAACCTACTTTTCCTTTTCTCTTTTTTGTTTCTCATCCTCTCTGTGCCACC
TCTCCACCCAGGAGGCCATGTAGCATAGTGGAAAAAGTCCCTGAGGGCGGTTAGGAGTTCTGGGTGACCA
TCCTGGCTCAGCTCCTAACTCACCATGTGACATCAGGCTATCCCCATTCCCCCTCTTGGGCCTCAGTTTC
CCGACTTGCAAAATAAGCAGAAAGAACCAGATGCTCTCCAGGGTCTTTTTCTACTTTGCTATCTCATGGG
TCTTCATTTTCTCTTATTTTGTTTTCTCTGGATCTTTTCCATCTGAGGGTACAGGAAGTACCAGGACCTG
TTTCAGTTTTTGAATCCTGCAAGCACATTCCAAGACTGGCCTGAAACTGCATGAGCAACATCACTCGAAA
TAATTTTTTTTTTCAAAAGCACCTTAACAACCAATTGCGATGCTGTCCTGTTCCTTTTTACTCACACCCT
TCTCTCCTTTCTCGTCCCCATGCTCCCCCACCTCAGTGCTCCGTGCTGTATGCGTGTGCTCTCTGTTCTT
GTATACTCAATATAAGTGAAATAAATGTGTTTGATGCTGAACCATA

>NM_012174.1 Homo sapiens F-box and WD repeat domain containing 8 (FBXW8), transcript variant 2, mRNA
GCGGCGGACACTTCCCTGGGCGGGACTGTCTCGTGGCACCCGGTGGAACCGAGGAGAACGTGGAGCGCCG
GGAGCGGCGAATATGGACGACTACAGCCTGGATGAGTTCCGTCGGCGCTGGCAGGAGGAGCTGGCGCAGG
CCCAGGCGCCGAAGAAGCGGCGACGGCCCGAGGCTGCCGAGAGGCGGGCTCGGCGGCCGGAGAATGAAAT
GAATGATGTGCCTTTCTTTGATATCCAACTGCCTTACGAATTGGCAATCAATATATTTCAGTATCTGGAC
AGGAAAGAACTAGGAAGATGTGCACAGGTGAGCAAGACGTGGAAGGTGATTGCAGAGGATGAGGTGCTGT
GGTACAGGCTGTGCCAGCAGGAAGGGCACCTTCCGGATAGCAGCATCTCTGACTATTCTTGCTGGAAGCT
CATCTTCCAAGAGTGCCGAGCCAAGGAACACATGTTACGAACCAACTGGAAGAATCGCAAAGGTGCCGTG
AGCGAGCTGGAGCATGTTCCTGACACAGTTTTGTGTGATGTGCATTCTCACGATGGTGTGGTCATTGCGG
GATATACATCAGGGGATGTGAGAGTGTGGGACACCCGCACCTGGGACTACGTAGCCCCCTTCCTGGAATC
AGAGGACGAGGAGGATGAGCCTGGAATGCAGCCAAATGTCTCCTTTGTGAGGATAAACAGCTCGTTGGCA
GTAGCAGCTTATGAGGATGGGTTTCTTAATATTTGGGATTTAAGGACCGGAAAGTACCCTGTTCATCGTT
TTGAGCACGATGCAAGAATACAGGCACTAGCCCTCAGCCAGGACGATGCAACCGTGGCCACAGCTTCTGC
TTTTGATGTCGTGATGTTATCCCCCAATGAGGAGGGGTACTGGCAGATAGCTGCGGAATTTGAAGTTCCG
AAACTGGTTCAGTACCTTGAAATAGTTCCAGAAACCAGAAGGTACCCTGTGGCAGTAGCCGCTGCTGGAG
ATCTGATGTACCTGCTCAAAGCCGAAGACTCCGCCAGAACCCTCCTTTACGCCCACGGCCCGCCTGTCAC
ATGTCTAGACGTCTCGGCCAACCAAGTTGCTTTTGGTGTACAGGGTCTGGGATGGGTGTACGAAGGAAGC
AAGATCCTGGTGTATAGCCTGGAAGCAGGACGCCGCCTCTTGAAGCTGGGTAACGTTCTCCGTGACTTCA
CGTGTGTCAACCTCAGCGACAGCCCTCCCAACCTCATGGTCAGTGGCAACATGGACGGGAGGGTGAGGAT
CCACGACCTCCGCAGTGGTAACATCGCCCTGTCGCTCTCCGCCCATCAGCTCAGGGTCTCTGCTGTGCAG
ATGGATGACTGGAAGATCGTCAGTGGAGGCGAGGAAGGCCTGGTGTCCGTGTGGGATTATCGGATGAACC
AGAAGCTGTGGGAGGTGTATTCCGGGCACCCGGTGCAGCACATCTCATTCAGCAGCCACAGCCTCATCAC
GGCCAACGTGCCTTACCAGACGGTAATGCGAAACGCCGACCTGGACAGCTTCACTACTCACAGGAGACAC
CGGGGGCTGATCCGCGCCTATGAGTTTGCGGTGGACCAGCTGGCCTTCCAGAGCCCTCTCCCTGTCTGCC
GTTCATCCTGTGACGCCATGGCCACTCACTACTACGACCTCGCACTGGCCTTTCCCTATAACCATGTTTA
GGGATGTGCCTCAGTTGGGAGCAAGGAGAAAAATGGGAAGAACCAGTTTTATCCATCTTAAAACGCCAGG
CACCTCTTCACAGGTGGTAAACATTTAGGGGAAGAAAGCAGCCCAGGGTGCCATGCCTGACAGCACGCAT
CTCCCTGACCCCTGCACTTCCCCCAGCGCCTGGGGCAAGCTGGCGTGTGCCAGGGCTCGAGTCCCACGTG
CTGCCAACTCAAACATAGCCTCCTTCCCCACCCAGCTGGCCACCCTGGCCTCAGCTCCCTCAGGACGCCT
CAGGGATCTCGCTGCGCGGTCCTATACGGTCCCTGCTTAGCCAGCTTCTGTGTGTCCGCCCTCCCAGCTC
CAGCCCTGCAGGCCGTCTTTTCCGTCTCCAGCCCCTTACCTCTTTTCCTCCGAGGGCCTTTGGATGTGCT
TGTTCCTGGCCTCCAAGGCAATAACCTCCATGTCCTTTTCCCTGTATTTACTTGGGGTGCTCTTCTGTGA
CACTTGCCACCACCACCTTCCAGTAGCAAGCTGGTAGAGCTGTACTTTTTCTTCACAGCTTTTACCATGG
TTTATAATTATATACTTATACAGTTTAGTCATCAATGACTATTTTGCTTACTATTGTGTCTATGATATGT
GATACAAAGCAAATATTTTCTAAATATTCATTGACTAAACAGCCATCAAGATGAAACAGGACAGGAGAGA
ACTGTTCAGTGTGATACAGAGCTGCCATTTCCAAAGTATTCTGGAAGCAAGCCATTGCCTTACTCTTGAT
TTTCAACAGTTCTAAACAGCAACAGCATCCACCTAATATACCTTCAGAATATCAAAGCGAAAACTGATAG
AACTACAAAGAGAAATAAAATCCATTCTCACGGCAGGCAAATCAGTGAGAAAAATGTAAAGATCTGGAGG
ATTTACTTAGTATCGCTAACAAGCTGGATCCAGTAGATGCGTATGGAATTTCAAATACACATAGACGATG
CACAAAAAACCACCCTGTACGAAGGCCACAAAGAACAGCTCAGATGCACAAAGATTCACACCATACAGGC
CAAATTATAGAATCCCCCAACCCCAAGACACTGCACCCTATGGGCTATACCCTCAGGCAGGGCCCTGCTT
TTCTAGGAATTGACTCCAATGCAGAATAGTGAGAAATCAACAAAAAGCAAAATAAGACAATTCCAGACAC
TCCTGAATTTACTTGGATTTAAAGAGGTTAATAAAAACAAACTATAAACTCTCTAGACTGGGCTGACAGT
AAAAGCACAGAATACAAAACCCAGGGGATGGGGCTGGGAGGGGCTGTGAGGGGCTGGCACCTCAGCTCAG
AAAAGGTAGCAGCAATCCCAAAGCAGCAGAAGGCAGGGGTTAAATCAGGATAAAAACAGACATCAGTGGA
ATCGAAAACCAATAGTTAGTTAATATAAAGCCAGAAGGTTTTGTTTTTTTTCAGGTGGGGTCTCGCTCTG
TCACCTAGACTAGACTGGAGTGCAATGGCCTGATCTCGGCTCACTGCAACCTCTGCCTCCCGAGTTCAAG
CAATTCTCCTGCCTCAGCCTCCTGAGTAGCTGGGATTACAGGCGTCCGCTACCACAACTGGCTAATTTTT
ACATTTTTAGTAGAGACGGGGGATATTGCTATGTTGGCCAGGCTGGTCTCAAACTTCTGACCTCAAATGA
TTGCCTGCCTCAGCCTCCCAAAGTGCTGGGATTACAGGTGTAAGTCACTGTACCCAGCCCAAAAGCAGTT
TAAAAAAAAAAAAGACAAAATATACAACTCTTGATAAAACATAAAGGTACAGTGGTCTATGAGGAAGAGA
AAAGGTACCTGAGGATGCAGAAGTACCTACCACATGGGAACCGTTTGTCCACACTCATTCCAGAGAAAAC
CGAGTCCTCTCAGTTGCACACGTGTACGTATCAGTGGGAAGTGCTTGCCATTACTCCAAAGCCTAGAACC
TTCACGTCATGAAGGTTCTGGAAGGTTTTTCAGATTGCTTAAGATACGCAGCCATTCCATATTCATCTCC
AACTACACAGGGGAACGGAGCAGATAGAGCTGCGACTGGGAAGCGTCACCTTCCCGTCCAGAGCGCTTTC
TTTCAGACCCTGCCTACCTGCAGGCAGATGGACCGGAGGGTTTTCTGCTTCCTTTCAACCAGATAACTTC
CTAAGTGGAGATGGCCTGTAGGTAGCAAATGCAGGATTTTGTTTACTTTCATCATGTCATGTGGTGGTCA
GACTGCTCGCTGGTGGCCTCGCTTTAGAAGGTTTTCATCAAGCCCCGCCCTTTCTCTCTCATAGTCTTAA
TGCGTCTGGACCACTGGGGAAAATATTTTTCTTTTCAAAAAGCAGCCCCTTCAGTCTGCGTTCCCAGTTC
ATTTTGCAGGCGCATTCGCCCTTCCTAGTTTGCAGCAATTAAAGATAACGGAGTGTAAAGTCATTAGACC
CAGAATTAGAGCAGCCAGCAGCTGGCCCAGTGTAAAAATGTCCCAAGTGTAGCCCCTCCCACCGCAGAGC
CTGTTTCTAACGTACCTGCCATTCGTGGAAGTCGCCTGGGTTTTGTAAAGGAGAATTTTTTGGACTCAAG
CTGTCATCTTCAAGCACGCCAACTTCAGGCAGTGTTTTCTACTGCAAACCTCCACATCCTGGAATCAATC
ACACTGACAGGGAAAGGATAAATGCTCCTTTATAAGCCAACATGTATCCAAATTAAGCCCCCTTACCTTT
ATCCAGACCCTTTCACAAACAAGTTCTGAGTTTTTAGCCAATTGATCCTCTACTTTCCTTCTTTAGTCCC
TCTCAGGGACGCCTCCATCCCCGGCTCCCCTAAAGGTAGAAGATACTCGAGCATGCTGCCAGGGGAGCTG
GATGGTGAAACACCTGAAGATCTCATATCGCCTCTCAAAACACTGTCGGACTTGCTTTCTGCTTTATGAT
GTCCGTAGTTGTTCTAATATTAAATGCTTTGAATTTCAAAAAAAAAAAAAAAA

>NM_025044.2 Homo sapiens bicaudal C homolog 1 (Drosophila) (BICC1), mRNA
GATCCACAATTCATTGCGCAGTTGATGGAACAGCTTGATGTCTTCATCAGTATTAAACCAAAGCCCAAAC
AGCCAAGCAAGTCTGTGATTGTGAAAAGTGTTGAGCGAAATGCCTTAAATATGTATGAAGCAAGGAAATG
TCTCCTCGGACTTGAAAGCAGTGGGGTTACCATAGCAACCAGTCCATCCCCAGCATCCTGCCCTGCCGGC
CTGGCATGTCCCAGCCTGGATATCTTAGCTTCAGCAGGCCTTGGACTCACTGGACTAGGTCTTTTGGGAC
CCACCACCTTATCTCTGAACACTTCAACAACCCCAAACTCACTCTTGAATGCTCTTAATAGCTCAGTCAG
TCCTTTGCAAAGTCCAAGTTCTGGTACACCCAGCCCCACATTATGGGCACCCCCACTTGCTAATACTTCA
AGTGCCACAGGTTTTTCTGCTATACCACACCTTATGATTCCATCTACTGCCCAAGCCACATTAACTAATA
TTTTGTTGTCTGGAGTGCCCACCTATGGGCACACAGCTCCATCTCCCCCTCCTGGCTTGACTCCTGTTGA
TGTCCATATCAACAGTATGCAGACCGAAGGCAAAAAAATCTCTGCTGCTTTAAATGGACATGCACAGTCT
CCAGATATAAAATATGGTGCAATATCCACTTCATCACTTGGAGAAAAAGTGCTGAGTGCAAATCACGGGG
ATCCGTCCATCCAGACAAGTGGGTCTGAGCAGACATCTCCCAAATCAAGCCCCACTGAAGGTTGTAATGA
TGCTTTTGTTGAAGTAGGCATGCCTCGAAGTCCTTCCCATTCTGGGAATGCTGGTGACTTGAAACAGATG
ATGTGTCCCTCCAAGGTTTCCTGTGCCAAAAGGCAGACAGTGGAACTATTGCAAGGCACGAAAAACTCAC
ACTTACACAGCACTGACAGGTTGCTCTCAGACCCTGAACTGAGTGCTACCGAAAGCCCTTTGGCTGACAA
GAAGGCTCCAGGGAGTGAGCGCGCTGCAGAGAGGGCAGCAGCTGCCCAGCAAAACTCCGAAAGGGCCCAC
CTTGCTCCACGGTCATCATATGTCAACATGCAGGCATTTGACTATGAACAGAAGAAGCTATTAGCCACCA
AAGCTATGTTAAAGAAACCAGTGGTGACGGAGGTCAGAACGCCCACAAATACCTGGAGTGGCCTGGGTTT
TTCTAAATCCATGCCAGCTGAAACTATCAAGGAGTTGAGAAGGGCCAATCATGTGTCCTATAAGCCCACA
ATGACAACCACTTATGAGGGCTCATCCATGTCCCTTTCACGGTCCAACAGTCGTGAGCACTTGGGAGGTG
GAAGCGAATCTGATAACTGGAGAGACCGAAATGGAATTGGACCTGGAAGTCATAGTGAATTTGCAGCTTC
TATTGGCAGCCCTAAGCGTAAACAAAACAAATCAAGTGAGCGTTGTGTTTTATGCACACTTTTAGGTATC
CCCAGATTAGAATGTGTTTATTTGGGTTGGAGTATCACTGACTGTGGCCTCTCTGACTTCAAGTGCTTGG
TGTAATTCACATGCCATCTCCTCTGTGAAGCCTCCTTGTTTCTCCCAGTGAAGCAGGCCACCTGGTTCTC
TTTCCTCTCACTCCATTTTGTGCGTGCTTTCACTCTAGCACTTGCCATACCAAAGGGCAATTATTTATCT
ACCTATCTGTATCTCCTTGTGAAATTTGTGCTCCACAAACCAAAGACTGTATTTGTTCATTTTATAAACA
TTTATGAAGTGTCAAAAAAAAAAAAAAAAA

>NM_017701.2 Homo sapiens proline rich protein 5 (PRR5), mRNA
TCACCCCTGGCCACTGCCCTTATGATCCTGCTCAGTGTCCCACTTCCCTGTCATGTGATGGATGGGCAGC
TGTTTGGGGCTCAGCTGGGTCCCCAGTGCCCAGCATCAGCGCCAGCACACAGTAGGTGTTCTGTGTTTGT
TGGAGGGGCAGATAGTGTGGGGGAAGGAGGGAGGAGGTCGGTGGGTAGAAGAAATCAACTGCTTAGCCGG
GTTGTTAGGAGGATCTGATGAGACTAGGATGTGAGTTGAAACTGCTGTGCCAGGCACACCTGTGTGGGTC
TCACTTGTGCCAGGCATACCTGCGTGGGTCTCACCTGTGTAGGTCTCACCTGTGCCAGGTGTACCTGTGT
GGGTCTTACCTGTGCAGGTCTCCTGATGCAGGTCTCACCTGTGCCGAGTGTACCTACCTGTGCGGGTCTC
ACCTGTGTCAGGCGTACGTGTAGGGGTCTCACCTGTGAACGTCTCACCTGTGCCAGGTGTATACCTGTGT
GGCTCTCACTTGTGTGGGTCTGGTATGTGACAAAGGCCTGGGAATTGGCAGCTGTCATCTGCCAGGAGCA
GACCCTGAGCCAAGTTCCCTGTGCCTTAGGCTCATTTCATGCCCTCAGCTCTGGGAGGCCAATCCCTTTA
CTGCCACATTTTATAAATGGAAGACTGAGGTTAAGCAGTGGTCCCAGGGCCATAGAACAGCTGAGCTGTG
GAGCTGGACATCGACCTTGGGCAGGTGCTGCCAGGGGCCTGAGCCCAGGCCCTCCACTCCCGCATCCTCT
GATGACCCATCCTGGGTGAGTGGAGGCATCTGCCCGCGCCAGTCAGGCCCAGTGGTGATGGCCCCCATGC
CCACAGGACAGAAGCTGCTGGACTCACTGGCAGAGACCTGGGACTTCTTCTTCAGTGACGTGCTGCCCAT
GCTGCAGGCCATCTTCTACCCGGTGCAGGGCAAGGAGCCATCGGTGCGCCAGCTGGCCCTGCTGCACTTC
CGGAATGCCATCACCCTCAGTGTGAAGCTAGAGGATGCGCTGGCCCGGGCCCATGCCCGTGTGCCCCCTG
CCATCGTGCAGATGCTGCTGGTGCTGCAGGGGGTACATGAGTCCAGGGGCGTGACTGAGGACTACCTGCG
CCTGGAGACGCTGGTCCAGAAGGTGGTGTCGCCATACCTGGGCACCTACGGCCTCCACTCCAGCGAGGGG
CCCTTCACCCATTCCTGCATCCTGGAAAAGCGCCTCCTCCGCCGCTCCCGCTCGGGGGACGTGCTGGCCA
AGAACCCTGTGGTGCGCTCCAAGAGCTACAACACGCCTCTGCTGAACCCCGTGCAGGAGCACGAGGCGGA
GGGCGCGGCGGCCGGCGGTACCAGCATCCGCAGGCACTCTGTGTCGGAGATGACGTCCTGCCCCGAGCCT
CAGGGCTTCTCCGACCCGCCCGGCCAGGGCCCCACCGGGACCTTCAGGTCCTCCCCGGCGCCCCACTCAG
GGCCCTGCCCCAGCAGACTGTACCCCACGACCCAGCCCCCTGAGCAGGGCTTGGATCCCACCCGCAGCTC
CCTGCCCCGCTCCAGCCCGGAGAACCTGGTGGACCAGATCCTGGAGTCCGTGGACTCGGATTCTGAAGGG
ATTTTCATTGACTTTGGCCGGGGCCGGGGCTCTGGCATGTCCGACTTGGAGGGCTCTGGGGGCCGGCAGA
GTGTCGTGTGAGGCCTCACAGCTGGCCTTGAGTTTTTACTGACACGTCCCTGTGTGCGGGGGTGTCCATG
TGGCGTGTGTGTGAGTGAGACTTTTTTACTGCGTCCCGTCCCGCCAGCCCTATCGGCCTCGTCACTGGCC
TTGGTCACTTTGTATTTCTGTCTTGGTTGGAAATACCATCAGCCTTCCTTGCTCGGCCCAGGTCTGTTTC
AGGCATCTGAGTCGGCGTTTACCCAGGGGCCGGGCCAGAGACGGGGGTCGGCCGCTCGCTCCCACGCTCC
TCCTGCCCCAGCCCTCTGGTGTCCACACCTGCCCACAGAGAATGTAAACCCAGTGGGCTCTGCCCACGCC
GGGCCCCAAAGTGACCAGACTCCAGCACACCTGTCTCCTCCTGCCTGGGGTGGCCATGGGGATGGAAGGG
GGTGGAATAAAACCTGTCAACCTGGAAAAAAAAAAAAAAA

>NM_178830.2 Homo sapiens chromosome 19 open reading frame 47 (C19orf47), mRNA
GACAGTTGGCGCCGCCGGGAGGGAGGGCGGGCGGCGCGAGTGGGCGCGGGCCCGGTGGGCCAGGCTCCAG
GGAGCAGTGTCAGGGCCAGGGAGACGATGGTCTCCGTGACTATGGGTGAGTCTGTGGCCTTCTCTCCAGG
GCCCCCTCTCCCCACTGCCCTTTTTGAGCCACTTCCGAGTGGATCCAGTTCTTTAAGGAAGCCGGCATTC
CTCCAGGACCTGCCGTCAATTATGCCGTGATGTTTGTGGATAATAGGATTCAGAAGAGCATGCTGCTGGA
TCTCAATAAGGAGATAATGAATGAGCTGGGCGTGACCGTGGTGGGTGACATCATCGCCATTCTCAAGCAT
GCCAAAGTGGTGCACCGTCAGGACATGTGCAAAGCTGCCACTGAGTCAGTACCCTGCAGCCCTAGCCCCC
TTGCAGGCGAAATTCGCCGTGGCACCAGTGCTGCCTCCCGAATGATCACCAACAGCCTGAACCATGACTC
TCCACCCAGCACACCCCCCAGGCGCCCGGACACCAGCACCTCCAAGATCTCGGTCACTGTGTCCAACAAG
ATGGCAGCAAAGAGTGCCAAGGCCACTGCAGCCCTGGCCCGCCGGGAGGAGGAGAGCCTGGCTGTTCCTG
CCAAGCGGCGCCGGGTCACTGCTGAGATGGAGGGGAAGTACGTCATCAACATGCCCAAAGGCACCACACC
CCGCACCCGCAAGATCCTGGAGCAGCAGCAGGCTGCAAAAGGTCTCCATAGGACGTCTGTGTTTGACCGC
CTCGGCGCCGAGACCAAGGCAGACACCACGACAGGGAGTAAACCCACAGGAGTCTTCAGCCGCCTGGGGG
CCACCCCAGAAACGGACGAGGATCTGGCTTGGGACAGCGACAATGACAGCAGCAGCTCTGTCTTGCAGTA
TGCCGGGGTCCTGAAGAAGCTAGGACGGGGCCCAGCCAAGGCCAGTCCCCAGCCAGCACTGACTGTCAAA
GCCAAGGCCACAAGCTCAGCGACAACGGCTGCTGCCCCGACACTGCGGCGCCTGGCGCTTTCCTCACGGT
CTGGGCTTGAGAGGAAGCCGGAGTCCTTGTCTAAAGTCAGCATCATCAAGAGACTGGGCGCAGCTGCCCT
TGTGCCCGAGGCCCAGGACAGCCAGGTCACCAGCACCAAGAGTAAGTCCTCAGCCGAGGTCAAGGTCACC
ATTAAGAGGACTCTGGTGGGGCCCCGGGGGAGCAGCTCCAGCGAGGGCCTTGGTGCCCAGATGGACCACG
CGGGCACTGTGAGCGTGTTCAAAAGACTGGGCCGCAGGACCTTCTAGCCCACCTGTGGGCGGGGTGCAGG
CAGCAGAGCCTGCGGGCATCTGCCCTGGCCGCCCCAGGCTCCTGGCTTCATCACGCCTCCCACCAGCTCC
TGGATGACACAGCTTGTCTCCCTCGGGCTCTAGAGCTAGGCCCGAGCATTCGGGGGATCACCCCATTTCT
CCTAGCCTGGGATGGTCGTCGCAGCTGGCCTGGCCTGCTCCAGGACTCCCCTTCTCTCATGTCCTCTGTG
CTTTCTTCTCTGGCTGTGGCCTTGGCAGAACCCACTTTTCTACCTCTCCCAAGTGCCAGGGGGCTTCTTC
CTCTCCTACATTCCCCTTCTTCCCCTGAGCAGGGTCTGCTGCCTCAGACCCCAGCTCATCAGCCTCCCTG
TCCCCCTCAACTAAGTGGGTGTCACCTGGTGGGCCTCCCTTCCCCCACTCCCCACTGACCTCCCTCACTC
CTCTGCGCCTCCCCCCACTGCTGTGACTTCTCTCTCTCCCTGTCTTCACTTTGTTCATTTCTCTTCTGTT
TTCTGTCCCCGTGGCAAGGCCCGACTGTCCGCTGCGTCCTGCCCGACCCTCCTGTACCTCCGGCCTCCCA
GCGGCCCCCTCGTCGGCGGTGGCGTCGAGCCTGTTGAGACTGTTAGCCGCCCTCTACTCCCAGGCTGGAG
GGACCTCTCCAGACCCTGGGCTGCGGCTGAGGCGCATCCGTTTTCCTGCCCTGGGCATCTGTCTCTGAAA
GTGTATGGCGGGTGGTGGGCAAGGGGCACTGGGAAGGGAGGCCAGTGCCTAGAGTGAAGACAGCTGCTGT
TTTAATATATTTTTGTGACTTTCAAAAAAAAAAAAAAAAA

>NM_181430.1 Homo sapiens forkhead box K2 (FOXK2), transcript variant 2, mRNA
CCGCGCGTGCTCCCGCCCCTCGCCGCCGCTCGCTCGCTCGCCGGCCGGCGGCCTCCGCTCGGCCCCCTCC
CTCAGCTCCGGTGCGCGGCGGCCGACGACCCGCGCGGCCTGGGCCTCGGCCCGCGCCACCGGCGCCCGCG
CGGAGCGGCCCGGGGGCCCTCACGCAGGCCCATGGCGGCGGCCGCGGCGGCGCTCTCGGGCGCGGGCACG
CCACCCGCGGGCGGCGGGGCCGGGGGCGGCGGGGCCGGGGGCGGCGGGTCCCCGCCGGGCGGCTGGGCCG
TGGCGCGCCTGGAGGGCCGCGAGTTCGAGTATCTGATGAAGAAGCGCTCGGTGACCATCGGCCGCAACTC
GTCGCAGGGCTCGGTGGACGTGAGCATGGGCCACTCGAGCTTCATCTCCCGGCGCCACCTCGAGATCTTC
ACGCCCCCGGGCGGCGGCGGCCATGGCGGGGCCGCTCCGGAGCTGCCGCCCGCGCAGCCCAGGCCCGACG
CCGGCGGCGACTTCTACCTGCGCTGCTTGGGCAAGAACGGGGTATTCGTGGACGGCGTGTTCCAGAGGCG
CGGGGCGCCGCCGCTGCAGCTGCCGCGCGTGTGCACATTCAGGTTCCCGAGCACAAACATCAAGATAACG
TTCACTGCCCTGTCCAGCGAGAAGAGAGAGAAGCAGGAGGCGTCTGAGTCTCCAGTGAAGGCCGTACAGC
CACACATCTCGCCCCTGACCATCAACATTCCAGACACCATGGCCCACCTCATCAGCCCTCTGCCCTCCCC
CACGGGAACCATCAGCGCTGCAAACTCCTGCCCCTCCAGCCCCCGGGGAGCGGGGTCTTCAGGGTACAAG
GTGGGCCGAGTGATGCCATCTGACCTCAATTTAATGGCTGACAACTCACAGCCTGAAAATGAAAAGGAAG
CTTCAGGTGGAGACAGCCCGAAGGATGATTCAAAGCCGCCTTACTCCTACGCGCAGCTGATAGTTCAGGC
GATTACGATGGCTCCCGACAAACAGCTCACCCTGAACGGGATTTATACACACATCACTAAAAATTATCCC
TACTACAGGACTGCGGACAAGGGCTGGCAGAATTCAATTCGCCACAATCTCTCTCTGAATCGTTATTTCA
TCAAAGTGCCGCGTTCCCAGGAAGAACCAGGCAAAGGCTCGTTCTGGAGGATAGACCCAGCCTCTGAAAG
CAAATTAATAGAACAGGCTTTTAGGAAACGACGGCCTAGGGGCGTGCCCTGCTTTAGAACCCCTCTGGGA
CCGCTCTCTTCTAGGAGTGCCCCAGCCTCTCCCAATCACGCGGGAGTGCTGTCTGCTCACTCTAGTGGCG
CCCAGACCCCTGAGAGCCTGTCGAGGGAAGGTTCGCCGGCCCCCCTGGAGCCTGAGCCTGGCGCTGCACA
GCCCAAACTCGCTGTCATCCAGGAAGCCCGGTTTGCCCAGAGCGCCCCAGGGTCACCTCTGTCCAGTCAG
CCAGTCTTAATCACCGTCCAGCGGCAGCTACCACAGGCCATCAAGCCTGTCACCTACACTGTGGCCACCC
CAGTGACCACCTCGACCTCCCAGCCACCCGTCGTGCAGACGGTTCACGTCGTCCACCAGATCCCAGCGGT
GTCGGTCACCAGTGTGGCCGGACTGGCCCCAGCGAACACGTACACTGTCTCTGGACAAGCTGTGGTCACC
CCGGCAGCCGTGCTGGCCCCTCCTAAGGCAGAGGCCCAGGAGAATGGAGACCACAGGGAAGTCAAAGTGA
AAGTAGAGCCTATTCCCGCCATTGGCCACGCCACGCTCGGCACTGCCAGCCGGATCATTCAGACGGCACA
GACCACCCCGGTCCAGACGGTGACCATAGTACAACAGGCACCTCTAGGTCAACACCAGCTACCAATAAAA
ACTGTAACACAAAACGGCACTCACGTGGCATCAGTCCCCACTGCGGTCCACGGCCAGGTGAACAATGGGC
CCCTTGGCCTCAGAAGGCCCCCATGTGCCAGCTCAGACTGGAGTTGCCTCAGTTGACACAGCAGGCCCCA
TCCAGACAGACCAGCAGGTGCTTCTGGAGACAAGAGCAAAGCCTTTTCCGGCAGCCCGGAACCTGGGATG
AGAAACGACAGGTGGAAGGTTGTCCAGAGACACCTACAGCGTGGATGCTGTTCCGAGTCAGCGTAGGAGA
AAGGCCACTGGAAACCAGAGTCACACTGCGCGTCTGTGCATCTCTGGCCTACCGCAGTGGCCCCGGCTGT
CTGCACATTTTTTGTAGACACATTAGAGTCGGTTGAGGCCACACCTGCGGCCACAGACTGCGACCGCGAT
TGCAGGGAGGAGCATCTGAGGTGGTCACGGGGTTTGCCCAGCTCACACCAACTGCAGCCGCGGCGAGTCC
TTTGCACATGTTGGCAACACACGCATCCGCATCGGCCTCCCTGCCCACAAAGCGCCACAACGGTGACCAG
CCGGAGCAGCCGGAGCTGAAGCGGATCAAGACAGAAGACGGCGAGGGCATCGTCATTGCCCTGAGCGTGG
ACACGCCACCGGCAGCCGTAAGGGAAAAGGGTGTCCAGAACTAGCGACCGGGAGAGCTTTTCTTTAACGA
TATCAACTCTGTGGTGCCAAAAGGAGACGCGGCCTCCCGCCAGCACTCGGGGGTGCAGGGCCCTGTGGTT
GGACTTCACCTCTCAGCACTGAAAACCCAAAACCCAGCTGGCCTTAACACTCCTTAAAGACAGAAGTCAC
ACTTGAACAAAACCCACACACAACAAAACCTGATTTGGGAGACGGTGTCTCCACTGAGCACCTGCTGGGC
TGAGCTTCTACCTACGAGTGAAACTCTGTCCTCCCGCGAGGACCAGGCATCGCTGTGTGAGGACGGCACG
GCCAGCGCCTGCTGTGAGTGGGTCTCCCAAGACTAGGCCTCAGGACGCGGGGGGAGCCATCCCCGCCGCC
CTCACAGGACCCACCAGGCAGCGGAGACATGTGGAATTAGAGTATTTTGAGGTGTCCTTTCTTTACAAAA
TAATGGGGTCTTGGGCATTTCACATCACTCCATTTCTACTGAGACTTTCAGAATCACACAGGCCCTTTCC
GTGGATTTCATTTGGGGCAAAGAAACAACGTAGTTTTGTTTTTGTTTTCAGCCTATGGAATGATTTCCTT
TTGTCTGTCTTGTTCAAGTTCAGACGAAGCTACTCTGGCATCTGCACATTTCCGTGTTACAGCAGCTGCC
TGATGAATTTTATCCACCTCCATTTCAGCATGTGGCTCGCGTGGACAGGTGGACGGACGCTGTGGCCGCA
TGGAACCTTGAGAACCCAGGGACGAGCCAGTGCCGGGAAGGAACTGCCGGGACTCACCGAGCTGCACTTA
ACTGTTCTCTTTCTGGCTATTTTTTGTTGTTTGTTTCTTTGTGTTGACTTTGTCCCTGGCAAAATTTTCC
ACTCTGAGTAAAACAAGTCTCCTAAGTATTGTGTATGTTTAAAACGACAGAACCATTTCTACTTCATTTG
GAAAAAGATTCAGTCTTTTATCACAGGCCCTTTTGAAACTCAGATCCCAGGTCTCTCCGTGGTATGTTTG
TATTTGGGGTGTCCCTCCGGCTCTAGGCGGCCTCTGACCTGCTGTCTACTCCCCACCTTCGGTGAGCGGC
CGC

>NM_182804.1 Homo sapiens apolipoprotein B48 receptor (APOB48R), mRNA
GACAGACAGGATGGACTTCCTCCGGCTATACCTCCCTGGGCTGCACCAGGCCTTGAGGGGGGCACTGGAT
TCCCTCGGCACCTTTGTCTCCTACCTCCTGGGAGATGCAGTCCCCACTGTAGAGCGGGAGGCGCAGGCGG
CTGAGGAACTGGGGGTGGTGGCGGTGGGAAAGACAGGGAAGATTGTAGAGGAGGAAGCCCAGGAGGACCT
GGAGGGCCTTAGAGGCAGCCAAAACGAGGGGGCTGGAAGGCTGAGAGGGCCTGGAGATGACAGAAGACAT
GAAGTGGGGAGCTCAGCTGTAGAACAGACCTGGGGCTGGGGAGATGGCAGCTCCCATGGGTCCCAAGCAG
AGAGGCAGGACAGTGGGGCTGGGGAGACAGCCAAGGCTGCCAGGTGCCAGGAGCCAAGCGCCCACTTGGA
GGCCAGAAAGAAATCCAAGGCAGGGTCTGGGGCTTGCCAAGACAGGAGCGGCCAAGCCCAGGAGAGGCAG
GAGTCCCATGAGCAGGAAGTGAACAGAGAAGAGAGGCTGAGAAGCTGGGAACAGGAGGAGGAGGAGGAAG
AGGTCAGGGCAAGAGAGCCAGGGATGGCCAGAGGGGCGGAGTCAGAGTGGACCTGGCATGGGGAGACGGA
GGGGAAGGCTGGTGCTGTTGGGCCAAAGGCGGCAGGGGACAACCGGGAGATGGAGCAGGGGGTCAGGGAG
GCAGATGCAGGGGAAACTGAGGAGCCTGGGGCCGAAGGGGCTGGGAAAGGAGAAGAGGTGGTAGTGGTGG
AGAAGGCCTGTGAAAGCACTAGGGCATGGGGGACGTGGGGCCCAGGGGCAGAGCCTGAGGACTGGGGAAT
CTTAGGCAGAGAGGAGGCCAGGACAACCCCAGGTAGGGAAGAGGCCAGGGCAATTTTAGATGGGGAGGAA
GCCAGGACAATCTCAGGCGGGGAGGAGGCTGAGACAGCCTCAGGCGGGGAGGAGGCTGAAACAGCCTCAG
GCGGGGAGGAGGCCGGGACAGCCTCGGGAGGGGAGGAGGCCGGGATATCCTCAGGCGGGGAGGCTGGGAC
AGCCTCAGGAGGGGAGGAGGCCGGGACAGCCTCAGGAGGGGACGAGGCCTGGACAACCTCAGGCAAAGAG
GAGGCTGACCTGCTGGGAGTCAGACAGACTCAATATGGAGCAGTTCCAGGAGAAAGGCTCCTAGAGGCTA
CTGGAAAAGTCTGGGTCCTAGAGGAGGAGGGGGATGAGGAGAGAGAGGCTGAGGTGAGCCCTTTCCCCAA
ACAGGCCCAGGTCCTGGGCACTGAAAGAACAGAAGAGGCTGCTGAGAGCCAGACCGCAGGGAGGGAAGCT
GTGGGAGGCCAGGAGGCAGGGGAGAGCTTTGAGGGCCAGGTAGACCTGCGTGGTAAGGAGGCTGAGATGA
GGCAGGACTTGGGGATCAGGGCCGACCGGGCCAGGATGGAAGAGCTGGTACAGGCAGAGGAGGCCCAGGA
GGAGAGAGGGAGCAGCAGGGATCCAGTGGCTGAGCTGCCCTCAGATGGAGAGGCTGAAGGCACTGCCGAC
TTGGAGGCAACTCCAGAGGCCAGGCCTGAGGAGGAGCTCACAGGGGAGGAGAGTGAGGCGGCCCAGACTA
GCTGTGGCCTACTGGGCGTGGAATGGGGTGGCCTCACACACAGCGTCACCAAAGGCCAGGGACCTGAGCT
GATGGGGGGTGCCCAGACCCCAACTAAGCAACCCGAGGAAAGGGAGGCAGGGGAGGTGGAGCTCATGGGA
GTTCTGGCCCTGAGCAAAGAGGAGCAGGAGAGGAGCCTGGAGGCAGGTCCCAGGCACGCGGGGTCTGTAA
AGCCTGAGGCCTCCGAGGCCTTCCCAGGAGCCTGGGAAAACCGCACGAGAAAGGACATGGAGAGAGGAAA
TACTCAGGAGGATGCGGCCGATGGCGAGCAGCGGGAGGAGGAGGAGACTGCGGGAGGCCAGACCCTGGCG
GCTGAGGCTGAAGGAGACCGAGAGTCTGAACTATCAGAAGTCCCAGAGGCAGGCGGGGAGGGGCTGACAA
CCCAGGACGCGGGATGTGGAACTGAGGAGGGAGAGGCATCTGTCTCAGAGAACCAGGAGCTGGACGGAAG
CACAGGGGCAGACGCAGGGCCTTGCCCGTCACTGGGAGAGGCCTATGCCAGAGAAACTGAGGATGAGGAG
GCGGAGGCTGACAGAACATCCAGAAGAGGCTGGAGGCTGCAAGCGGTGGCTGTGGGCCTCCCGGACCGTG
AGGATGCACAGACTGGCTCTGTGGCTGCTGGGATTATGGGGGGTGATGTGGTCCCACACATCAGCGCTGC
TGGCGCTGGTGAAGCTTTGGAAGGGGCGCTTGGGCAAGGCTGGGACTCGAAAGAAAAGGAAGAGGCAGCA
GCAGGAGAGCATGCAGGTGGGCAAGAATTTGGTCTGGAGGGCTCAGCAGAGGAAGAGGTGACTGGCAGAG
GCAGCCAAGTAGAGGCTTTTGAGTCCAGGGAGGGAGGACCTTGGGGAGGGCGGGTAGAGGCCGAGGAATC
TGCAGGCGCAGAGGACAGCTGTGGGCTGGATCCCGCGGGCTCCCAGACAGCGAGGGCAGAGGGGATGGGA
GCCATGGTGGAGGCTGGGGGGCTTCTAGAAAAGTGGACGCTGTTGGAAGAAGAGGCTGTTGGATGGCAGG
AGAGAGAACAGAGGGAAGACAGTGAGGGGCGGTGTGGGGACTACCACCCTGAGGGAGAGGCACCAAGGCT
CCTTGATGCAGAGGGTCTCATGGTGACCGGGGGCCGGAGGGCAGAGGCCAAGGAGACTGAGCCAGAAAGC
CTGGAACATGTCAGGGGCCAGGAGGAGCAGCCAACACACCAGGCCCCTGCAGAAGCTGCGCCGGAGTCAG
TCGGGGAAGCCGAGACGGCTGAGGCCATGGGCAGTGCCAGAGGAGGTGCTGCCAACAGCTGGAGCGAGGC
CCCGCTCCCCGGGTCCCTCCTAGACGTCTCTGTCCCAAGGAGTCGCGTGCACCTCTCGAGAAGCTCCTCA
CAGCGTCGCTCCCGGCCCTCTTTTCGTCGGACTCCGGCCTGGGAGCAGCAGGAGGAGCCCCCAGCCCCCA
ACCCTCCTGAGGAGGAGCTGTCAGCTCCTGAGCAGAGACCCCTCCAGCTGGAGGAACCCCTGGAGCCAAG
CCCTCTGAGGCATGATGGGACCCCGGTGCCAGCCAGGAGAAGGCCCCTGGGACACGGGTTTGGCCTCGCG
CACCCTGGCATGATGCAGGAGCTGCAAGCCCGTCTGGGCCGGCCTAAGCCCCAGTGACTGAGACCCGGTG
CTCTGGGAGCCAGGCCCTGAGTGGGTGCCAGAAGGCTTGCTCCAATGCCACTGAGCCCTGCTCCCTCTGC
CACTGTGGACACATCCTCTCCACCCTCTGGGCCTCAGTGTCTTGATGTATCATTCATGGAGCAGGCAAAA
CCAGACGTCTGGGAATACCGTGAACTTAAGGAGTCTGATTCTCCGACACAGGCTGGTGGACCACCTACCC
CACTGAGACCACCTCTCAGGGTGCCTGCCCTGGTTCCTCCCCAGCCTGAGTCAGCTGTCTGGACTGCAAG
GAGGCTGGGCACGGGGGCTCACGCCTGTCACCCCAGAGCTTTGGGAGGCCAAGGTGGGAGGATCGCTTGA
GACCAGGAGTTCGAGACCAGCCTGGGCAGCATAGCAAGATCCCCATCTTTTAAAAACAAAATAAAACAAT
AAAGACTGCAAGG

>NM_182851.1 Homo sapiens cyclin B1 interacting protein 1, E3 ubiquitin protein ligase (CCNB1IP1), transcript variant 3, mRNA
TCAGGTTGAAGATGAAATCCACTGAGGAGGGAAGTCCAGCACCCTGTGTGCCAGTCCAGAACTGGCCCAT
CTGTAGACCCCCTGAAAATCATATGGGCTTGGATTTGGATATTCTCAACAGAAAGGGTTAAAGGCTGATG
GTACCTAAAGCCTGGTACTTGAATTTTGATCAAGATAAGCTGCCTTAAGTTCTCTTCATTACACAAATGA
TCCTAGATAATTGATAGATCCTGTGGTTCAACTGGATTTCTAGATAGAAGCTGGATTCATGTGATGCCAG
AGGAGTAAAATTTCAAGAGACTGAAACCAGATCTGAGTTTCGCTGTTCCAGTCTGGACCTCTTTGGTGCT
GTAAATCCTGGATATACTGTAGATGAGTACTGCGTTTTTCTTTTATGACGGAGGGTCGCTCTTGTTGCCG
TGGCTGGAGTGCAATGGTGCGATCTCGGCTCACTGCAACCTTTGCCTCGTGGGTTCAAGTGATTCTCCTG
CCTCAGCCTCCCGAGTAGCTGGGATTGCAGGCGTCCACCACCACGCCCAGCTAATTTTTGTATTTTAGTA
GAGAGAGGGTTTCACCGTGTTGGCCACGCTGGTCGGGAACTCCTGACCTCAGGCCTCTCTTCAGCTTCTG
GAGACCTCACTATCCTATTATGTCTTTGTGTGAAGACATGCTGCTTTGTAATTATCGAAAGTGTCGCATC
AAACTCTCTGGCTATGCATGGGTCACTGCCTGCTCTCACATCTTCTGTGATCAGCATGGCAGTGGTGAGT
TTAGTCGCTCACCAGCTATCTGTCCTGCCTGCAACAGTACCCTTTCTGGAAAGCTAGATATTGTCCGCAC
AGAACTCAGTCCATCAGAGGAATATAAAGCTATGGTATTGGCAGGACTGCGACCAGAGATCGTGTTGGAC
ATTAGCTCCCGAGCGCTGGCCTTCTGGACATATCAGGTACATCAGGAACGTCTCTATCAAGAATACAATT
TCAGCAAGGCTGAGGGCCATCTGAAACAGATGGAGAAGATATATACTCAGCAAATACAAAGCAAGGATGT
AGAATTGACCTCTATGAAAGGGGAGGTTACCTCCATGAAGAAAGTACTAGAAGAATACAAGAAAAAGTTC
AGTGACATCTCTGAGAAACTTATGGAGCGCAATCGTCAGTATCAAAAGCTCCAAGGCCTCTATGATAGCC
TTAGGCTACGAAACATCACTATTGCTAACCATGAAGGCACCCTTGAACCATCCATGATTGCACAGTCTGG
TGTTCTTGGCTTCCCATTAGGTAACAACTCCAAGTTTCCTTTGGATAATACACCTGTTCGAAATCGGGGC
GATGGAGATGGAGATTTTCAGTTCAGACCATTTTTTGCGGGTTCTCCCACAGCACCTGAACCCAGCAACA
GCTTTTTTAGTTTTGTCTCTCCAAGTCGTGAATTAGAGCAGCAGCAAGTTTCTAGCAGGGCCTTCAAAGT
AAAAAGAATTTGAGCCACGCATAGTGTCACGCACCTGTGATCCCAGCTACTTAGGAGGTTGAGGCTGGGA
GGATCACTTGAGCCCAGGAGTCTGAGGCTTTAGTGATCTAAGATCATGCCACTGCACTCCAGCCTGGGCA
ACAGAGTGAGACCCTGTTTCTAAAAAAAAATAAAGATAATTTAGCTAACTTTAAAAAAAAAAAAAAAAAA
A

>NM_031436.2 Homo sapiens aldo-keto reductase family 1, member C-like 2 (AKR1CL2), mRNA
ACGGCGGGTCGCCAGCGCCTCAGTAGCTCGCGCGGTGCCTGTCGGTAGTCGCGTGCGGGGCGGCGGGGCG
GCGGGGCGGCCGGCGGCGGCCATGGGAGATATCCCAGCCGTGGGCCTCAGCTCCTGGAAGGCTTCTCCAG
GGAAAGTGACCGAGGCAGTGAAAGAGGCCATTGACGCAGGGTACCGGCACTTCGACTGTGCTTACTTTTA
CCACAATGAGAGGGAGGTTGGAGCAGGGATCCGTTGCAAGATCAAGGAAGGCGCTGTAAGACGGGAGGAT
CTGTTCATTGCCACTAAGCTGTGGTGCACCTGCCATAAGAAGTCCTTGGTGGAAACAGCATGCAGAAAGA
GTCTCAAGGCCTTGAAGCTGAACTATTTGGACCTCTACCTCATACACTGGCCCATGGGTTTCAAGCCTCC
TCATCCAGAATGGATCATGAGCTGCAGTGAACTTTCCTTCTGCCTCTCACATCCTCGAGTGCAGGACTTG
CCTCTGGACGAGAGCAACATGGTTATTCCCAGTGACACGGACTTCCTGGACACGTGGGAGGCCATGGAGG
ACCTGGTGATCACCGGGCTGGTGAAGAACATCGGGGTGTCAAACTTCAACCATGAACAGCTTGAGAGGCT
TTTGAATAAGCCTGGGTTGAGGTTCAAGCCACTAACCAACCAGATTGAGTGCCACCCATATCTTACTCAG
AAGAATCTGATCAGTTTTTGCCAATCCAGAGATGTGTCCGTGACTGCTTACCGTCCTCTTGGTGGCTCGT
GTGAGGGGGTTGACCTGATAGACAACCCTGTGATCAAGAGGATTGCAAAGGAGCACGGCAAGTCTCCTGC
TCAGATTTTGATCCGATTTCAAATCCAGAGGAATGTGATAGTGATCCCCGGATCTATCACCCCAAGTCAC
ATTAAAGAGAATATCCAGGTGTTTGATTTTGAATTAACACAGCACGATATGGATAACATCCTCAGCCTAA
ACAGGAATCTCCGACTGGCCATGTTCCCCATGTAAATATGGCTCCTTCTTTTTAAAACAGAGGGAAGAAT
ATACAGATTGAATGATTGGTGTCTGAATAGAACTAAAAATCACAAAGACTATCCTTTCCACATAGAATAC
TGAGGACGCTTCCCCTTCCTTGTTTCTGCTCAGCCCAGATGCACAGACACTATTGGCAATGTTGACCCTC
CTCTGTCATCACAGCGCCAGGGCAGCTGTGCCTGGGACAGGAGCCACACAGTCAGAGGGGGATGTAAGAG
CCACCTTCTCTGACAAATCTGGAGAATTGAGTGTGTTCTAAGTGAAGGCAATGGGGTTTCTCCAAGACAG
CCTGTGTGGCCTCTACTCTGAACAAATACACTGATGAGTCATCAGTGAAATTTGCCTTCACATTTTAAGA
AAACTTTATCTTATGGAGTTATTTAAGCCATCTACAGAGCTGAGGAAACAGTGTAATGTGTCTCTGCCCC
ATTGCGCAGCTCCACCCATTGTGCCCCAGGCCAGCCCGCGTCACCTACACTTCCTTCTGTGCCCTGCCAG
TGACCCCCAGGTTATTCTAAAGCAGAGTCCTTCCCTTCCCCCAGTGAGAAGGAAAATGGGATAAGTCTGG
GACACTGTTTCAGTTCAATAAAGAGGCTTTTTTCTTCCTTAAAAAAAAAAAAAAAAAAAAA

>NM_014635.3 Homo sapiens GRIP and coiled-coil domain containing 2 (GCC2), transcript variant 2, mRNA
CTTTGACCTGCAGTAGAGCCTACGTCAGAGGCTGGCGCAAACAGAAGTGCAGCGGTGGCGGCGGCTGGTT
GCGGGCCGGCGGCGGGCTGGCGGAGATGGAGGATCTTGTTCAAGATGGGGTGGCTTCACCAGCTACCCCT
GGGACCGGGAAATCTAAGAATTGGAGAAAGAAATTGAAGAACTCAGATCAAAACCTGTTACTGAAGGAAC
TGGTGATATTATTAAGGCATTAACTGAACGTCTGGATGCTCTTCTTCTGGAAAAAGCAGAGACTGAGCAA
CAGTGTCTTTCTCTGAAAAAGGAAAATATAAAAATGAAGCAAGAGGTTGAGGATTCTGTAACAAAGATGG
GAGATGCACATAAGGAGTTGGAACAATCACATATAAACTATGTGAAAGAAATTGAAAATTTGAAAAATGA
GTTGATGGCAGTACGTTCCAAATACAGTGAAGACAAAGCTAACTTACAAAAGCAGCTGGAAGAAGCAATG
AATACGCAATTAGAACTTTCAGAACAACTTAAATTTCAGAACAACTCTGAAGATAATGTTAAAAAACTAC
AAGAAGAGATTGAGAAAATTAGGCCAGGCTTTGAGGAGCAAATTTTATATCTGCAAAAGCAATTAGACGC
TACCACTGATGAAAAGAAGGAAACAGTTACTCAACTCCAAAATATCATTGAGGCTAATTCTCAGCATTAC
CAAAAAAATATTAATAGTTTGCAGGAAGAGCTTTTACAGTTGAAAGCTATACACCAAGAAGAGGTGAAAG
AGTTGATGTGCCAGATTGAAGCATCAGCTAAGGAACATGAAGCAGAGATAAATAAGTTGAACGAGCTAAA
AGAGAACTTAGTAAAACAATGTGAGGCAAGTGAAAAGAACATCCAGAAGAAATATGAATGTGAGTTAGAA
AATTTAAGGAAAGCCACCTCAAATGCAAACCAAGACAATCAGATATGTTCTATTCTCTTGCAAGAAAATA
CATTTGTAGAACAAGTAGTAAATGAAAAAGTCAAACACTTAGAAGATACCTTAAAAGAACTTGAATCTCA
ACACAGTATCTTAAAAGATGAGGTAACTTATATGAATAATCTTAAGTTAAAACTTGAAATGGATGCTCAA
CATATAAAGGATGAGTTTTTTCATGAACGGGAAGACTTAGAGTTTAAAATTAATGAATTATTACTAGCTA
AAGAAGAACAGGGCTGTGTAATTGAAAAATTAAAATCTGAGCTAGCAGGTTTAAATAAACAGTTTTGCTA
TACTGTAGAACAGCATAACAGAGAAGTACAGAGTCTTAAGGAACAACATCAAAAAGAAATATCAGAACTA
AATGAGACATTTTTGTCAGATTCAGAAAAAGAAAAATTAACATTAATGTTTGAAATACAGGGTCTTAAGG
AACAGTGTGAAAACCTACAGCAAGAAAAGCAAGAAGCAATTTTAAATTATGAGAGTTTACGAGAGATTAT
GGAAATTTTACAAACAGAACTGGGGGAATCTGCTGGAAAAATAAGTCAAGAGTTCGAATCAATGAAGCAA
CAGCAAGCATCTGATGTTCATGAACTGCAGCAGAAGCTCAGAACTGCTTTTACTGAAAAAGATGCCCTTC
TCGAAACTGTGAATCGCCTCCAGGGAGAAAATGAAAAGTTACTATCTCAACAAGAATTGGTACCAGAACT
TGAAAATACCATAAAGAACCTTCAAGAAAAGAATGGAGTATACTTACTTAGTCTCAGTCAAAGAGATACC
ATGTTAAAAGAATTAGAAGGAAAGATAAATTCTCTTACTGAGGAAAAAGATGATTTTATAAATAAACTGA
AAAATTCCCATGAAGAAATGGATAATTTCCATAAGAAATGTGAAAGGGAAGAAAGATTGATTCTTGAACT
TGGGAAGAAAGTAGAGCAAACAATCCAGTACAACAGTGAACTAGAACAAAAGGTAAATGAATTAACAGGA
GGACTAGAGGAGACTTTAAAAGAAAAGGATCAAAATGACCAAAAACTAGAAAAACTTATGGTTCAAATGA
AAGTTCTCTCTGAAGACAAAGAAGTATTGTCAGCTGAAGTGAAGTCTCTTTATGAGGAAAACAATAAACT
CAGTTCAGAAAAAAAACAGTTGAGTAGGGATTTGGAGGTTTTTTTGTCTCAAAAAGAAGATGTTATCCTT
AAAGAACATATTACTCAATTAGAAAAGAAACTTCAGTTAATGGTTGAAGAGCAAGATAATTTAAATAAAC
TGCTTGAAAATGAGCAAGTTCAGAAGTTATTTGTTAAAACTCAGTTGTATGGTTTTCTTAAAGAAATGGG
ATCAGAAGTTTCAGAAGACAGTGAAGAGAAAGATGTTGTTAATGTCCTACAGGCAGTCGGTGAATCCTTG
GCAAAAATAAATGAGGAAAAATGCAACCTGGCTTTTCAGCGTGATGAAAAAGTATTAGAGTTAGAAAAAG
AGATTAAGTGCCTTCAAGAAGAGAGTGTAGTTCAGTGTGAAGAACTTAAGTCTTTATTGAGAGACTATGA
GCAAGAGAAAGTTCTCTTAAGGAAAGAGTTAGAAGAAATACAGTCAGAAAAAGAGGCCCTGCAGTCTGAT
CTTCTAGAAATGAAGAATGCTAATGAAAAAACAAGGCTTGAAAATCAGAATCTTTTAATTCAAGTTGAAG
AAGTATCTCAAACATGTAGCAAAAGTGAAATCCATAATGAAAAAGAAAAATGTTTTATAAAGGAACATGA
AAACCTAAAGCCACTACTAGAACAAAAAGAATTACGAGATAGGAGAGCAGAGTTGATACTATTAAAGGAT
TCCTTAGCAAAATCACCTTCTGTAAAAAATGATCCTCTGTCTTCAGTAAAAGAGTTGGAAGAAAAAATAG
AAAATCTGGAAAAAGAATGCAAAGAAAAGGAGGAGAAAATAAATAAGATAAAATTAGTTGCCGTAAAGGC
AAAGAAAGAACTAGATTCCAGCAGAAAAGAGACCCAGACTGTGAAGGAAGAACTTGAATCTCTTCGATCA
GAAAAGGACCAGTTATCTGCTTCCATGAGAGATCTCATTCAAGGAGCAGAAAGCTATAAGAATCTTTTAT
TAGAATATGAAAAGCAGTCAGAGCAACTGGATGTGGAAAAAGAACGTGCTAATAATTTTGAGCATCGTAT
TGAAGACCTTACAAGACAATTAAGAAATTCGACTTTGCAGTGTGAAACAATAAATTCTGATAATGAAGAT
CTCCTGGCTCGTATTGAGACATTACAGTCTAATGCCAAATTATTAGAAGTACAGATTTTAGAAGTCCAGA
GAGCCAAAGCAATGGTAGACAAAGAATTAGAAGCTGAAAAACTTCAGAAAGAACAGAAGATAAAGGAACA
TGCCACTACTGTAAATGAACTTGAAGAACTTCAGGTACAACTTCAAAAGGAAAAGAAACAGCTTCAGAAA
ACCATGCAAGAATTAGAGCTGGTTAAAAAGGATGCCCAACAAACCACATTGATGAATATGGAAATAGCTG
ATTATGAACGTTTGATGAAAGAACTAAATCAAAAGTTAACTAATAAAAACAACAAGATAGAAGATTTGGA
GCAAGAAATAAAAATTCAAAAACAGAAACAAGAAACCCTACAAGAAGAAATAACTTCATTACAGTCTTCA
GTACAACAATATGAAGAAAAAAACACCAAAATCAAGCAATTGCTTGTGAAAACCAAAAAGGAACTGGCAG
ATTCAAAGCAAGCAGAAACTGATCACTTAATACTTCAAGCATCTTTAAAAGGTGAGCTGGAGGCAAGCCA
GCAGCAAGTAGAAGTCTATAAAATACAGCTGGCTGAAATAACATCAGAGAAGCACAAAATCCACGAGCAC
CTGAAAACCTCTGCGGAACAGCACCAGCGTACGCTAAGTGCATACCAGCAGAGAGTGACAGCACTACAGG
AAGAGTGCCGTGCTGCCAAGGCAGAACAAGCTACTGTAACCTCTGAATTCGAGAGCTACAAAGTCCGAGT
TCATAATGTTCTAAAACAACAGAAAAATAAATCTATGTCTCAGGCTGAAACTGAGGGCGCTAAACAAGAA
AGGGAACATCTGGAAATGCTGATTGACCAGCTAAAAATCAAATTACAAGATAGCCAAAATAACTTACAGA
TTAATGTATCTGAACTTCAAACATTGCAGTCTGAACATGATACACTGCTAGAAAGGCACAACAAGATGCT
GCAGGAAACTGTGTCCAAAGAGGCGGAACTCCGGGAAAAATTGTGTTCAATACAGTCAGAGAACATGATG
ATGAAATCTGAACATACACAGACTGTGAGTCAGCTAACATCCCAGAACGAGGTCCTTCGAAATAGCTTCC
GAGATCAAGTGCGACATTTGCAGGAAGAACACAGAAAGACAGTGGAGACATTACAGCAGCAGCTCTCCAA
GATGGAAGCACAGCTCTTCCAGCTTAAGAATGAACCGACCACAAGAAGCCCAGTTTCCTCTCAACAATCT
TTGAAGAACCTTCGAGAAAGGAGAAACACAGACCTCCCGCTTCTAGACATGCACACTGTAACCCGGGAAG
AGGGAGAAGGCATGGAGACAACTGATACGGAGTCTGTGTCTTCCGCCAGCACATACACACAGTCTTTAGA
GCAGCTGCTTAACTCTCCCGAAACTAAACTTGAGCCTCCATTATGGCATGCTGAATTTACCAAAGAAGAA
TTGGTTCAGAAGCTCAGTTCCACCACAAAAAGTGCAGATCACTTAAACGGCCTGCTTCGGGAAACAGAAG
CAACCAATGCAATTCTTATGGAGCAAATTAAGCTTCTCAAAAGTGAAATAAGAAGATTGGAAAGGAATCA
AGAGCGAGAGAAGTCTGCAGCTAACCTGGAATACTTGAAGAACGTCTTGCTGCAGTTCATTTTCTTGAAA
CCAGGTAGTGAAAGAGAGAGACTTCTTCCTGTTATAAATACGATGTTGCAGCTCAGCCCTGAAGAAAAGG
GAAAACTTGCTGCGGTTGCTCAAGGTGAGGAAGAAAATGCTTCCCGTTCTTCTGGATGGGCATCCTATCT
TCATAGTTGGTCTGGACTTCGATAGGTTGATGGAAGGAATATTTTTATTAACCAAATAGAATCTATTTAC
AAAAATGGTTCACGTATATTACCACAATTCTTTTGTCAAAAAGTGTGTATATATGTTTGCATCTACATAT
ATTTGTACATCTATATGACAGATGTATTTTAAAAGTTTCATCTTGAAGTAAAAGTACAACAGCTTGAAGT
GTTGATAGCAGGCCACAGCCCTCTAACTCATGTGATTTCCCATGCATGCTGCCAGAATAAAACCACCAGG
AATGAATTCACTCCCCACTTCTCTGGAACCTCAGGACCCGCCCATTTCTCGGCAGTACTGTGAATTTTGA
AGTTAAACTAAATTTTGGTACCATACCAACTGGAATTTAGGCTTTAAAAATAATGTTTCAAGGCCAGGTG
TGGTGATTCATGCCTGAAATCCCACTACTTTGGGAGGCTGAGGCTGGAGAATTGCTTGAGGCTAGTGAGC
TGTGACTCCCACTGCACTCCAGCTCGGGGAACAGAGCGAGACCTTGTCTCTAAAAATAATAGTAATAAAA
TAAAAATAACGTTTTATGACTATTTATTGCAAGGTCAGAGTTACAGATTGTTATAAATTGTTGAGAAATT
TTTGTGATTAGAATATGAAGGAAAAAGCTTTGTTGGTAAAAGTGACATGTTAAGGGGCTATGAAGTAAAT
ATGCTGCAGTTAATTATGCTAAGTTAAAATACAGTTTAGTTATTTGCTTTAAAATAAACTCTTCTTTTTT
TCTTTAAAGTATACTATCTCAAAACTCATTATGTTGTCAGAGCCCTAGAGCTGGCTAGTGTAACACTGAC
TATGAGTAGGTGGGCCCACACTTGAGTTGAGGTGATTTCATGGTGTCTTTCCAGGCTCTTGATAGGGTGT
CACTGCATGCAAGCCATGAATCTGTTTTGAGAATCCTCTCCATTTTCCCAAATAAAAACCTATCACAACA
GTGACTATATCACTCAGCATTGGATCTAAATATAAAAGTGGTGCTTTCAGTGTTTTTGGCAGATAGTGTT
CCATAAGCTTTCCATCAGAAGGGATTTTAGACACCTTAGAGGTCCGTGCTACATCGTCACAGTTCCTCCG
AATAACCTTAGGTGGTAGTGTTACTTGCCTTTGACACCTCTGCATATGTTTTAATGACTAGATCCAAACT
GTGTTGTTCTTAAATCAAAAATTGGATAATTTGTAATATTTATGTGTTAATCACACAGTATGCTCTCTGA
AGTTCTCTTAAGCCTTCAGTTTATACTCTTAATTTAATTTTCTTTCTGAGCTGGAGAACTGGCTTTGCAC
TTTGGTTACACAGAACATTGGTTTCCAATTCAGTTTAACTGAAATTTGCTGCTGATATGTTGAGTTTGTT
CTTTAAAAAATAGCTCATATATCTCATCTTTCCTCCTGTCTTAGAAGAACAGACCTAACTAGTGAATGTA
TTAATGAAAATGCATCTATTTCAGAGCTGACATGAAGAGTTTAGTTTTTTTACTTTATAAACTGTGAATA
TGAGTATGCCAGCTGCATACGATGTAACTAATCATATTTAAATATATTTCACTTTCTCTTTGACTTTAGA
CCTTTTGAAGTCTGTATAAACTTGTTTTGAAATATAGTCTCTGCTTACGAATGTCATAACAAAATAATTT
TTTGCATGATAAAAAATTACTTTGATTACAAAAGGCATATTCTTTCATGGTTTCTGCAATGAGAGGAAGT
GTAATGATTATTTTAATATTTCTATTAAATATGTTTAACTGTA

>NM_183377.1 Homo sapiens acid sensing ion channel subunit 2 (ASIC2), transcript variant MDEG2, mRNA
CACCTGGGAGAGCCGAGGCGAGAAGCGACACTTCCCTGCGGCTAGCATCCTTGAAGGACCCCGGCGGCGA
ACAGCCTCCCGCAGGACGCCCTGAGAAGCTCTCAGCCCCAGGCGAGAGCGGGCGCCTGGCAGGACTTAGG
CGCAGGACTTGGGGAAGCCTAAGCAGGTCTCTGCCGAGCGCAGCCCAGGGAGCAGTAACAAGGAAGGGTC
CTGGAGGGGAAGGGAAAGAAGGCGGCAGCCGGCAAGGCGACCACTCACCCCCGTACACACCCACCCCGCC
CGCCCAGCCAGGAGCCGCGGTGCGCCTCTGGGGGCGCTCGTTCCTTGGCGCCTTCTCTCCCGTGTCCCAG
CACCGCTGGGCTACGGGCCGGGCTGGTGGGGTCCCTGGGGATGTCCAGATCAGGCATGGTGGCCGAGTGG
CCCTTCTCCCAGGACCAGCGTAAAAGCTGGGGTTAGGCGGGGCAGGGGGGACTCGGCTCAGGGTCCCCCG
AGGTCCAGGACGAGGGAAGGCGGGCGCAGCACCCAGGGACTGGAGAGGCGGCTCCCAGTGGGACCCCTCC
AGAAGTAGTGCCGGGCGCCGGGCATCCTCCAGGAAGACCAGGGGCCGGGAAAGCCTGGGAGGCGCTCGGG
AGAGGCCACTGCCAGGGGCTGCGGGCTGAGGCGGCGCTCAGCCCCGGGCGGGCGCCCGCGGAGGCGGCAG
CGGCGGCGCCGGGCGGGCATGCCGCGCCACCGGAGCTCCTTTCGGGCGCACGCTTCCCTGGCGCGGGCTG
CGCGCGGCTGCCGCTGCTGCTGCTTCCACTGCTGCTGCGGACTCCCATGGCGGCTCCGCCCGGCCGGGGC
CGCCGCCGCTGCCGCCAGCCGCGGGCTGAATGAATGAGCCGGATTGGCGGAGCCGGGCTGCCCGCAGCCG
CGCTCACCGGCCCGGGACGCTTCCGCATGGCCCGCGAGGAGCCGGCGCCCGCGGCGTTGGCGGCTGCCGG
GCAGCCCGGGGGCGGCAGAGGCGGCGAGCGGGCGCTGCAGGGGCCAGGGGTCGCCCGCAGGGGGCGGCCA
TCGCTGAGCCGCGCTAAACTGCACGGGCTGCGGCACATGTGTGCCGGGCGCACGGCGGCTGGGGGCTCCT
TCCAGCGGCGGGCGCTGTGGGTGCTGGCCTTCTGTACATCCTTCGGCTTGCTGCTGTCCTGGTCCTCGAA
CCGCTTGCTCTACTGGCTCAGCTTCCCGTCACACACGCGGGTGCACCGCGAGTGGAGCCGCCAGTTACCC
TTCCCCGCCGTCACTGTGTGCAACAACAACCCGCTGCGCTTCCCGCGCCTCTCCAAGGGGGACCTCTACT
ATGCCGGCCACTGGCTCGGGCTGCTGCTGCCCAACCGCACCGCGCGCCCGCTTGTCAGCGAGCTGCTGCG
GGGCGACGAGCCGCGCCGCCAGTGGTTCCGCAAGCTGGCGGACTTCCGCCTCTTCCTGCCTCCGCGCCAC
TTCGAGGGAATCAGCGCCGCCTTCATGGACCGCCTGGGCCACCAGCTGGAGGACATGCTGCTCTCCTGCA
AGTACCGCGGCGAGCTCTGCGGGCCGCACAACTTCTCCTCCGTGTTTACAAAATATGGGAAGTGTTACAT
GTTTAACTCAGGCGAGGATGGCAAACCTCTGCTCACCACGGTCAAGGGGGGGACAGGCAACGGGCTGGAG
ATCATGCTGGACATTCAGCAGGATGAGTACCTGCCCATCTGGGGAGAGACAGAGGAAACGACATTTGAAG
CAGGAGTGAAAGTTCAGATCCACAGTCAGTCTGAGCCACCTTTCATCCAAGAGCTGGGCTTTGGGGTGGC
TCCAGGGTTCCAGACCTTTGTGGCCACACAGGAGCAGAGGCTCACATACCTGCCCCCACCGTGGGGTGAG
TGCCGATCCTCAGAGATGGGCCTCGACTTTTTTCCTGTTTACAGCATCACCGCCTGTAGGATTGACTGTG
AGACCCGCTACATTGTGGAAAACTGCAACTGCCGCATGGTTCACATGCCAGGGGATGCCCCTTTTTGTAC
CCCTGAGCAGCACAAGGAGTGTGCAGAGCCTGCCCTAGGTCTGTTGGCGGAAAAGGACAGCAATTACTGT
CTCTGCAGGACACCCTGCAACCTAACCCGCTACAACAAAGAGCTCTCCATGGTGAAGATCCCCAGCAAGA
CATCAGCCAAGTACCTTGAGAAGAAATTTAACAAATCAGAAAAATATATCTCAGAGAACATCCTTGTTCT
GGATATATTTTTTGAAGCTCTCAATTATGAGACAATTGAACAGAAGAAGGCGTATGAAGTTGCTGCCTTA
CTTGGTGATATTGGTGGTCAGATGGGATTGTTCATTGGTGCTAGTATCCTTACAATACTAGAGCTCTTTG
ATTATATTTATGAGCTGATCAAAGAGAAGCTATTAGACCTGCTTGGCAAAGAGGAGGACGAAGGGAGCCA
CGATGAGAATGTGAGTACTTGTGACACAATGCCAAACCACTCTGAAACCATCAGTCACACTGTGAACGTG
CCCCTGCAGACGACCCTGGGGACCTTGGAGGAGATTGCCTGCTGACACCCCTCGAGTCACCCAGCACTCC
CTCCAAACAGACCTTGAGGCCCAAGACCCAGGACAAGGAACAGCAAGCTCAGGTGGGATGGCCCCAGTGC
TGGAAAGAAGCAAGAGCCCCCTATGCACACATTGCAGACTAGCTGCCTAGACCTCGCTCCGGCCACGTCC
AACACGACGCATCCTTGGGCCCCGCCGTGCGTCCCTCTTAGGAGAGATGAGTCACACTCTGGAACTGTCC
AAGAACGAACCTGCCATCACATCTCACTGCCAGATGTATAAAGCACCTGCATGCTCAGACTTCTTGTGGC
GCCACCTCCACGTCTGTCTTGTACATGACACTCCTCCACGCGGTTTCCAGTGTCCACACTGCTGCCCGTG
CAGTGGGACCAGATTCCAGGTCCAAAGTCACCATGAGGCCACCCTGGAATCAGAACTGCACAATCAAGAG
GGAACCCATGGGACTCTCTGCTACATTCAGTTCTTGTGTCGTTTGTGAAAGTTCTTAACCTGCCCAAAAA
CCCCCTTTTCCCCAAGCTGCCCATGGGGCTTCGGCGCCAAAGGTGACCCGCGCCAACCTCCCTCCCCCCC
AGTGCCTATGACGGCGGCACAGCAGCCAGCGGGTGGGGGACGCCTGTGTTCACCCATGGTGCCCATGTCG
TTCTTCTCTCCCTGTGACACAGCTTGTACAGTCTGATTCTTTTTATCTGGGGTAGGGGGGCTTTTATGTT
TGTCCGATGGAGATTTGTTTTGTTTTGCTTCATTTTATGCTTTTTTATTTTAGTTTTGATGTTCTGAGGT
TTGCTTTGGTTTTTCCATTTTCTTTGGCATTTATTTATTCGTGCTTCAAATCACAGTCATATTAAAAGCT
GGTCTTGTGGAAAAAAAAAAAAAAAAAAAAAAAAAAAAAA

>NM_001094.4 Homo sapiens acid sensing ion channel subunit 2 (ASIC2), transcript variant MDEG1, mRNA
CTCTTCCACATCACCTTGGTGTCTCCCTAAATAAAACCAGCCCTCCTTATCGCCTGGAAAAAATCAAGAG
CTAGAGTTTGAATGGGTTTTATATAAACACTCACCCCTGTCAGCGTGCGGCTGGGCTCTCAGGATAAACT
CACAGCATCTGGCGCGATGCTTGCCTTGCGTTCTCTCCCCTGAACGTCAAGGTTTAAGCAGAGCCCGAGG
ACTGGGAGCTCTTCTCTGAAATTCGATCAACCTGAAGCCAGTTGCGGAACTGCACGGGGTCCCGATGGAC
CTCAAGGAAAGCCCCAGTGAGGGCAGCCTGCAACCTTCTAGCATCCAGATCTTTGCCAACACCTCCACCC
TCCATGGCATCCGCCACATCTTCGTGTATGGGCCGCTGACCATCCGGCGTGTGCTGTGGGCAGTGGCCTT
CGTGGGCTCTCTGGGCCTGCTGCTGGTGGAGAGCTCTGAGAGGGTGTCCTACTACTTCTCCTACCAGCAT
GTCACTAAGGTGGACGAAGTGGTGGCTCAAAGCCTGGTCTTCCCAGCTGTGACCCTCTGTAACCTGAATG
GCTTCCGGTTCTCCAGGCTCACCACCAATGACCTGTACCATGCTGGGGAGCTGCTGGCCCTGCTGGATGT
CAACCTGCAGATCCCGGACCCCCATCTGGCTGACCCCTCCGTGCTGGAGGCCCTGCGGCAGAAGGCCAAC
TTCAAGCACTACAAACCCAAGCAGTTCAGCATGCTGGAGTTCCTGCACCGTGTGGGCCATGACCTGAAGG
ATATGATGCTCTACTGCAAGTTCAAAGGGCAGGAGTGCGGCCACCAAGACTTCACCACAGTGTTTACAAA
ATATGGGAAGTGTTACATGTTTAACTCAGGCGAGGATGGCAAACCTCTGCTCACCACGGTCAAGGGGGGG
ACAGGCAACGGGCTGGAGATCATGCTGGACATTCAGCAGGATGAGTACCTGCCCATCTGGGGAGAGACAG
AGGAAACGACATTTGAAGCAGGAGTGAAAGTTCAGATCCACAGTCAGTCTGAGCCACCTTTCATCCAAGA
GCTGGGCTTTGGGGTGGCTCCAGGGTTCCAGACCTTTGTGGCCACACAGGAGCAGAGGCTCACATACCTG
CCCCCACCGTGGGGTGAGTGCCGATCCTCAGAGATGGGCCTCGACTTTTTTCCTGTTTACAGCATCACCG
CCTGTAGGATTGACTGTGAGACCCGCTACATTGTGGAAAACTGCAACTGCCGCATGGTTCACATGCCAGG
GGATGCCCCTTTTTGTACCCCTGAGCAGCACAAGGAGTGTGCAGAGCCTGCCCTAGGTCTGTTGGCGGAA
AAGGACAGCAATTACTGTCTCTGCAGGACACCCTGCAACCTAACCCGCTACAACAAAGAGCTCTCCATGG
TGAAGATCCCCAGCAAGACATCAGCCAAGTACCTTGAGAAGAAATTTAACAAATCAGAAAAATATATCTC
AGAGAACATCCTTGTTCTGGATATATTTTTTGAAGCTCTCAATTATGAGACAATTGAACAGAAGAAGGCG
TATGAAGTTGCTGCCTTACTTGGTGATATTGGTGGTCAGATGGGATTGTTCATTGGTGCTAGTATCCTTA
CAATACTAGAGCTCTTTGATTATATTTATGAGCTGATCAAAGAGAAGCTATTAGACCTGCTTGGCAAAGA
GGAGGACGAAGGGAGCCACGATGAGAATGTGAGTACTTGTGACACAATGCCAAACCACTCTGAAACCATC
AGTCACACTGTGAACGTGCCCCTGCAGACGACCCTGGGGACCTTGGAGGAGATTGCCTGCTGACACCCCT
CGAGTCACCCAGCACTCCCTCCAAACAGACCTTGAGGCCCAAGACCCAGGACAAGGAACAGCAAGCTCAG
GTGGGATGGCCCCAGTGCTGGAAAGAAGCAAGAGCCCCCTATGCACACATTGCAGACTAGCTGCCTAGAC
CTCGCTCCGGCCACGTCCAACACGACGCATCCTTGGGCCCCGCCGTGCGTCCCTCTTAGGAGAGATGAGT
CACACTCTGGAACTGTCCAAGAACGAACCTGCCATCACATCTCACTGCCAGATGTATAAAGCACCTGCAT
GCTCAGACTTCTTGTGGCGCCACCTCCACGTCTGTCTTGTACATGACACTCCTCCACGCGGTTTCCAGTG
TCCACACTGCTGCCCGTGCAGTGGGACCAGATTCCAGGTCCAAAGTCACCATGAGGCCACCCTGGAATCA
GAACTGCACAATCAAGAGGGAACCCATGGGACTCTCTGCTACATTCAGTTCTTGTGTCGTTTGTGAAAGT
TCTTAACCTGCCCAAAAACCCCCTTTTCCCCAAGCTGCCCATGGGGCTTCGGCGCCAAAGGTGACCCGCG
CCAACCTCCCTCCCCCCCAGTGCCTATGACGGCGGCACAGCAGCCAGCGGGTGGGGGACGCCTGTGTTCA
CCCATGGTGCCCATGTCGTTCTTCTCTCCCTGTGACACAGCTTGTACAGTCTGATTCTTTTTATCTGGGG
TAGGGGGGCTTTTATGTTTGTCCGATGGAGATTTGTTTTGTTTTGCTTCATTTTATGCTTTTTTATTTTA
GTTTTGATGTTCTGAGGTTTGCTTTGGTTTTTCCATTTTCTTTGGCATTTATTTATTCGTGCTTCAAATC
ACAGTCATATTAAAAGCTGGTCTTGTGGAAAAAAAAAAAAAAAAAAAAAAAAAAAAAAAAAAAAAAAAAA
AAAAAAAAAAAAAAAAA

>NM_183386.1 Homo sapiens acyl-CoA thioesterase 8 (ACOT8), transcript variant 3, mRNA
ATCTGCCGGAAGAGTCAGGTTCTGTGTATGTCTCCGCGTCTTCCGCGGAGCGGGTGTGCAGGGCCTGCAG
CATTGAACTAGATGTCGTCCCCGCAGGCCCCAGAAGATGGGCAGGGCTGTGGCGACCGCGGCGATCCCCC
TGGGGACCTCCGTAGCGTCTTGGTCACGACCGTGCTCAACCTCGAGCCGCTGGACGAGGATCTCTTCAGA
GGAAGGCATTACTGGGTACCGGCCAAGAGGCTGTTTGGTGGTCAGATCGTGGGCCAGGCCCTGGTGGCTG
CAGCCAAGTCTGTGAGTGAAGACGTCCACGTGCACTCCCTGCACTGCTACTTTGTTCGGGCAGGGGACCC
GAAGCTGCCAGTACTGTACCAAGTGGAGCGGACACGAACAGGGTCGAGCTTCTCGGTGCGCTCTGTGAAG
GCCGTGCAACATGGGAAGCCCATCTTCATCTGCCAGGCCTCCTTCCAGCAGGCCCAGCCCAGCCCCATGC
AGCACCAGTTCTCCATGCCCACTGTGCCACCACCAGAAGAGCTGCTTGACTGTGAGACCCTCATTGACCA
GTATTTAAGGGACCCTAACCTCCAAAAGAGGTACCCATTGGCGCTCAACCGAATTGCTGCTCAGGAGGTC
CCCATTGAGATCAAGCCAGTAAACCCATCCCCCCTGAGCCAGCTGCAGAGAATGGAGCCCAAACAGATGT
TCTGGGTGCGAGCCCGGGGCTATATTGGTGGCTCTCGGGGGCTGGTCCATGGGCGGCTGTGGCGTCAGGA
TGGAGTCCTAGCTGTGACCTGTGCCCAGGAGGGCGTGATCCGAGTGAAGCCCCAGGTCTCAGAGAGCAAG
CTGTAGCCAGAGGTACCAGCTTCGCCTGGGGCTTCAAGAACCTCCCATCTATCCCCATTCCTGAGACAGG
AGTTACAGTCCCTTTTGGCCCTCACATCCAATAAAGAGACTGATACCACTGG

>NM_002029.3 Homo sapiens formyl peptide receptor 1 (FPR1), transcript variant 2, mRNA
AATCATTAGAGCCTGAGTCACTCTCCCCAGGAGACCCAGACCTAGAACTACCCAGAGCAAGACCACAGCT
GGTGAACAGTCCAGGAGCAGACAAGATGGAGACAAATTCCTCTCTCCCCACGAACATCTCTGGAGGGACA
CCTGCTGTATCTGCTGGCTATCTCTTCCTGGATATCATCACTTATCTGGTATTTGCAGTCACCTTTGTCC
TCGGGGTCCTGGGCAACGGGCTTGTGATCTGGGTGGCTGGATTCCGGATGACACACACAGTCACCACCAT
CAGTTACCTGAACCTGGCCGTGGCTGACTTCTGTTTCACCTCCACTTTGCCATTCTTCATGGTCAGGAAG
GCCATGGGAGGACATTGGCCTTTCGGCTGGTTCCTGTGCAAATTCGTCTTTACCATAGTGGACATCAACT
TGTTCGGAAGTGTCTTCCTGATCGCCCTCATTGCTCTGGACCGCTGTGTTTGCGTCCTGCATCCAGTCTG
GACCCAGAACCACCGCACCGTGAGCCTGGCCAAGAAGGTGATCATTGGGCCCTGGGTGATGGCTCTGCTC
CTCACATTGCCAGTTATCATTCGTGTGACTACAGTACCTGGTAAAACGGGGACAGTAGCCTGCACTTTTA
ACTTTTCGCCCTGGACCAACGACCCTAAAGAGAGGATAAATGTGGCCGTTGCCATGTTGACGGTGAGAGG
CATCATCCGGTTCATCATTGGCTTCAGCGCACCCATGTCCATCGTTGCTGTCAGTTATGGGCTTATTGCC
ACCAAGATCCACAAGCAAGGCTTGATTAAGTCCAGTCGTCCCTTACGGGTCCTCTCCTTTGTCGCAGCAG
CCTTTTTTCTCTGCTGGTCCCCATATCAGGTGGTGGCCCTTATAGCCACAGTCAGAATCCGTGAGTTATT
GCAAGGCATGTACAAAGAAATTGGTATTGCAGTGGATGTGACAAGTGCCCTGGCCTTCTTCAACAGCTGC
CTCAACCCCATGCTCTATGTCTTCATGGGCCAGGACTTCCGGGAGAGGCTGATCCACGCCCTTCCCGCCA
GTCTGGAGAGGGCCCTGACCGAGGACTCAACCCAAACCAGTGACACAGCTACCAATTCTACTTTACCTTC
TGCAGAGGTGGAGTTACAGGCAAAGTGAGGAGGGAGCTGGGGGACACTTTCGAGCTCCCAGCTCCAGCTT
CGTCTCACCTTGAGTTAGGCTGAGCCACAGGCATTTCCTGCTTATTTTAGGATTACCCACTCATCAGAAA
AAAAAAAAAAAGCCTTTGTGTCCCCTGATTTGGGGAGAATAAACAGATATGAGTTTAAAAAAAAAAAAAA
AAAA

>NM_000385.3 Homo sapiens aquaporin 1 (channel-forming integral protein, 28kDa) (AQP1), transcript variant 2, mRNA
AGCTCTCAGAGGGAATTGAGCACCCGGCAGCGGTCTCAGGCCAAGCCCCCTGCCAGCATGGCCAGCGAGT
TCAAGAAGAAGCTCTTCTGGAGGGCAGTGGTGGCCGAGTTCCTGGCCACGACCCTCTTTGTCTTCATCAG
CATCGGTTCTGCCCTGGGCTTCAAATACCCGGTGGGGAACAACCAGACGGCGGTCCAGGACAACGTGAAG
GTGTCGCTGGCCTTCGGGCTGAGCATCGCCACGCTGGCGCAGAGTGTGGGCCACATCAGCGGCGCCCACC
TCAACCCGGCTGTCACACTGGGGCTGCTGCTCAGCTGCCAGATCAGCATCTTCCGTGCCCTCATGTACAT
CATCGCCCAGTGCGTGGGGGCCATCGTCGCCACCGCCATCCTCTCAGGCATCACCTCCTCCCTGACTGGG
AACTCGCTTGGCCGCAATGACCTGGCTGATGGTGTGAACTCGGGCCAGGGCCTGGGCATCGAGATCATCG
GGACCCTCCAGCTGGTGCTATGCGTGCTGGCTACTACCGACCGGAGGCGCCGTGACCTTGGTGGCTCAGC
CCCCCTTGCCATCGGCCTCTCTGTAGCCCTTGGACACCTCCTGGCTATTGACTACACTGGCTGTGGGATT
AACCCTGCTCGGTCCTTTGGCTCCGCGGTGATCACACACAACTTCAGCAACCACTGGATTTTCTGGGTGG
GGCCATTCATCGGGGGAGCCCTGGCTGTACTCATCTACGACTTCATCCTGGCCCCACGCAGCAGTGACCT
CACAGACCGCGTGAAGGTGTGGACCAGCGGCCAGGTGGAGGAGTATGACCTGGATGCCGACGACATCAAC
TCCAGGGTGGAGATGAAGCCCAAATAGAAGGGGTCTGGCCCGGGCATCCACGTAGGGGGCAGGGGCAGGG
GCGGGCGGAGGGAGGGGAGGGGTGAAATCCATACTGTAGACACTCTGACAAGCTGGCCAAAGTCACTTCC
CCAAGATCTGCCAGACCTGCATGGTCAAGCCTCTTATGGGGGTGTTTCTATCTCTTTCTTTCTCTTTCTG
TTTCCTGGCCTCAGAGCTTCCTGGGGACCAAGATTTACCAATTCACCCACTCCCTTGAAGTTGTGGAGGA
GGTGAAAGAAAGGGACCCACCTGCTAGTCGCCCCTCAGAGCATGATGGGAGGTGTGCCAGAAAGTCCCCC
CTCGCCCCAAAGTTGCTCACCGACTCACCTGCGCAAGTGCCTGGGATTCTACCGTAATTGCTTTGTGCCT
TTGGGCACGGCCCTCCTTCTTTTCCTAACATGCACCTTGCTCCCAATGGTGCTTGGAGGGGGAAGAGATC
CCAGGAGGTGCAGTGGAGGGGGCAAGCTTTGCTCCTTCAGTTCTGCTTGCTCCCAAGCCCCTGACCCGCT
CGGACTTACTGCCTGACCTTGGAATCGTCCCTATATCAGGGCCTGAGTGACCTCCTTCTGCAAAGTGGCA
GGGACCGGCAGAGCTCTACAGGCCTGCAGCCCCTAAGTGCAAACACAGCATGGGTCCAGAAGACGTGGTC
TAGACCAGGGCTGCTCTTTCCACTTGCCCTGTGTTCTTTCCCCAGGGGCATGACTGTCGCCACACGCCTC
TGCATATATGTCTCTTTGGAGTTGGAATTTCATTATATGTTAAGAAAATAAAGGAAAATGACTTGTAAGG
TC

>NM_002956.2 Homo sapiens CAP-Gly domain containing linker protein 1 (CLIP1), transcript variant 1, mRNA
GCTGCTGCTGCAGTGGGACAGGTGGCGGCGACCGGCGGCGTCCGAGGAGATTTAATCCAGAGACTGACTT
CACTATAGAACCCACAGTTGTATCAATGGTTGGGGAAAGATAGTGGCAACAGGCAAAGGAGAAACAGCTC
TGACATACAAAGAAAATGAGTATGCTAAAGCCAAGTGGGCTTAAGGCCCCCACCAAGATCCTGAAGCCTG
GAAGCACAGCTCTGAAGACACCTACGGCTGTTGTAGCTCCAGTAGAAAAAACCATATCCAGTGAAAAAGC
ATCAAGCACTCCATCATCTGAGACTCAGGAGGAATTTGTGGATGACTTTCGAGTTGGGGAGCGAGTTTGG
GTGAATGGAAATAAGCCTGGATTTATCCAGTTTCTTGGAGAAACCCAGTTTGCACCAGGCCAGTGGGCTG
GAATTGTTTTAGATGAACCCATAGGCAAGAACGATGGTTCGGTGGCAGGAGTTCGGTATTTCCAGTGTGA
ACCTTTAAAGGGCATATTTACCCGACCTTCAAAGTTAACAAGGAAGGTGCAAGCAGAAGATGAAGCTAAT
GGCCTGCAGACAACGCCCGCCTCCCGAGCTACTTCACCGCTGTGCACTTCTACGGCCAGCATGGTGTCTT
CCTCCCCCTCCACCCCTTCAAACATCCCTCAGAAACCATCACAGCCAGCAGCAAAGGAACCTTCAGCTAC
GCCTCCGATCAGCAACCTTACAAAAACTGCCAGTGAATCTATCTCCAACCTTTCAGAGGCTGGCTCAATC
AAGAAAGGAGAAAGAGAGCTCAAAATCGGAGACAGAGTATTGGTTGGTGGCACTAAGGCTGGTGTAGTCC
GGTTTCTTGGGGAGACCGACTTTGCCAAGGGGGAGTGGTGTGGCGTGGAGTTAGATGAGCCACTTGGGAA
GAATGATGGCGCTGTTGCTGGAACAAGGTATTTTCAGTGTCAACCCAAATATGGCTTGTTCGCTCCTGTC
CACAAAGTTACCAAGATTGGCTTCCCTTCCACTACACCAGCCAAAGCCAAGGCCAACGCAGTGAGGCGAG
TGATGGCGACCACGTCCGCCAGCCTGAAGCGCAGCCCTTCTGCCTCTTCCCTCAGCTCCATGAGCTCAGT
GGCCTCCTCTGTGAGCAGCAGGCCCAGTCGGACAGGACTATTGACTGAAACCTCCTCCCGTTACGCCAGG
AAGATCTCCGGTACCACTGCCCTCCAGGAGGCCCTGAAGGAGAAGCAGCAGCACATTGAGCAGCTGCTGG
CGGAACGGGATCTGGAGAGGGCGGAGGTGGCCAAGGCCACGAGCCACGTGGGGGAGATAGAGCAGGAGCT
AGCTCTGGCCCGGGACGGACATGACCAGCATGTCCTGGAATTGGAAGCCAAAATGGACCAGCTGCGAACA
ATGGTGGAAGCTGCTGACAGGGAGAAGGTGGAGCTTCTCAACCAGCTTGAAGAGGAGAAAAGGAAGGTTG
AGGACCTTCAGTTCCGGGTTGAAGAAGAATCAATTACCAAAGGTGATCTTGAGACGCAGACCAAACTGGA
GCATGCCCGCATTAAGGAGCTTGAACAGAGCCTGCTCTTTGAAAAGACCAAAGCTGACAAACTCCAGAGG
GAGTTAGAAGACACTAGGGTGGCTACAGTTTCAGAAAAGTCACGTATAATGGAACTGGAGAAAGACCTAG
CATTGAGAGTACAGGAAGTAGCTGAGCTCCGAAGAAGGCTAGAGTCCAATAAGCCTGCTGGGGATGTGGA
CATGTCACTTTCCCTTTTGCAAGAGATAAGCTCTTTGCAAGAAAAGTTAGAAGTCACCCGTACTGACCAC
CAGAGAGAAATAACTTCTCTGAAGGAGCATTTTGGAGCCCGGGAAGAAACTCATCAGAAGGAGATAAAGG
CTCTGTATACCGCCACGGAAAAGCTTTCCAAAGAGAACGAGTCATTGAAAAGCAAGCTGGAGCATGCCAA
CAAAGAGAACTCAGATGTGATAGCTCTATGGAAGTCCAAACTGGAGACTGCCATCGCATCCCACCAGCAG
GCGATGGAAGAACTGAAGGTATCTTTCAGCAAAGGGCTTGGAACAGAGACGGCAGAATTTGCTGAACTAA
AAACACAAATAGAGAAAATGAGACTAGATTACCAACACGAAATAGAAAATTTGCAGAATCAACAAGACTC
TGAACGGGCTGCCCATGCTAAAGAGATGGAAGCCTTGAGGGCTAAACTGATGAAAGTTATTAAAGAAAAG
GAAAACAGTCTGGAAGCCATCAGGTCGAAACTGGACAAAGCAGAAGACCAGCATCTCGTAGAAATGGAAG
ACACGTTAAACAAATTACAGGAAGCTGAAATAAAGGTAAAGGAGCTAGAGGTACTGCAAGCCAAATGCAA
TGAACAAACCAAGGTTATTGATAATTTTACATCACAGCTCAAGGCTACTGAAGAAAAGCTCTTGGATCTT
GATGCACTTCGGAAAGCCAGTTCCGAAGGTAAATCGGAAATGAAGAAACTTAGACAGCAGCTTGAGGCAG
CTGAGAAACAGATTAAACATTTAGAGATTGAAAAGAATGCTGAAAGTAGCAAGGCTAGTAGCATTACCAG
AGAGCTCCAGGGGAGAGAGCTAAAGCTTACTAACCTTCAGGAAAATTTGAGTGAAGTCAGTCAAGTGAAA
GAGACTTTGGAAAAAGAACTTCAGATTTTGAAAGAAAAGTTTGCTGAAGCTTCAGAGGAGGCAGTCTCTG
TTCAGAGAAGTATGCAAGAAACTGTAAATAAGTTACACCAAAAGGAGGAACAGTTTAACATGCTGTCTTC
TGACTTGGAGAAGCTGAGAGAAAACTTAGCAGATATGGAGGCAAAATTTAGAGAGAAAGATGAGAGAGAA
GAGCAGCTGATAAAGGCAAAGGAAAAACTGGAAAATGACATTGCAGAAATAATGAAGATGTCAGGAGATA
ACTCTTCTCAGCTGACAAAAATGAACGATGAATTACGTCTGAAAGAAAGAGATGTAGAAGAATTACAGCT
AAAACTTACAAAGGCTAATGAAAATGCAAGTTTTCTGCAAAAAAGTATTGAGGACATGACTGTCAAAGCT
GAACAGAGCCAGCAAGAAGCAGCTAAAAAGCATGAGGAAGAAAAGAAAGAATTGGAGAGGAAATTGTCGG
ACCTGGAAAAGAAAATGGAAACAAGCCACAACCAGTGTCAGGAGCTGAAAGCCAGGTATGAGAGAGCCAC
TTCTGAGACAAAAACCAAGCATGAAGAAATCCTACAGAACCTCCAGAAGACGCTGCTGGACACAGAGGAC
AAGCTGAAGGGCGCACGGGAGGAGAACAGTGGCTTGCTGCAGGAGCTGGAGGAGCTGAGAAAGCAAGCCG
ACAAAGCCAAAGCTGCTCAAACAGCGGAAGATGCCATGCAGATAATGGAACAGATGACCAAAGAGAAGAC
TGAGACTCTGGCCTCCTTGGAGGACACCAAGCAAACAAATGCAAAACTACAGAATGAATTGGACACACTT
AAAGAAAACAACTTGAAAAATGTGGAAGAGCTGAACAAATCAAAAGAACTCCTGACTGTAGAGAATCAAA
AAATGGAAGAATTTAGGAAAGAAATAGAAACCCTAAAGCAGGCAGCAGCTCAGAAGTCCCAGCAGCTTTC
AGCGTTGCAAGAAGAGAACGTTAAACTTGCTGAGGAGCTGGGGAGAAGCAGGGACGAAGTCACAAGTCAT
CAAAAGCTGGAAGAAGAAAGATCTGTGCTCAATAATCAGTTGTTAGAAATGAAAAAAAGAGAATCCAAGT
TCATAAAAGACGCAGATGAAGAGAAAGCTTCCTTGCAGAAATCCATCAGTATAACTAGTGCCTTACTCAC
AGAAAAGGATGCCGAGCTGGAGAAACTGAGAAATGAGGTCACAGTGCTCAGGGGAGAAAACGCCTCTGCC
AAGTCCTTGCATTCAGTTGTTCAGACTCTAGAGTCTGATAAGGTGAAGCTCGAGCTCAAGGTAAAGAACT
TGGAGCTTCAACTCAAAGAAAACAAGAGGCAGCTCAGCAGCTCCTCAGGTAATACAGACACTCAGGCAGA
CGAGGATGAAAGAGCCCAGGAGAGTCAGATTGATTTCCTAAATTCAGTAATAGTGGACCTTCAAAGGAAG
AATCAAGACCTCAAGATGAAGGTGGAGATGATGTCAGAAGCAGCCCTGAATGGGAACGGGGATGACCTAA
ACAATTATGACAGTGATGATCAGGAGAAACAGTCCAAGAAGAAACCTCGCCTCTTCTGTGACATTTGTGA
CTGCTTTGATCTCCACGACACAGAGGATTGTCCTACCCAGGCACAGATGTCAGAGGACCCTCCCCATTCC
ACACACCATGGCAGTCGGGGTGAGGAACGCCCATACTGTGAAATCTGTGAGATGTTTGGACACTGGGCCA
CCAACTGCAATGACGACGAAACCTTCTGATGAAGCCTCCAGTGGAGAACTGGGCTTGCTCAGACGCACTC
GCATTGACACAACGTAACACCAGCATTGTGTGTGCAGACTTCAGGAGAACTCATGTTATTTTTTAACCCC
GTCAACAAATCTAGGAAAATATTTTGATCTTCAACAAATTGCCCTTTAGTCTCCCCGTATGAGTTAGAAT
AATAAATATTTAGTAGGTGAGTTTTCACCTCGAATTTTGTTTTCTTGATTTTTACGTTTGAAGACATTGC
ACCAGATGCCATTACATTTATTGGCCCCCCGACCTTGTAGAAAAACCCCTACCCTCACAATACCTTATTT
AAGTAACTTTAAATTATGCCGTTACTTTTCATATTTGCACTAAGATATTTCCAGGCTGCATTTGTATATT
TAGATTTTTTGGTTAAGCTTTGACACTGGAATGAGTTGAAAAAATGTGCCATTTTGCATTTTCATCTACT
CATTTAAAGTATTTTATTCTTATTCAAAGAAATATCTGAGCTCTTTGCACTACCTGTTATCAGTAGTGCC
TTTACTTCAGGCTTGATAATACTTAGGTGTGATTATAAAATCATGAAGCAGGTAAAGGGAGGGGCAAGCC
CCCAAACTGCTGTGGGGACATTTTATAATCTATATGCTGCACCCACTTAATCTACTGTGGTGTTTTGTTT
ATTAGTTTTGCATAATTTCAGCTTCTATATATTGTATGTATATATTTTTTAAAAATCTATATTTTGGGAA
AAAAACATACACAATGTGTCTTTCTTTTTGGACATTTACCTTTTTGAAAAAGAAAACACTTAAAATGATC
ATTAGGACATAACAGACTAGGCCAGACATAGCATCTTGTGGCTTTGCAACCATTTTCATTTGTTTGTTTT
CCTTTTATTTCTTCACCAGATTTAAATAACTGGAGGAATTTTCTCCAATTTTTTTTTCCTTCTCTGGCAG
GTATCCCCAGCAGTCAATTAACAATAAGCCAGTATAAAACACCTAAATAACCAATCTACAATCTCCCTTC
ACAAGTTTTTTTACTGTTTTTAGATGAATGTACGATGAGAAATTCAACGTTAATAATTCTGGATTTTCTT
ATCACAAAAAAGAAAATGAAGGACCTCAAAGCACCTGAACAGTTTATCGACCAGTTTGAATCTATTTATC
TTCATTTGAATGTCTTCTAGAATATGTAAAAAGTCATAAAATGTATCTTCCATGCTACATGTACAATAAG
AACTTCTATAATTGTATATATGCCTTTGATGTATTTTCCCCTCAAGATTATCAACTGTGTGTTCGACAGT
GAATATTCAATCTGGTACCAGTTGAAATTTTTGGTTATAAATGTAATACGAATTGTTTCACAAACAGAAA
ACATGTAAAGCAGTATTAAAATTTGGCCAAACAAGTGTTCTGTATCTACTTTAATAAATGGTTATTCTTT
AAAAAAAAAAAAAAAAAA

>NM_015064.2 Homo sapiens ELKS/RAB6-interacting/CAST family member 1 (ERC1), transcript variant alpha, mRNA
GTGCTGTGGCGGCGGCGGCGGCGGTAGTGGCGGCGGCGGCGGTGCCTGGGCGGCAGCAGCAGCAGTAGCG
GCAGCCCTGAGGACGGTGAGACGGCCGCGGCGGCGGCGACAGCGCGGAAGTCGCGCGGGACCCAGAGCTT
CCCCCCTGTCGCTAGTGCTGAGGCTTTCGCCTTTCCTACCCAGCTTCTTGCTCACGGCCCGGGCTGGGCT
GGGCAGGGCAACGCGCCCCCGGGGAGGGGCGGAGCTGTAGATATGGTGTAAGATACTTCTTCAAGATTGG
ACAGCTGGGGACCTTCTTCTGATTAACCTTAAACCAACTTGTAGCCATAGAGACACCTCACAAGGTTCCC
ATTTTTGTTGTTGTTGTTGTTGATTTTCTGCTCACACCTTTCCTGACCTTGCAACCATGTATGGAAGTGC
CCGCTCTGTTGGGAAGGTGGAGCCGAGCAGCCAGAGCCCTGGGCGTTCACCCAGGCTTCCACGTTCCCCT
CGCTTGGGTCACCGTCGAACCAACAGTACGGGAGGGAGTTCGGGAAGCAGTGTTGGAGGTGGCAGTGGGA
AAACCCTTTCAATGGAAAATATACAATCTTTAAATGCTGCCTATGCCACCTCTGGCCCTATGTATCTAAG
TGACCATGAAAATGTGGGTTCAGAAACACCTAAAAGCACCATGACACTTGGCCGTTCTGGGGGACGTCTG
CCTTACGGTGTTCGGATGACTGCTATGGGTAGTAGCCCCAATATAGCTAGCAGTGGGGTTGCTAGTGACA
CCATAGCATTTGGAGAGCATCACCTCCCTCCTGTGAGTATGGCATCCACTGTACCTCACTCCCTTCGTCA
GGCGAGAGATAACACAATCATGGATCTGCAGACACAGCTGAAGGAAGTATTAAGAGAAAATGATCTCTTG
CGGAAGGATGTGGAAGTAAAGGAGAGCAAATTGAGTTCTTCAATGAATAGCATCAAGACCTTCTGGAGCC
CAGAGCTGAAGAAGGAACGAGCCCTGAGAAAAGATGAAGCTTCCAAAATCACCATTTGGAAGGAACAGTA
CAGAGTTGTACAGGAGGAAAACCAGCACATGCAGATGACAATCCAGGCTCTCCAGGATGAATTGCGGATC
CAGAGGGACCTGAATCAGCTGTTTCAGCAGGATAGTAGCAGCAGGACTGGCGAACCTTGTGTAGCAGAGC
TGACAGAGGAGAACTTTCAGAGGCTTCATGCTGAGCATGAGCGGCAGGCCAAAGAGCTGTTTCTTCTTCG
AAAGACATTGGAGGAAATGGAGCTGCGTATTGAGACTCAAAAGCAGACCCTAAATGCTCGGGATGAATCC
ATTAAGAAGCTTCTGGAAATGTTGCAGAGCAAAGGACTTTCTGCCAAGGCTACCGAGGAAGACCATGAGA
GAACAAGACGACTGGCAGAGGCAGAGATGCACGTTCATCACCTAGAAAGCCTTTTGGAGCAGAAGGAAAA
AGAGAACAGTATGTTGAGAGAGGAGATGCATCGAAGGTTTGAGAATGCTCCTGATTCTGCCAAAACAAAA
GCTCTGCAAACTGTTATTGAGATGAAGGATTCAAAAATTTCCTCTATGGAGCGTGGGCTTCGAGACCTGG
AAGAGGAAATTCAGATGCTGAAATCGAATGGTGCTTTGAGTACTGAGGAAAGGGAAGAAGAAATGAAGCA
AATGGAAGTGTATCGGAGCCATTCTAAATTTATGAAAAATAAGATTGGCCAGGTGAAACAGGAGCTGTCC
AGAAAGGACACAGAACTACTCGCCCTGCAGACAAAGCTAGAAACACTCACAAACCAGTTCTCAGATAGTA
AACAGCACATTGAAGTGTTGAAGGAGTCCTTGACTGCTAAGGAGCAGAGGGCTGCCATCCTGCAGACTGA
GGTGGATGCTCTCCGATTGCGTTTGGAAGAGAAGGAAACCATGTTGAATAAAAAGACAAAACAAATTCAG
GATATGGCTGAAGAGAAGGGGACACAAGCTGGAGAGATACATGACCTCAAGGACATGTTGGATGTGAAGG
AGCGGAAGGTTAATGTTCTTCAGAAGAAGATTGAAAATCTTCAAGAGCAGCTTAGAGACAAGGAAAAGCA
GATGAGCAGCTTGAAAGAACGGGTCAAATCCTTGCAGGCTGACACCACCAACACTGACACTGCCTTGACA
ACTTTGGAGGAGGCCCTTGCAGAGAAAGAGCGGACAATTGAACGCTTAAAGGAGCAGAGGGACAGAGATG
AGCGAGAGAAGCAAGAGGAAATTGATAACTACAAAAAAGATCTTAAAGACTTGAAGGAAAAAGTCAGCCT
GTTGCAAGGCGACCTTTCAGAGAAAGAGGCTTCACTTTTGGATCTGAAAGAGCATGCTTCTTCTCTGGCA
TCCTCAGGACTGAAAAAGGACTCACGGCTTAAGACACTAGAGATTGCTTTGGAGCAGAAGAAGGAGGAGT
GTCTGAAAATGGAATCACAATTGAAAAAGGCACATGAGGCAGCATTGGAAGCCAGAGCCAGTCCAGAGAT
GAGTGACCGAATACAGCACTTGGAGAGAGAGATCACCAGGTACAAAGATGAATCTAGCAAGGCCCAGGCA
GAAGTTGATCGACTCTTAGAAATCTTGAAGGAGGTGGAAAATGAGAAGAATGACAAAGATAAGAAGATAG
CTGAGTTGGAAAGTCTCACCTCAAGGCAAGTGAAAGACCAGAATAAGAAGGTAGCAAATCTGAAGCACAA
GGAACAGGTGGAAAAAAAGAAGAGTGCACAAATGTTAGAGGAGGCGCGACGACGGGAGGACAATCTCAAC
GACAGCTCTCAGCAGCTACAGGTGGAGGAGTTACTGATGGCCATGGAGAAGGTAAAGCAGGAACTAGAAT
CCATGAAAGCAAAGCTGTCCTCCACCCAGCAGTCTCTGGCAGAAAAGGAAACTCACTTGACTAATCTTCG
GGCAGAGAGAAGGAAACACTTAGAGGAAGTTCTGGAGATGAAGCAAGAAGCTCTTCTGGCTGCCATTAGT
GAAAAAGACGCCAATATAGCTCTCTTGGAGCTTTCGTCCTCTAAGAAGAAGACCCAAGAGGAAGTGGCTG
CCCTGAAGCGGGAGAAGGATCGTCTGGTACAGCAGCTTAAGCAGCAGACGCAAAATCGAATGAAGCTAAT
GGCCGACAACTACGAGGATGACCACTTCAAATCCTCCCATTCCAATCAAACAAATCACAAGCCCTCCCCA
GACCAGGATGAGGAGGAGGGTATATGGGCATAGCCAATCAGAGGCTTAGTTCAGCCATTTTGTTCAGAAC
GATCATCCAGCCCCTCTTAGAACTTGACCAAAATAGAAGTAAATTAAAGTTGTACATTGGACACCTGACA
ACCCTCTGCCATGACCGAGACCCCCTGATCCTCCGTGGACTCACTCCACCAGCTTCCTATAACTTGGACG
ATGACCAGGCGGCTTGGGAGAATGAGCTGCAGAAGATGACCCGGGGGCAGCTTCAGGATGAGTTAGAGAA
AGGTGAACGGGACAATGCAGAACTGCAGGAGTTTGCCAACGCCATTCTTCAGCAGATAGCAGACCATTGT
CCCGACATCCTAGAGCAAGTGGTCAACGCCCTGGAAGAGTCCTCTTGACCCTGCTTTATGGGGAAGCCTG
AGGTAGTCAACCCAGGAGCCAAGAAAAGAGAACTACGAGGAACAGGTGCCCGGAACCTTCTTGGCACCAA
ACACTACAAACTTCATCCCAACTTGCTCACTTGAAGAAGTGTGATTCCAGCACCGTTTCTACATCTGCCA
TCTTACTCTGCCTTTCTGCTTTGGATGTGGTCTCTACACTAACCTTCTTGATGTCCAGGGTAGATAAAGG
GTCGAATCTCTCTGAAGAACTGCCACCTGGTCATCAGCAGTGGAGAACTGTGGGAGCTGGTGGCTCTGCC
CTGACAGAGAGCCATGGAGCAGAGGAGCCTCTCACCTCCTGTCCTCTGACATGAGAATGAAACCAGGAAT
GGACTTGGAGTTCAACAGGCTGAGAGGATGCCTCCAATGGACCAGAGAGCTGAGTGTTCTAATATCACAA
TAGGTGCTTTCTCCTAAAAGGGCAAAAAACAATCTCAAAAAGATTAGAAAAAGAGAAGGGGGGAAGGGAA
GAGAAAATCGACTCTTCTTTTTACTGTCTCTTCTGCTTACTTTCCACATGAGATGCTTTGTACCGGGGAG
CTGTGAGCAGGCCTCACGATGGCTTGGGAGCACTCGTTCTCCCAAGGTCTGAGTCTTCATCCAGCCCTGC
CTGTCTGTCGCAGCCTTCCTCACTCTGTTCCTCGGCCAGTTAACAAGAAGATGGTGTGAGGTGTTCTCCA
CCAGTCTCTCCTGTTTGAGACTGTTGACGTTATCATACTGAGGTGTTAGATCAAATATCTCTAATTGAAG
AACATGTGAGGTTGAAAGAGCACCAGCCAGGGCAACATAGCGTGACCCTGTCTCTACAAAAAATTAAAAA
GAGAACATACAAAGTTGACATATGAGACCCTGTTGTCCCCGCCTGCAGCTTTGCCCCAGTAACAGATGCC
CGTTGCTCTTGGGCTGGTTTCCCCTGAACACCTCCAAGAGGCTGCCTGCCTTGCCAGCACCCGTGTCCTG
AGCTCCTGCAGCCCAGTGGCTGCTGAAGTTGTGATCCCTCACTCACCCTGCTAGCTTTGCCCTTGACTCG
TCTTCTCTGAACCTCAGCCTCGTGCATTGCCTGGAACCTTCTTCTAGCATAAATGAAGGTTTTTCCTCCT
ACACACATTCCTTCCTCGGTTATTTCATTCAGAGAATATTTATGAAATGCCTACTGTGTGCAAGTCATCC
ATCCTTGAAAAGGCCACTTCTCAGTGAGGGAGAGATGTAGTGGATTCTGTGAGACATACCTGCTGGAGTT
GAAGCAGTAAATAGCATGTCCTTCCCCTCCCCGATCTTAAGGTGTGTTTTCTAGAAAAGTTCCCTAATGG
AATTCATGAGTTTGGGGGTCTCAGTCACCCGCTTGCCTGTAGGATTCCATTTGATGATTCTGGATTTTTG
CTGTTTGTTATTGCCCTTAGAGGGGCTCTGAGTATCTACTTGTGGGTGGCCATTTCCTGACATCTGCATG
TACCTCGTGGAATTCAGCCAGCTTCATGTTGCAAATCAGAAAGCTGACCCCAAGACTGCAAATCAATGAA
GGTATTGGCATTGTTAAGGACGTAGCGTAGACAACAGCAGTCATAAATAATTAGGCAGGAACTTAACCCA
AATCTAGTTCTTTGACCACCTCTACCACCAGAACCCAGCAGACACTCACATCTCCTGATAAGAGTTGCTG
GACTCGATGTTTTTGTTTTGCATTTTCTCCTCTCCTTCCCCACTTACTCAGAGAATTTAAAGTCTGTAGA
GTCAGCACAGCCCCATCAGTCCAGGAACTTCCCACCACCAGCCCTTGACTGTCCCATTAACTGACATGGT
CAGATTTCCAGCTCCCCCTACTCCCTGCTGTGAAACAATCCCTCTCCCTGTGAGAGGAAACTGTGGAGCG
TTTCTTATCGAAGGTTAAATGGACTCTGCTCATAAACCTCTTACTGAGATGCTTCCTGATAGCCAGGCTG
GCCAGAGAGGGGTGCAGGGGTTAGATAGTAAGTGGTGGTCGTTTGTGGTCAGTTACCTCAATTCTGTTCA
TTGCAGTGCCCGTAAACCATGTAGAAAGCTCCCAGCACTGAAAGGCAGGAGTGTTAGCATCTCGCTTTAT
CCACCATAACGTAAAGAACTGCGGTGTGATAACAGCCTTCACGGGGCCACGGTGGAACCAAGACAGCAGG
CGAGGCCATGCCTAAACAAGTGGTCTGGCACGGGCACTGGCCAGCTGCTCTCTCCAAGCAGGTGGCCCAG
ATCCCACCCACGTGGACTTTCTCATCAGGTGCAGCGCCTGCCACTCTCAGCCACTGGGTGTGTGACTCTC
CTCTTCATCTCAGCATTCTCCATCACTTCCCCTCCAGAAAAACGGATGGAAGGAAGCCCTCTGTGACACT
GCTTCTGAGAAGAAGCATTTCCGGGACCGATATCATCTGTCTGGTCTCTGTGAACAGCAAGGAATCTTCT
TGACCGTTCTTGGGCACTGGAGGCTGGCTAGGAGTTCAGTAATAAACGTGGCCTTCGTGCTGTAGGGCAG
AGTGGATGCAGTTTGTAGCTTTCAGAGTGTCTCATTGAGTCTAGATCATTGAACCAACACTTAACCAAAT
GTCCCACTCCCATCACACTAGGACTTGTCATTCCATGCCCCTCTCCTAGTGGTCATGGTTTCATATGGGC
ATACAACTGCTACTGAAGTTATATAGCCTTGAAAACTCAGTGCAGGTTGCCCTTAATTTTCCCCAAACCC
CTCCATCGGCAAGTCTAGTTGCCCTTTAGCACCTAAAGATCTGCACCCCAAACCAATGTCACCATAAAGA
GGGCACGAAGAAGAGTGGGTGTGATCCCAACGGGGTTTTGTAACTGAAGAAGCCCAGTGTGAGCTTCTCA
TCTTTTCATATACCTCTAACCCCCGGTACTCATTGAATCATTGATGAGGTATCTCAATTGAGATTTGCAA
GGACTTTGATACCATTTGAAATGGAAAAATTTTGAACGGGCTTTAACATGTTTAAGAAATATGGATGGGG
CCGGCCACAGTGGCTCACGCCTGTAATCCCAGAACTCTGGAAGGCTGAGGCAGGCGGATCACCTGAGATC
AGGAGTTCGAGGCCAGCCTGGCCAAGATGGCAAAAACCCCGACTCTACTAAAAATACAAAATTAGCCAGG
CGTGGTGGCGTACGCCTGTAATCCCAGCTACTCAGGAGGCAGGAGAATCGCTTGAGCCTGGGAGGCAGAG
GCTGCGGTGAGCCGAGATCGTGTCACTGCACTCCAGCCTGGGTGACAGAGACTCCATTT

>NM_145646.2 Homo sapiens DEAH (Asp-Glu-Ala-Asp/His) box polypeptide 57 (DHX57), transcript variant 2, mRNA
GTACTTACACAACCCCAGATGGTACAACCTACAACACACCTAGGCTGTATGATGTAGCCAATTGCTCCTA
GACTACAAATCTATACAGCATGTTGCTGTACTGAATACTCTAAGCAATTATAACACAATGACCTAGCAAC
AGTAACATAAGCAAAGGAGAGTCACGCCCAAAATGGAAACCCAAAGCCAAAGTACCCCTTCAGACTCTAC
ATATGACTTCTGAGAATCAAGAGAAAGTGAAAGCTCTTCTCCGAGACCTGCAAGAACAAGATGCTGATGC
TGGATCTGAAAGAGGCCTTTCTGGGGAGGAGGAAGATGATGAGCCTGATTGCTGTAACGATGAGCGGTAC
TGGCCAGCTGGACAGGAACCTTCCCTCGTTCCCGACTTGGATCCTTTGGAATATGCTGGCTTAGCCTCAG
TGGAGCCTTATGTTCCAGAATTTACAGTCTCCCCATTTGCAGTGCAAAAACTTTCCAGGTATGGTTTCAA
TACTGAACGCTGTCAAGCGGTCCTGAGGATGTGTGATGGAGATGTGGGAGCATCACTAGAGCATCTCCTT
ACCCAGTGTTTTTCAGAGACATTTGGAGAGAGGATGAAGATCTCTGAGGCAGTCAACCAGATAAGCTTGG
ATGAGTGTATGGAACAGCGACAGGAAGAGGCATTTGCTCTCAAGTCCATCTGTGGAGAAAAATTTATAGA
AAGAATTCAGAACAGAGTCTGGACCATTGGGTTAGAACTGGAGTATCTGACAAGTAGATTCCGCAAATCC
AAGCCAAAAGAAAGTACCAAAAATGTACAAGAGAATTCACTTGAAATCTGTAAATTTTACCTCAAAGGAA
ATTGTAAATTTGGATCAAAATGCAGATTCAAACATGAAGTGCCCCCAAATCAAATTGTTGGAAGAATAGA
AAGAAGTGTAGATGATTCTCATCTTAATGCTATTGAAGATGCATCTTTTTTATATGAACTTGAAATTCGA
TTTTCTAAAGACCACAAATATCCCTACCAAGCTCCGCTCGTGGCATTTTATTCCACCAATGAGAACCTAC
CTCTGGCTTGTCGTTTACATATTTCTGAGTTTCTTTATGACAAGGCCTTGACATTTGCGGAAACTTCGGA
ACCTGTCGTATATTCTTTGATAACCCTTTTAGAGGAAGAGTCGGAAATAGTCAAGTTACTAACGAATACC
CACCACAAGTATAGTGACCCTCCTGTGAACTTTCTGCCAGTACCCTCTAGGACCAGAATAAATAATCCTG
CCTGTCATAAAACAGTGATTCCAAATAATTCTTTTGTTTCTAATCAAATTCCAGAAGTTGAAAAAGCATC
AGAATCTGAGGAGTCAGATGAGGATGACGGTCCTGCACCTGTTATAGTAGAGAATGAAAGCTATGTGAAC
CTTAAGAAAAAGATTTCCAAAAGATATGACTGGCAGGCAAAGTCAGTACATGCTGAAAATGGTAAAATCT
GCAAGCAGTTCCGAATGAAACAGGCTTCCAGACAGTTCCAGTCCATTCTGCAAGAGAGGCAATCACTCCC
TGCTTGGGAAGAAAGAGAAACCATTCTTAACTTATTGCGTAAGCACCAGGTGGTTGTCATAAGTGGTATG
ACTGGGACTTATTTGTTTTAATGTACAGATGTGGGAAAACCACACAAATTCCGCAGTTTATTCTGGATGA
TTCTCTGAATGGACCACCTGAGAAGGTAGCCAACATCATCTGTACCCAACCCCGACGAATCTCTGCAATC
TCTGTTGCTGAACGCGTTGCTAAAGAAAGAGCAGAGAGGGTGGGTCTGACCGTGGGATACCAGATTCGGT
TAGAAAGTGTCAAGTCCTCAGCCACCAGACTGTTATACTGCACCACGGGAGTGCTGCTGAGAAGGCTAGA
AGGAGATACAGCTCTACAAGGAGTTTCCCATATCATTGTTGATGAAGTTCATGAGAGGACAGAAGAAAGT
GACTTCTTGCTGCTAGTTTTGAAGGACATTGTATCGCAGAGGCCAGGTCTTCAAGTTATTTTAATGAGTG
CAACTCTAAACGCTGAGCTTTTTTCAGACTATTTTAATTCCTGCCCCGTTATTACTATACCAGGTCGTAC
ATTTCCTGTTGATCAATTTTTTTTGGAAGATGCAATTGCTGTGACAAGGTATGTATTACAGGATGGGAGC
CCATATATGCGGTCCATGAAACAGATTTCAAAGGAAAAGCTTAAAGCAAGGCGGAACAGAACTGCATTTG
AAGAAGTGGAAGAAGACCTAAGGCTCTCCCTTCACCTCCAGGATCAGGATTCTGTCAAAGATGCAGTGCC
AGATCAACAGTTAGATTTTAAGCAGCTCCTGGCCCGCTATAAAGGGGTTAGCAAGTCAGTCATCAAAACA
ATGTCCATCATGGATTTTGAAAAGGTGAATCTTGAATTAATAGAGGCCTTATTAGAGTGGATTGTGGATG
GAAAGCACTCCTACCCTCCAGGTGCTATACTTGTATTTTTACCAGGACTAGCAGAAATCAAAATGCTTTA
TGAACAGCTACAGTCTAATTCTCTTTTCAACAACAGACGTAGTAATCGATGTGTTATTCACCCACTTCAT
TCATCTTTATCCAGTGAAGAGCAGCAGGCTGTGTTTGTAAAACCTCCTGCAGGAGTAACTAAGATTATAA
TTTCCACCAACATTGCTGAGACATCCATAACCATCGATGATGTTGTCTATGTTATCGATTCTGGGAAAAT
GAAAGAAAAGAGATATGATGCCAGCAAAGGGATGGAAAGTCTAGAGGACACCTTTGTATCTCAAGCTAAT
GCTCTACAAAGGAAAGGCCGAGCAGGCCGTGTTGCATCTGGGGTCTGCTTCCATTTATTCACTAGCCATC
ACTACAATCACCAGCTTTTAAAACAACAGCTACCAGAAATACAAAGAGTGCCATTGGAACAGCTGTGTCT
AAGAATTAAAATTTTAGAGATGTTTAGTGCTCATAATCTCCAGTCTGTGTTCTCTCGGCTCATTGAACCT
CCACACACCGATTCTCTTCGTGCCTCAAAAATACGATTACGAGACTTAGGAGCATTAACTCCAGATGAAA
GATTGACCCCTCTTGGGTATCATTTGGCCTCTCTGCCCGTGGATGTGAGAATTGGCAAACTAATGTTGTT
TGGGTCTATCTTCCGCTGTTTGGATCCTGCTCTCACCATTGCTGCCAGTTTGGCTTTTAAGTCTCCGTTT
GTATCTCCCTGGGATAAAAAAGAAGAAGCTAACCAGAAAAAGCTGGAATTTGCATTCGCAAACAGTGATT
ATCTGGCCCTTCTACAAGCGTATAAGGGATGGCAGCTAAGTACAAAAGAAGGCGTGCGTGCAAGTTATAA
TTACTGCAGACAAAACTTCTTGTCTGGAAGAGTTCTGCAGGAAATGGCCAGCCTCAAACGACAATTCACG
GAACTGTTATCGGATATAGGGTTTGCAAGGGAAGGGCTCAGAGCAAGGGAAATTGAGAAAAGGGCCCAAG
GAGGAGATGGTGTCTTAGATGCCACAGGAGAAGAGGCAAACTCAAATGCTGAGAACCCCAAGCTGATATC
AGCAATGCTGTGTGCTGCTTTGTATCCAAATGTAGTGCAGGTGAAAAGCCCAGAAGGAAAATTTCAGAAG
ACCAGTACTGGAGCTGTCAGAATGCAACCAAAATCAGCTGAGTTGAAGTTTGTCACCAAGAACGATGGAT
ATGTACACATTCACCCTTCATCAGTGAACTATCAGGTGAGACACTTTGACAGCCCCTACCTGTTGTACCA
CGAGAAGATAAAAACTAGTCGAGTATTCATCCGAGACTGCAGCATGGTGTCTGTGTACCCGCTGGTCTTG
TTTGGAGGAGGCCAAGTGAATGTGCAGCTTCAAAGAGGAGAGTTCGTTGTCTCCCTGGATGATGGTTGGA
TCCGTTTTGTAGCTGCTTCCCATCAGGTGGCTGAACTGGTAAAGGAGCTTCGTTGCGAACTTGATCAGCT
TCTCCAGGATAAAATTAAAAACCCAAGCATTGATCTGTGTACGTGTCCTCGAGGATCCCGGATCATCAGC
ACAATTGTGAAACTTGTCACCACACAATAAAAAGCAGTCTTAGAGAGTGCTTGCTACTCACCTGCTTCTA
GCTCACCTGGGAAATAACAGCAGAACCTCTACCTCGAACTAAAGACCTATTGGGGCTGGCCCTGGTGGAG
GAGCCCAGGGCATGAAGCCCAAGGCAGCTGAGGCAGTGTATATACCCTTAGGGCCATTTCTAACAAAGCC
TTGGCCACTCCCAGCACAATTTGGAGTGTCAAGGGTGAGAGCCTAAAACCCAGCTTGCCTGTCTTTGTCT
CTGTGATTGTTCTGGAGTGAATTAAGTTCACCTGATAACTCAAAAGTGAATGTATAATACAATTCTGTTT
TAATCTGTGTATTCTTTTTCTCCTACTTTTTACTGGGGTGAGAGGGGCATGAAGAGAAATACGCCTTTTT
TTTTTTTCTTTTCCTGTCGCCAAGGCTCGACTGAGAGAAGTCAGAACAGAGAAGGGGAAAAAAAACCCAA
AATTATGTGAACAAGCAAAATTAAAATTTCATTTTAGGCTATTGGCTACTGAGTAAACTTGACTTGTGAG
GGGTTTTTATTTTTACTCATTAAAAGTCAACTTAAAAAAAAA

>NM_152898.2 Homo sapiens Fer3 like bHLH transcription factor (FERD3L), mRNA
ACCAGCAACCTCGCCCCTCCCTGCGGAAAACCGATGAGAGGCAGGGCCAAGCCGAAGCGATGGCGGCCTA
TCCGGAGAGCTGCGTGGACACTACGGTGCTGGACTTCGTCGCAGACCTGTCCCTGGCCTCCCCGAGACGC
CCTCTCCTCTGCGACTTCGCACCCGGGGTCTCCTTGGGGGACCCAGCCCTTGCGCTCCGAGAGGGAAGAC
CCAGGAGGATGGCGCGGTTTGAAGAGGGGGACCCAGAAGAAGAGGAGTGCGAAGTGGACCAGGGGGACGG
AGAAGAGGAGGAGGAAGAGGAGCGCGGAAGAGGTGTCTCCCTATTAGGCCGCCCCAAGAGGAAAAGGGTG
ATCACCTACGCCCAGCGCCAGGCCGCCAACATCCGCGAAAGGAAGCGGATGTTCAACCTCAACGAGGCCT
TTGACCAGCTGCGGAGGAAGGTGCCCACGTTTGCTTACGAGAAAAGGCTGTCCCGGATCGAGACCCTCCG
CCTGGCCATCGTCTATATCTCCTTCATGACCGAGCTCTTGGAGAGCTGTGAGAAGAAGGAAAGCGGCTGA
GCCTGGTGTGGAGAGTCTGCCCTTCCTCGTCTGGTAGTGCTGGGGTGTGTCAGGACCGGGCACTGGGTGA
GGCTAAAGGG

>NM_004416.2 Homo sapiens deltex E3 ubiquitin ligase 1 (DTX1), mRNA
CGAACAGGGGCGGCTGCCTCACTCCCTACCTGAGCCAGCCGAGGGGGCCAAGGACTTTAGAGCTGTTTCC
TCCGGCATAAGAGAGACACTTGCTTTCCAGGGCAGCACCCTTTATCGGAGAAGGCTCTACAGGGAAGGGG
TCTTTGCAGCCTGGATGGCCATCCCACATTCCTTTAACGGAGGTCTCTAGGCCTCAGAGAGAACCCAGAG
TTAGAAAGGAGGCCAGACGGTCCTTGCTGTCCCCCTGGGGAGAGAGGAAGTTGCCGCCTGCTGCCAGGCC
CAGGAGGAGCTGGGCCTGCAATAGTGGGGGACCTGGCCCCTGAGGCAGTGGCGGCCATGTCACGGCCAGG
CCACGGTGGGCTGATGCCTGTGAATGGTCTGGGCTTCCCACCGCAGAACGTGGCCCGGGTGGTGGTGTGG
GAGTGGCTGAATGAGCACAGCCGCTGGCGGCCCTACACGGCCACCGTGTGCCACCACATTGAGAACGTGC
TGAAGGAGGACGCTCGCGGTTCCGTGGTCCTGGGGCAGGTGGACGCCCAGCTTGTGCCCTACATCATCGA
CCTGCAGTCCATGCACCAGTTTCGCCAGGACACAGGCACCATGCGGCCCGTGCGGCGCAACTTCTACGAC
CCGTCGTCGGCGCCGGGCAAGGGCATCGTGTGGGAGTGGGAGAACGACGGCGGCGCATGGACGGCCTACG
ATATGGACATCTGCATCACCATCCAGAACGCCTACGAGAAGCAGCACCCGTGGCTCGACCTCTCATCGCT
AGGCTTCTGCTACCTCATCTACTTCAACAGCATGTCGCAGATGAACCGCCAGACGCGCCGGCGCCGCCGC
CTGCGCCGCCGCCTGGACCTCGCCTACCCGCTCACCGTGGGCTCCATCCCTAAGTCGCAGTCGTGGCCCG
TGGGCGCCAGCTCGGGCCAGCCCTGCTCCTGCCAGCAGTGCCTGCTGGTCAACAGCACGCGCGCCGCCTC
CAACGCCATCCTGGCCTCGCAGCGCCGCAAGGCGCCCCCCGCGCCCCCGCTGCCGCCGCCGCCGCCACCT
GGAGGGCCTCCAGGCGCGCTTGCCGTGCGCCCCAGCGCCACCTTCACAGGCGCCGCGCTCTGGGCAGCGC
CCGCCGCCGGCCCCGCCGAGCCCGCGCCGCCTCCCGGGGCGCCCCCACGGAGCCCGGGCGCCCCCGGCGG
AGCGCGCACCCCGGGGCAGAACAACCTCAACCGGCCCGGGCCCCAGCGCACCACCAGCGTGAGCGCGCGC
GCCTCCATCCCGCCGGGGGTCCCCGCACTCCCGGTGAAGAACTTGAATGGTACTGGGCCGGTCCATCCGG
CCCTGGCAGGGATGACCGGGATACTGCTGTGCGCGGCCGGGCTGCCCGTGTGCCTGACGCGGGCCCCCAA
GCCCATCCTGCACCCGCCGCCCGTGAGCAAGAGCGACGTGAAGCCCGTGCCTGGCGTGCCCGGGGTGTGC
CGCAAGACCAAGAAGAAGCACCTTAAAAAGAGTAAGAATCCCGAGGATGTGGTTCGAAGATACATGCAGA
AGGTGAAAAACCCACCTGATGAGGACTGCACCATCTGCATGGAGCGACTGGTCACAGCATCAGGCTACGA
GGGCGTGCTTCGGCACAAGGGCGTGCGGCCTGAGCTCGTGGGCCGCCTGGGCCGCTGTGGCCACATGTAC
CACCTGCTGTGCCTCGTGGCCATGTACTCCAATGGCAACAAGGATGGCAGCCTGCAGTGCCCCACCTGCA
AGGCCATCTACGGGGAGAAGACGGGTACGCAGCCGCCTGGGAAGATGGAGTTCCACCTCATCCCCCACTC
GCTGCCCGGCTTCCCTGATACCCAGACCATCCGCATCGTCTATGACATCCCCACAGGCATCCAGGGCCCT
GAGCACCCCAACCCCGGGAAGAAGTTCACCGCAAGAGGATTCCCTCGCCACTGCTATCTACCCAACAACG
AGAAAGGCCGGAAGGTGCTGCGGCTGCTCATCACGGCCTGGGAGAGAAGACTCATCTTCACTATCGGCAC
GTCCAACACCACGGGCGAGTCGGACACCGTGGTGTGGAACGAGATCCACCACAAGACCGAGTTTGGATCC
AACCTCACGGGCCACGGCTACCCGGACGCTAGCTACCTAGACAACGTGCTGGCTGAGCTCACAGCCCAGG
GCGTATCCGAGGCTGCAGCCAAGGCTTGAGGCCCAAGGCTGCCCACCTTCCCTCCTGCTTTGCCCCTGGT
CCGGCAAATGCCTCCTTCGCCAGGTGTGTCCTGGTAGCCCAGGTTCAGGGCTGGGGAGGAGCCTGCGGAA
GGGGCCGCAGCCATTCAGGGGACCTGCCTGGTGGCAGCTGGGATGAAGAGAGATGGCATGTCAGGCTGGC
CCCGAATCATAGCTCCCTGAGAGGGCCAAGCAGAGAGTACTGGAAACCTCCCTACCAAAAAGACAGAGAC
CCGCCCCCTCACACACAAACACACATGTCCTGTTGAACTCATGCACGCACACCCACGTGCCTGTACTTGC
CCCCAGGCTGGAAGAGAAGAGACAGAAAGACCCCATGACCCCCCCATGTGGATCCCCATCTGTGTCTCAG
TTGCATCTGTACAGCCTTGTCTGCAAACTGGAGGATGCGGGGCAAGCCCTTAGGGGCCTGCCAGGGCTCG
GGGGGCAAAGAGGGACTCGGGAAACTCAGTGTACCCCAGATGCCTCACCCATTCCGTGTCATCACCCATG
TCTGCCACCCACTGATTGGGCAATTGTGGGCCCATGGGGTGGAAGCCCCCAGATGACTGAGCAGTTCTAC
AAAAGAATGGCCAGCACGAGCGGGGACTAGAGGGTCCTGATTTTGTGTCTGTGCCTCTTCATCTCTCTGG
ACTCTGATCTCCTTCTCCCTTCCCATCTCCAGGCCTTCTGTCTGTCCCAGATAAAGGCGCTGTTCTCCCA
TCCTCCCTACCCCATCCTCTCCACCAAATCGCTCCCAATTTTGAGAGCCAAAGGCTGGCGCTTCTGACTT
CAGGAGCGAAAGGAGGAGGCCTAGTTTGGGCCGATGTATTTTAAAGCAGAGTGGACAGCAGAGAGTCAAT
TTCCCTTTCGTTGGGAGTGGGCAGTGGGGTGGCTAATTGTCTTCGGCCAACCAGGGGCCTGTTGCCCAGG
CAACTCACCAGCTCCGCCTCTGCTGATTGGCTGCCACGGTGGGAGTCAGCCAAGATTTAAAGGGATGCCA
GCGATTGCTCTTTTCAAAACCTACCAGTCCCACTGTGGGTGGAGAAATAAATGGTCTTTCTCCTCCTCAA
AAAAAAAAAAAAAAAAAAAAAAAAAAA

>NM_021795.2 Homo sapiens ETS transcription factor ELK4 (ELK4), transcript variant b, mRNA
TTTCTTGTTAAACAAACACCTAATTTATTTCTTGGAGGTTTTGTTCAGCTGTCCTAATTTATGACTTTAC
ATTCCTTCTGGTGCTAAACTGCTCAAGTAGCCTCTTGTATCAAGTGTGACCTGATTCCTTAAGAATTTTA
CTTAATGAGAACCTCTAAGCTAGAAACTCTTGCTAGGTGTTTCATGCACCTTATTTTCTTTAATCATTAC
AACAACTCTAAGATTGGGTTCTCTCCACCTTATAAATGATGACTGTTTTAGAGAGGTTAAGGTTGCTTAA
AATTGGTGAGTTAGTGAGGGGTAGAGCCACGAATGGATTTCTGGTCGCTGCCTCCATCGTCAGGGCAAGC
TTTTCCCACGACTCCAGCGCTTCCATTTGTCAGTCCCCAGGCTAGAAAGCCACAGTGCTAATTTAGTATT
TATCAAGCGTTTGTAGTGTCCTGGGATCTGGCACTTCGATGAGAAAGCTGTGACGGCCCCAACTTCTAAC
AGCGAGTGGTAAGGAGGACGAGGGACACAGGAGGGAGGAGACTCTCCCCAAAGCTTAGCACCAACAGAAG
TGGTCCCCCGCAGGTTGCTCTGCGAGCGCCACCTCTTCCCTCCAACCGAGGAGAAAGTGGCGCGCCTTTG
AGGAGTCCGAGGTCCCGGCCCAGGCGGCAGCTTGGGTCCTGGCGGGTTCCGGACGGGCGCCTCAGGGACC
TGGAAGCAACCGCACCGAACGCGACGGAGAGCGGCGAGACGACTCCAGGAGGCGCCCGAGCTACATCCCC
CGGCCACACCAAACCCGGGTTTGCTGGCAGACGCGGCTCACGACACCCCTTAGGGTCGCAGCCCCTCCCC
CGGAAGTGACGTGTAGCGACTACGGCGTCTGGGAGGGACCCAGGAGCAGTCGGGGGGTTTGAGAGTGGCG
GCGGCCGCGGAGGGCCTGGCAGGCCCCGCCGCTGCAAGGAACGCCCCGAACGCGCGCGCCCGGCGTGTAG
CGGCCCCAAGACCCGCGCCGCCGCTGCCGCGTGCGGGGGCGGGGAGGGCGGGGCGCCAGGAGCCGCGGCG
GCGGGAGATGCGGGCGGCTGCGGGCACCCGGCGGGCTCGGCTTGGCCGCCGCCGCCTTCTACGGCTCCGC
CGCGGGGGTCGCAGCGGCTGCCGCGCCGTCCTCGAGTTTCCAGCGTGAGGAGGAGGCTGAGGGCGGAGAG
GCGCATCGTGTTCGAGGCGGAGACCGAGGGGGAGCCCCGCGCGCGGCGTCGCTCATTGCTATGGACAGTG
CTATCACCCTGTGGCAGTTCCTTCTTCAGCTCCTGCAGAAGCCTCAGAACAAGCACATGATCTGTTGGAC
CTCTAATGATGGGCAGTTTAAGCTTTTGCAGGCAGAAGAGGTGGCTCGTCTCTGGGGGATTCGCAAGAAC
AAGCCTAACATGAATTATGACAAACTCAGCCGAGCCCTCAGATACTATTATGTAAAGAATATCATCAAAA
AAGTGAATGGTCAGAAGTTTGTGTACAAGTTTGTCTCTTATCCAGAGATTTTGAACATGGATCCAATGAC
AGTGGGCAGGATTGAGGGTGACTGTGAAAGTTTAAACTTCAGTGAAGTCAGCAGCAGTTCCAAAGATGTG
GAGAATGGAGGGAAAGATAAACCACCTCAGCCTGGTGCCAAGACCTCTAGCCGCAATGACTACATACACT
CTGGCTTATATTCTTCATTTACTCTCAACTCTTTGAACTCCTCCAATGTAAAGCTTTTCAAATTGATAAA
GACTGAGAATCCAGCCGAGAAACTGGCAGAGAAAAAATCTCCTCAGGAGCCCACACCATCTGTCATCAAA
TTTGTCACGACACCTTCCAAAAAGCCACCGGTTGAACCTGTTGCTGCCACCATTTCAATTGGCCCAAGTA
TTTCTCCATCTTCAGAAGAAACTATCCAAGCTTTGGAGACATTGGTTTCCCCAAAACTGCCTTCCCTGGA
AGCCCCAACCTCTGCCTCTAACGTAATGACTGCTTTTGCCACCACACCACCCATTTCGTCCATACCCCCT
TTGCAGGAACCTCCCAGAACACCTTCACCACCACTGAGTTCTCACCCAGACATCGACACAGACATTGATT
CAGTGGCTTCTCAGCCAATGGAACTTCCAGAGAATTTGTCACTGGAGCCTAAAGACCAGGATTCAGTCTT
GCTAGAAAAGGACAAAGTAAATAATTCATCAAGATCCAAGAAACCCAAAGGGTTAGAACTGGCACCCACC
CTTGTGATCACGAGCAGTGATCCAAGCCCACTGGGAATACTGAGCCCATCTCTCCCTACAGCTTCTCTTA
CACCAGCATTTTTTTCACAGGTAGCTTGCTCGCTCTTTATGGTGTCACCATTGCTTTCATTTATTTGCCC
TTTTAAGCAAATCCAGAATTTATACACTCAAGTTTGCTTTCTGTTACTTAGGTTTGTCTTAGAAAGGTTA
TGTGTGACTGTCATGTGAAAGTTACCCCATTTCTCATCTTAATTAGGATTGCTAAAATAGAAAGTTTGGA
GTATTTTCTTAAAAAATTCATTGTTCTACAAGTAAATAAATATTTTGATTTTTCTATTTCCTCCTAAAGA
AAGTACACACACTCTCTCGCTCTCTCTCGGTCTTATAAAACTCGTTGGTGTCTTATAAAACAAACAGTGA
TAATCTCAAGTTAGAAAACAGTAGGTCCTGAGAACCATAAGAAAAATGACTGGTGTGATGTTGAGTAACA
AGTTGGTACAGTTACTTTAGCTATTTATTAACTTGCTCATCTCATAGAACATTTTAGTAGATTTTTCACA
CACCTCATTATTAAAAAAAAACAAACATGCTGGTGTCTTGGTTACCCATTATTCCTCTGTACCTGAATTC
AGGTTGGTTTTTCTATTTGGAAAAGACTTTATAAATGTTGGCTTAAAAAGAGGTTGAGCACCAGAATCTC
AGAATTTACCACCAAAGAACTCATCCATGTAACCAAAAACCACTTGTACCCCCAAAAACTATTGAAATAA
AAATTTAAAAAATTTTAAAAAAAAAAAAAAAAAAAAAAAAAAAAAAAAAAAAAAAAAAAAAAAAAAA

>NM_019085.1 Homo sapiens F-box and leucine-rich repeat protein 19 (FBXL19), mRNA
GCGCATGAAGCAGTCGTGCCTGCTCCGGCAGTGCACTGCCCCCGTGCTCCCACACACAGCTGTGTGCCTC
TTGTGTGGGGAGGCTGGGAAGGAGGACACGGTGGAGGGAGAGGAAGAGAAATTTGGTTTGAGCCTCATGG
AGTGTACAATCTGCAACGAGATCGTCCACCCCGGCTGCCTGAAGATGGGGAAGGCTGAGGGTGTCATCAA
TGCAGAGATCCCCAACTGCTGGGAGTGCCCTCGCTGCACCCAGGAAGGCCGCACCAGCAAGGATTCAGGT
GAGGGGCCTGGCCGCCGTAGGGCCGACAACGGCGAGGAGGGCGCCAGCTTGGGGAGCGGATGGAAGCTGA
CAGAGGAGCCACCGCTTCCACCGCCCCCGCCCAGGCGCAAGGGCCCCCTGCCTGCCGGGCCCCCCCCGGA
GGACGTGCCTGGGCCCCCCAAACGAAAGGAAAGGGAGGCAGGGAATGAGCCTCCCACCCCAAGGAAAAAG
GTGAAAGGAGGCCGAGAGAGGCACCTGAAGAAGAAACCAAAGCCGCCTTTGGCCTCTGCAGAGGGCCCAG
CGGTGCCGTCCCCGTCCCCGCAGAGGGAGAAGCTAGAGCGTTTCAAGCGGATGTGCCAGCTGCTGGAACG
GGTGCCTGACACCTCCTCTTCCTCCTCGGACTCAGACTCCGACTCCGACTCTTCGGGCACATCGCTGAGT
GAGGACGAAGCCCCCGGCGAGGCCCGGAATGGGCGACGGCCAGCCCGGGGCAGCTCTGGCGAGAAGGAGA
ACCGTGGGGGGCGGCGGGCTGTGCGCCCTGGCAGTGGGGGGCCCCTACTCAGCTGGCCCCTGGGCCCAGC
CCCACCACCCCGGCCTCCACAGCTGGAGCGGCACGTGGTGCGGCCCCCGCCTCGAAGCCCTGAGCCCGAC
ACACTCCCCTTGGCTGCTGGATCCGACCACCCCCTGCCCCGGGCCGCCTGGCTTCGCGTCTTCCAGCACC
TCGGGCCGCGGGAGCTGTGTATCTGCATGCGAGTCTGCCGAACTTGGAGCCGCTGGTGCTATGACAAGCG
TCTGTGGCCTCGAATGGACCTGAGCCGGCGGAAGTCACTGACCCCGCCCATGCTCAGTGGTGTGGTTCGC
CGCCAGCCCCGTGCCCTGGACCTCAGCTGGACAGGTGTCTCCAAGAAGCAGCTCATGTGGCTTCTGAACC
GACTACAAGGCCTGCAGGAGCTGGTGCTCTCTGGCTGCTCCTGGCTCTCTGTCTCTGCCCTGGGCTCAGC
CCCACTGCCAGCCCTGCGGCTCCTGGACCTCCGCTGGATCGAGGATGTTAAAGACTCCCAGCTCCGGGAG
TTGCTGCTGCCTCCACCAGACACCAAACCAGGGCAAACAGAGAGCCGTGGTCGGCTGCAGGGGGTGGCAG
AACTGCGTCTGGCAGGTTTGGAGCTGACAGATGCCTCCCTGCGTCTCCTGCTGCGTCACGCACCCCAGCT
GAGCGCCCTGGACCTGAGCCACTGCGCCCACGTCGGGGACCCCAGTGTTCACCTCCTCACGGCCCCCACG
TCCCCACTCCGCGAGACCCTGGTGCACCTCAATCTTGCTGGTTGCCACCGCCTAACGGACCACTGCCTCC
CGCTGTTCCGCCGCTGCCCTCGTCTACGCCGCCTAGACCTGCGCTCCTGCCGCCAGCTCTCACCCGAAGC
TTGTGCCCGGCTGGCAGCTGCCGGGCCCCCTGGCCCCTTCCGCTGCCCTGAGGAGAAGCTGCTTCTCAAG
GACAGCTAGTTGGGCGCCCCCCACCCTCCCCCGGACTCGACAGGAGCCTGGACCTCCGGCTTCATTTCAC
CCCTGCTGGGAGGCCAGGTTCCCACCTCACCACCCTGGGATTCCTGAGTGTCAGTGACTTGGGATTCCCA
CCCAGGGACTCAAGCCAGCCACCCCCTTCTTTCCCCCCTGCACTGATATCTCTGGGGGTTTCTCCTTCCT
ATGTCCTGCCCCTGCTACCTGCTTCATTGTCCATCCCCTGGGGGAGTGGGTCAGAGGTACTGGAGGGTGC
TGAGCCGAAGGGACGGTGGGAGGGGGGTTATGGTGCAAGTGTTGGGGGGGAGAATGGGGAAAGGACACAC
ACAGGATATGGGAGCCAGGGGCTGGGGGAGGTGGAAGGGGCGGGGGGCGGGGCAGACAGCAGACCACCAA
GGGTTCAGGGAACAAAGACCAGTTACTTGGAGTGGGGGGTGGGGGTGGGGCCACAAAAGGAAAACCGGAG
GAGCAATTGGGGATCCAGGTGTCAGAGGTAGGGGAACCAGGGGCAAGCTGGGGCTGAGCTGGAGGTGGGG
ATGAGAGCAGGTGTGGGGACAGCAATACCCCCTTGGGGGTCACCTCTCTGCTTCCCCCCTCCCCAGGCTT
CAGTTCCTTCCCCCTGACCCTGACTCCTTGAACGTCACTGAAAACGGCAGCTATTGCAAGGAGTGGGGGC
CGCGGGCAGCCGCTCTTCAGCTCGCGGCCCAGGGGAGTGGCGAGGGGCGCCCCAACCCCCTGCCCGCCTC
TCCGCACAATACTTGAACATTCATCTGTACTGAAGTGTTACTTGAACCGGGGGAATCTCGGACCTGGGGG
AGCCGGGGTGTGAGGGGACTGGACCAGCTTGGACTGAGACCTGAGACCGGGCCGGTGGGCGCCCATTTGG
GACTGCGCCACCCCCAGGCTTGTTCTTGTTTTACTGTATTGAGCGGCGGCACCCGCCGGACCCGCATTAT
GGCTGGGGGCGCCAGCCCAAGAATGGGGACCATGGGACTCCTCCAGCCTGGCTCTTCCCACTCTTTCATC
GTCATGGAAACTTGTATCCCATTTGCCCAGGGAACTGCCACTCCTGGTTGCCATGGAAATAGCAGCCAAC
GGACACCTCCCGATGCCAGTGCTAAGGCTGGAAATGGCCCCCTCTTAGTTGCCATGGGAACCTAGTAACA
GACTCTGCTGGCCCTCCTTCCCTGCCCCTTCCTCGAGCGCGGGGTGGGGCTTCGGGACCCCGGGGATGAG
CCGGGCCAGGTCCCGCCCCTCCGCGCAGGCCTCCGGGGGGCCGGGGCTTACCATGTAGGGGAGGGGAGAT
CTATCCACATACCTCAGGTAACAGGGAGGTGCGCGGGTGGGGGGAGGGCTGGGCGGACCAAAGGCCGGAG
GGGTGGGGCCTGGGGATAGCGAGAGGCTTGAGAATGGGGCCGCTTGGGGGAGGGAAGAGGCAGCCCGGCG
AGGGGCAAGCGGGGGACCCAGCCGGGCTGGGCCCCTGGGCCCCGGGTCTGTACAATACGGTTTGCTATAA
AACTCAAAATCTTCCAGCCGGGAAAAAAAAAAAAAAAAAA

>NM_016234.3 Homo sapiens acyl-CoA synthetase long chain family member 5 (ACSL5), transcript variant 1, mRNA
TAAAACCAGGAAGTGAAGTCCCCGAGCACGTTAGAAAGCCTGACATGGCCTGACTCGGGACAGCTCAGAG
CAGGGCAGAACTGGGGACACTCTGGGCCGGCCTTCTGCCTGCATGGACGCTCTGAAGCCACCCTGTCTCT
GGAGGAACCACGAGCGAGGGAAGAAGGACAGGGACTCGTGTGGCAGGAAGAACTCAGAGCCGGGAAGCCC
CCATTCACTAGAAGCACTGAGAGATGCGGCCCCCTCGCAGGGTCTGAATTTCCTGCTGCTGTTCACAAAG
ATGCTTTTTATCTTTAACTTTTTGTTTTCCCCACTTCCGACCCCGGCGTTGATCTGCATCCTGACATTTG
GAGCTGCCATCTTCTTGTGGCTGATCACCAGACCTCAACCCGTCTTACCTCTTCTTGACCTGAACAATCA
GTCTGTGGGAATTGAGGGAGGAGCACGGAAGGGGGTTTCCCAGAAGAACAATGACCTAACAAGTTGCTGC
TTCTCAGATGCCAAGACTATGTATGAGGTTTTCCAAAGAGGACTCGCTGTGTCTGACAATGGGCCCTGCT
TGGGATATAGAAAACCAAACCAGCCCTACAGATGGCTATCTTACAAACAGGTGTCTGATAGAGCAGAGTA
CCTGGGTTCCTGTCTCTTGCATAAAGGTTATAAATCATCACCAGACCAGTTTGTCGGCATCTTTGCTCAG
AATAGGCCAGAGTGGATCATCTCCGAATTGGCTTGTTACACGTACTCTATGGTAGCTGTACCTCTGTATG
ACACCTTGGGACCAGAAGCCATCGTACATATTGTCAACAAGGCTGATATCGCCATGGTGATCTGTGACAC
ACCCCAAAAGGCATTGGTGCTGATAGGGAATGTAGAGAAAGGCTTCACCCCGAGCCTGAAGGTGATCATC
CTTATGGACCCCTTTGATGATGACCTGAAGCAAAGAGGGGAGAAGAGTGGAATTGAGATCTTATCCCTAT
ATGATGCTGAGAACCTAGGCAAAGAGCACTTCAGAAAACCTGTGCCTCCTAGCCCAGAAGACCTGAGCGT
CATCTGCTTCACCAGTGGGACCACAGGTGACCCCAAAGGAGCCATGATAACCCATCAAAATATTGTTTCA
AATGCTGCTGCCTTTCTCAAATGTGTGGAGCATGCTTATGAGCCCACTCCTGATGATGTGGCCATATCCT
ACCTCCCTCTGGCTCATATGTTTGAGAGGATTGTACAGGCTGTTGTGTACAGCTGTGGAGCCAGAGTTGG
ATTCTTCCAAGGGGATATTCGGTTGCTGGCTGACGACATGAAGACTTTGAAGCCCACATTGTTTCCCGCG
GTGCCTCGACTCCTTAACAGGATCTACGATAAGGTACAAAATGAGGCCAAGACACCCTTGAAGAAGTTCT
TGTTGAAGCTGGCTGTTTCCAGTAAATTCAAAGAGCTTCAAAAGGGTATCATCAGGCATGATAGTTTCTG
GGACAAGCTCATCTTTGCAAAGATCCAGGACAGCCTGGGCGGAAGGGTTCGTGTAATTGTCACTGGAGCT
GCCCCCATGTCCACTTCAGTCATGACATTCTTCCGGGCAGCAATGGGATGTCAGGTGTATGAAGCTTATG
GTCAAACAGAATGCACAGGTGGCTGTACATTTACATTACCTGGGGACTGGACATCAGGTCACGTTGGGGT
GCCCCTGGCTTGCAATTACGTGAAGCTGGAAGATGTGGCTGACATGAACTACTTTACAGTGAATAATGAA
GGAGAGGTCTGCATCAAGGGTACAAACGTGTTCAAAGGATACCTGAAGGACCCTGAGAAGACACAGGAAG
CCCTGGACAGTGATGGCTGGCTTCACACAGGAGACATTGGTCGCTGGCTCCCGAATGGAACTCTGAAGAT
CATCGACCGTAAAAAGAACATTTTCAAGCTGGCCCAAGGAGAATACATTGCACCAGAGAAGATAGAAAAT
ATCTACAACAGGAGTCAACCAGTGTTACAAATTTTTGTACACGGGGAGAGCTTACGGTCATCCTTAGTAG
GAGTGGTGGTTCCTGACACAGATGTACTTCCCTCATTTGCAGCCAAGCTTGGGGTGAAGGGCTCCTTTGA
GGAACTGTGCCAAAACCAAGTTGTAAGGGAAGCCATTTTAGAAGACTTGCAGAAAATTGGGAAAGAAAGT
GGCCTTAAAACTTTTGAACAGGTCAAAGCCATTTTTCTTCATCCAGAGCCATTTTCCATTGAAAATGGGC
TCTTGACACCAACATTGAAAGCAAAGCGAGGAGAGCTTTCCAAATACTTTCGGACCCAAATTGACAGCCT
GTATGAGCACATCCAGGATTAGGATAAGGTACTTAAGTACCTGCCGGCCCACTGTGCACTGCTTGTGAGA
AAATGGATTAAAAACTATTCTTACATTTGTTTTGCCTTTCCTCCTATTTTTTTTTAACCTGTTAAACTCT
AAAGCCATAGCTTTTGTTTTATATTGAGACATATAATGTGTAAACTTAGTTCCCAAATAAATCAATCCTG
TCTTTCCCATCTTCGATGTTGCTAATATTAAGGCTTCAGGGCTACTTTTATCAACATGCCTGTCTTCAAG
ATCCCAGTTTATGTTCTGTGTCCTTCCTCATGATTTCCAACCTTAATACTATTAGTAACCACAAGTTCAA
GGGTCAAAGGGACCCTCTGTGCCTTCTTCTTTGTTTTGTGATAAACATAACTTGCCAACAGTCTCTATGC
TTATTTACATCTTCTACTGTTCAAACTAAGAGATTTTTAAATTCTGAAAAACTGCTTACAATTCATGTTT
TCTAGCCACTCCACAAACCACTAAAATTTTAGTTTTAGCCTATCACTCATGTCAATCATATCTATGAGAC
AAATGTCTCCGATGCTCTTCTGCGTAAATTAAATTGTGTACTGAAGGGAAAAGTTTGATCATACCAAACA
TTTCCTAAACTCTCTAGTTAGATATCTGACTTGGGAGTATTAAAAATTGGGTCTATGACATATTGTCCAA
AAGGAATGCTGTTCTTAAAGCATTATTTACAGTAGGAACTGGGGAGTAAATCTGTTCCCTACAGTTTGCT
GCTGAGCTGGAAGCTGTGGGGGAAGGAGTTGACAGGTGGGCCCAGTGAACTTTTCCAGTAAATGAAGCAA
GCACTGAATAAAAACCTCCTGAACTGGGAACAAAGATCTACAGGCAAGCAAGATGCCCACACAACAGGCT
TATTTTCTGTGAAGGAACCAACTGATCTCCCCCACCCTTGGATTAGAGTTCCTGCTCTACCTTACCCACA
GATAACACATGTTGTTTCTACTTGTAAATGTAAAGTCTTTAAAATAAACTATTACAGATACTTAAAAAAA
AAAAAAAAAAAA

>NM_198540.2 Homo sapiens UDP-GlcNAc:betaGal beta-1,3-N-acetylglucosaminyltransferase 8 (B3GNT8), mRNA
TCTTCCTCCAGCTGTTCCCACAGGCTCCATTATTCAAACTTTGGGGGAGGAAATCAGGGCTGGACAGATC
ATCAACTGCTGCTGCTGACAGACTGTGTTCCTGCCATGATGGGGACAGGCCTGCCCCAAACCAGGCTGTC
TCACCAGAAACCAGCCCTAACACGCCAGAGCCCCATCTCTCAGGTCGGCCTCCTGCCCTCCTCCCTCCCT
CCCTCCCTCCCTCTCTCCTGCCTCAGCCCCGCCCCGGCCCCTGGGGCCCTCCCTGCTCCCGCTCCACTCC
CCTCCCCGCCCCTCTGGACTGGCTGGGCAGGGCTGGGCCCCGCCGGTCGACAACACAGGGGCTGGGGCAG
GCAGATCAGAGGGAGCTGAGGGAGGCCTGACCTGAGGCCGGCACCCGGAGCTGGCGGGAGCCAGACCCAG
AGCTCCCGCGGCCGCCCCTTCCCTGGGCCGGGTCATGCGCTGCCCCAAGTGCCTTCTCTGCCTGTCAGCA
CTGCTCACACTCCTGGGCCTCAAAGTGTACATCGAGTGGACATCCGAGTCCCGGCTCAGCAAGGCCTACC
CCAGCCCTCGGGGCACCCCGCCAAGCCCCACGCCAGCCAACCCTGAGCCCACCCTACCTGCCAACCTCTC
CACCCGCCTGGGCCAGACTATCCCGCTGCCCTTTGCTTACTGGAACCAGCAGCAGTGGCGGCTGGGGTCC
CTGCCCAGTGGGGACAGCACTGAAACGGGGGGCTGCCAGGCTTGGGGGGCCGCCGCCGCCACCGAGATCC
CTGACTTCGCCTCCTACCCCAAGGACCTCCGCCGCTTCTTGCTGTCAGCAGCCTGCCGGAGCTTCCCACA
GTGGCTGCCTGGAGGTGGTGGCAGCCAAGTCTCCAGCTGCTCAGATACTGATGTCCCCTACCTGCTGTTG
GCCGTCAAGTCAGAACCAGGGCGCTTTGCAGAACGACAGGCCGTGAGAGAGACGTGGGGCAGTCCAGCTC
CAGGGATCCGGCTGCTCTTCCTGCTAGGGTCTCCGGTGGGTGAGGCGGGGCCTGACCTAGACTCACTAGT
GGCCTGGGAGAGCCGTCGCTACAGTGACCTGCTGCTCTGGGACTTCCTCGACGTCCCATTCAACCAGACG
CTCAAAGACCTGCTGCTGCTGGCCTGGCTGGGCCGCCACTGCCCCACCGTGAGTTTTGTCTTGCGAGCTC
AGGACGATGCCTTTGTACACACCCCTGCCCTGCTGGCTCACCTGCGGGCCCTGCCACCTGCCTCGGCCCG
AAGCCTCTACCTGGGTGAGGTCTTTACCCAGGCCATGCCTCTCCGGAAGCCAGGAGGACCCTTCTATGTG
CCCGAGTCCTTCTTCGAAGGTGGCTACCCAGCCTATGCAAGCGGGGGTGGCTACGTCATTGCCGGGCGCC
TGGCACCCTGGCTGCTGCGGGCGGCAGCCCGTGTGGCACCCTTCCCCTTTGAGGACGTCTACACTGGCCT
TTGCATCCGAGCCCTGGGCCTGGTGCCCCAGGCCCACCCAGGCTTCCTCACAGCCTGGCCAGCAGACCGC
ACTGCGGACCACTGTGCTTTCCGCAACCTGCTGCTGGTACGGCCCCTGGGCCCCCAGGCCAGCATTCGGC
TCTGGAAACAACTGCAAGACCCAAGGCTCCAGTGCTGACTCTCATTGGGGAGGGCGGAGGTGCTGACCTG
GCCTGGGCCTCTGGGGCCGGCCCCTGGCTCAGCCCCTCCTTCCAGGTCTTGATGGGAGGGAGGAGGGCCC
AGAAGCTGGACAACTTAAGCCACTCCTTGGCCTCCCCCAGCCAGGGGCCTGGGCAGGAAAGATGGGGTGG
TGGACTGTTTTTGCCTACTTTTTGTTTTTGAAAAACATGCACTCCCCACTCTGAAAAAAAAAAAAAAAAA
AAAA

>NM_175745.3 Homo sapiens cancer antigen 1 (CAGE1), transcript variant 1, mRNA
TTGCGAGTTTGTGAGAGTCCTTGGTGGAGGAGGTTGGAAAGCGTTCTCCCTCCCACAAAACCCGGTGCAG
AGGGAGGGAGAGCCAGGTCCGTAGCGTGGGTCCAAGAAACTATGGATCCTGGAAGTGAGCACACTTTTGT
GTCTTAAAAAGTTTGGTGTCTCGTTTTGAGGTGAAAAATGAATGAGATAAGTGCTTTTTAAAAAGAAGTC
TTCTATTGTTCAACAGTTATGAACAAGGACTATCAAAAATTTTGGTCATCACCTTCAGATCCTGTACATT
TTGAAGTGGATACTTCTCATGAAAAAGTAGAAAGCATGTCAGAATCGGATACCATGAATGTCAGCAATCT
TTCTCAAGGTGTAATGCTTTCACATTCTCCAATCTGTATGGAAACCACCGGCACCACTTGTGACTTGCCT
CAGAACGAAATAAAGAATTTTGAAAGGGAAAATGAGTATGAATCCACACTTTGTGAAGATGCTTATGGCA
CACTAGACAATTTGTTAAATGATAACAACATTGAAAATTACTCAACGAATGCACTAATTCAGCCAGTTGA
CACCATCAGCATATCTTCCTTGAGACAATTTGAAACCGTTTGCAAATTTCACTGGGTAGAAGCATTTGAT
GATGAAATGACAGAGAAGCCAGAATTTCAAAGTCAAGTGTATAATTATGCAAAAGACAACAATATAAAGC
AAGACTCATTTAAGGAAGAAAATCCAATGGAAACTAGTGTTTCTGCAAATACAGACCAACTTGGTAACGA
GTATTTTAGACAGCCTCCTCCTAGAAGCCCGCCTCTAATCCACTGCAGTGGAGAGATGCTGAAATTTACA
GAAAAGTCACTGGCTAAAAGTATTGCCAAGGAATCTGCCCTCAACCCTAGCCAACCTCCAAGCTTCTTAT
GTAAGACTGCAGTTCCTTCAAAAGAAATACAGAATTATGGGGAGATTCCTGAGATGTCAGTCAGTTATGA
AAAGGAAGTCACAGCAGAGGGTGTGGAGAGGCCAGAAATTGTCTCAACTTGGTCTTCGGCAGGCATTTCC
TGGAGGAGTGAAGCATGTCGGGAGAACTGTGAGATGCCTGACTGGGAGCAAAGTGCTGAAAGCTTACAAC
CTGTTCAAGAGGACATGGCTTTAAATGAAGTCTTGCAGAAATTAAAACATACTAACAGAAAGCAGGAAGT
GCGAATCCAAGAACTCCAGTGTAGTAACCTGTATTTAGAGAAGAGGGTTAAAGAACTACAGATGAAGATT
ACCAAACAGCAAGTGTTCATTGATGTCATCAATAAGCTAAAGGAGAATGTTGAAGAATTAATTGAAGACA
AATACAAAATAATCCTAGAGAAGAATGATACTAAAAAGACATTGCAGAATTTGGAAGAGGTTTTAGCTAA
CACGCAAAAACATCTTCAGGAATCCAGGAATGACAAGGAAATGTTACAGCTTCAATTTAAGAAGATCAAG
GCTAATTATGTGTGTTTACAGGAAAGGTACATGACTGAAATGCAACAAAAAAATAAATCTGTAAGTCAGT
ATTTAGAGATGGACAAAACCTTAAGCAAGAAAGAAGAAGAGGTAGAGAGACTACAACAACTCAAAAAAGA
ACTGGAAAAGGCCACAGCTTCTGCTTTGGACTTGTTGAAACGGGAAAAAGAGGCCCAAGAACAAGAGTTC
TTGTCTTTACAGGAGGAATTCCAGAAACTTGAAAAGGAAAACCTGGAAGAAAGACAGAAACTGAAATCTA
GACTTGAGAAATTGCTCACTCAAGTTAGAAATTTGCAATTTATGTCTGAAAATGAAAGAACGAAGAATAT
AAAACTTCAGCAGCAAATCAACGAAGTAAAAAATGAGAATGCAAAACTTAAACAGCAGGTTGCAAGGAGT
GAAGAGCAAAATTATGTCCCTAAATTTGAGACAGCTCAGTTAAAGGATCAATTAGAGGAAGTCTTGAAGT
CAGATATTACCAAGGATACAAAAACGACACATTCTAATCTGCTCCCGGATTGCTCACCTTGTGAAGAGAG
GCTGAATCCTGCAGATATAAAAAGAGCTTCTCAGCTGGCCTCCAAAATGCACAGTCTTCTGGCTCTGATG
GTGGGACTTCTCACATGCCAGGACATCATCAATTCTGATGCTGAACATTTCAAAGAGAGTGAGAAGGTTA
GTGATATAATGCTGCAAAAACTGAAGAGCCTCCATCTTAAAAAGAAAACTTTAGATAAAGAGCTACTGAA
ACATAAAGATAGAATCACAACCTTTAGAGAGTTAATTGCTAAGGAAAAAGCATTTCAAGATCATGCTATT
AAGGTATTCCAAGGAGTATGAAATGATTGAAAGTGAGAACAAATATATTTAATCTCAGGTCATAGACTGT
GATTCAGATGAAGCCAAGAGTATCAGAGATGTACCTACCCTTCTGGGAGCCAAACTGGATAAGTACCACA
GTCTAAATGAGGAGCTTGATTTCTTGATCACAAAACTGGGACATCTCCTAGAGTCAAAAGAAAACCACTG
CAACAGACTCATTGAAGAAAATGACAAGTATCAAAGACATTTAGGCAACTTAATAAAGAAGGTTACATCA
TATGAAGAAATCATTGAATGTGCTGACCAAAGGCTTGCAATATCCCACTCCCAGATTGCACATTTGGAAG
AGAGAAATAAACATTTAGAGGATTTAATTAGAAAGCCCAGAGAAAAAGCCAGAAAACCAAGATCAAAAAG
CTTAGAAAATCATCCGAAGTCCATGACCATGATGCCAGCTCTTTTTAAAGAAAATAGAAATGATTTAGAT
TAAACAAGCCTGAAGATTAAACAGTAATCATTTTTGTCAACCACTCCAGGAAGAGTCATTACTACATATG
CTAGCCAAATCAATCCATGCAGGTGATATATTAAAATCTGTATAAAGGGTAAAGTCTTACATTCCAAAGA
TGTGATTACTTTTCTTCTAATTTCTTCCTGTGAATAATCAAATATATTCTATTTAACATAAACGGAAAAA
AAAAAAAAA

>NM_006117.2 Homo sapiens enoyl-CoA delta isomerase 2 (ECI2), transcript variant 1, mRNA
ACCCCCGAGCCCCCGCAGCCCTAGAGCCGCCCAAGGGATGGCGATGGCGTACTTGGCTTGGAGACTGGCG
CGGCGTTCGTGTCCGAGGTCACTAGTTTCCCGGTAGTTCAGCTGCACATGAATAGAACAGCAATGAGAGC
CAGTCAGAAGGACTTTGAAAATTCAATGAATCAAGTGAAACTCTTGAAAAAGGATCCAGGAAACGAAGTG
AAGCTAAAACTCTACGCGCTATATAAGCAGGCCACTGAAGGACCTTGTAACATGCCCAAACCAGGTGTAT
TTGACTTGATCAACAAGGCCAAATGGGACGCATGGAATGCCCTTGGCAGCCTGCCCAAGGAAGCTGCCAG
GCAGAACTATGTGGATTTGGTGTCCAGTTTGAGTCCTTCATTGGAATCCTCTAGTCAGGTGGAGCCTGGA
ACAGACAGGAAATCAACTGGGTTTGAAACTCTGGTGGTGACCTCCGAAGATGGCATCACAAAGATCATGT
TCAACCGGCCCAAAAAGAAAAATGCCATAAACACTGAGATGTATCATGAAATTATGCGTGCACTTAAAGC
TGCCAGCAAGGATGACTCAATCATCACTGTTTTAACAGGAAATGGTGACTATTACAGTAGTGGGAATGAT
CTGACTAACTTCACTGATATTCCCCCTGGTGGAGTAGAGGAGAAAGCTAAAAATAATGCCGTTTTACTGA
GGGAATTTGTGGGCTGTTTTATAGATTTTCCTAAGCCTCTGATTGCAGTGGTCAATGGTCCAGCTGTGGG
CATCTCCGTCACCCTCCTTGGGCTATTCGATGCCGTGTATGCATCTGACAGGGCAACATTTCATACACCA
TTTAGTCACCTAGGCCAAAGTCCGGAAGGATGCTCCTCTTACACTTTTCCGAAGATAATGAGCCCAGCCA
AGGCAACAGAGATGCTTATTTTTGGAAAGAAGTTAACAGCGGGAGAGGCATGTGCTCAAGGACTTGTTAC
TGAAGTTTTCCCTGATAGCACTTTTCAGAAAGAAGTCTGGACCAGGCTGAAGGCATTTGCAAAGCTTCCC
CCAAATGCCTTGAGAATTTCAAAAGAGGTAATCAGGAAAAGAGAGAGAGAAAAACTACACGCTGTTAATG
CTGAAGAATGCAATGTCCTTCAGGGAAGATGGCTATCAGATGAATGCACAAATGCTGTGGTGAACTTCTT
ATCCAGAAAATCAAAACTGTGATGACCACTACAGCAGAGTAAAGCATGTCCAAGGAAGGATGTGCTGTTA
CCTCTGATTTCCAGTACTGGAACTAAATAAGCTTCATTGTGCCTTTTGTAGTGCTAGAATATCAATTACA
ATGATGATATTTCACTACAGCTCTGATGAATAAAAAGTTTTGTAAAACAAGCTTAAGAATTCAAAAAAAA
AAAAAAAAAA

>NM_000114.2 Homo sapiens endothelin 3 (EDN3), transcript variant 1, mRNA
CTCGGGCCGCTGCGCTCCTGGCCAGCTCCCCCCAGCGCCTGGGAGGCGACCCCCAGTGCGCCCGGGTTCA
AAGGCCCGGCGAGGCAGTTCCAGCCCCTCTGGGGGGCGGGGAGGCGACGGGGGTGGTGCAGAAGCCAGAA
AAGCCCGAGCCACAGCCGGCCAGCTCCGCGCAGGGATGGGCAGCGCGCTCTGAAAGTTTATGACCGCCGC
AGCCAACTCCTGGCCGGAGCTGGAGACGCAGCGAGCGATCGGCCGGCCTCGAACCCCCACAGCTGGAGGG
CGAGGCCAGCTGTACCCGGCCCCAGTGCCCTTTCGCGGCCACAAGCGGCCGTCCTCCTGGTCCGGTGCTC
CGGCGCCTGATCTAGGTTCATGGAGCCGGGGCTGTGGCTCCTTTTCGGGCTCACAGTGACCTCCGCCGCA
GGATTCGTGCCTTGCTCCCAGTCTGGGGATGCTGGCAGGCGCGGCGTGTCCCAGGCCCCCACTGCAGCCA
GATCTGAGGGGGACTGTGAAGAGACTGTGGCTGGCCCTGGCGAGGAGACTGTGGCTGGCCCTGGCGAGGG
GACTGTGGCCCCGACAGCACTGCAGGGTCCAAGCCCTGGAAGCCCTGGGCAGGAGCAGGCGGCCGAGGGG
GCCCCTGAGCACCACCGATCCAGGCGCTGCACGTGCTTCACCTACAAGGACAAGGAGTGTGTCTACTATT
GCCACCTGGACATCATTTGGATCAACACTCCCGAACAGACGGTGCCCTATGGACTGTCCAACTACAGAGG
AAGCTTCCGGGGCAAGAGGTCTGCGGGGCCACTTCCAGGGAATCTGCAGCTCTCACATCGGCCACACTTG
CGCTGCGCTTGTGTGGGGAGATATGACAAGGCCTGCCTGCACTTTTGCACCCAAACTCTGGACGTCAGCA
GTAATTCAAGGACGGCAGAAAAAACAGACAAAGAAGAGGAAGGGAAGGTTGAAGTCAAGGACCAACAAAG
CAAGCAGGCTTTAGACCTCCACCATCCAAAGCTCATGCCCGGCAGTGGACTCGCCCTCGCTCCATCTACC
TGCCCCCGCTGCCTCTTTCAGGAAGGAGCCCCTTAGGAGGACAGGCCTGCACTCCGGTTTCATGCAGGAA
ATTGGTTTTGGAGAGTTTTGGCAAGTTGGAAAGCCACTTACTGGCTTTTGACATGACTTCTCTTGGAGAA
TAAGTGGACTCCAAGCTAACTCTTTGCAAATGTAAACACATGTCCATCTTGTAATAAATGCAAAATGCCC
GTGCAGCAGAAGCATGCGACTTTCATATCCTTGCCTAGAATAGGCTGCATGGTGTATGTCAGTGAGGGCC
ACGAGGCGTCGGCTTTAGACACAGATCATAGCTCTACAGGAGTTTATGAATTTGAAGCTTATGGGATTTT
GGCAGAGAAATTTTCAGCTGTGCTTGATACCCACCAAAAGAATGTATCTCGAAAGAATGAAGGAAGAAGA
AAAAAGGATCCTTGATGTTTGTGACAAGAAAATGAGAAAGTTAGTATCTGCAATACAGAGCTTGTTCCTG
TTCAGTGACTGACCCTCTGTATTCTGTATAGACACCAGGCCGATACACAGTGGAGTTCCCAGGCCTTGTT
TGCAGGAAGCCGACTGTAAAGACAGCCCCAGCTCAAGGCTATTAGGTTGAATATTTGCTTTCATGAGTAA
ATGTGGATCTTTGGGGAATGGCTTCAAAATAAGTCACGAACACAAATTCTTTGTAAATTATGTAAATTCC
TGTTTATATAAATTGGCAACAACTTATACCGTCTGACAGTTCAAAATCTCTTTCAGCTGCGCTCTTCCCA
CCGAGCCGAGCTTACTGTGAGTGTGGAGATGTTATCCCACCATGTAAAGTCGCCTGCGCAGGGGAGGGCT
GCCCATCTCCCCAACCCAGTCACAGAGAGATAGGAAACGGCATTTGAGTGGGTGTCCAGGGCCCCGTAGA
GAGACATTTAAGATGGTGTATGACAGAGCATTGGCCTTGACCAAATGTTAAATCCTCTGTGTGTATTTCA
TAAGTTATTACAGGTATAAAAGTGATGACCTATCATGAGGAAATGAAAGTGGCTGATTTGCTGGTAGGAT
TTTGTACAGTTTAGAGAAGCGATTATTTATTGTGAAACTGTTCTCCACTCCAACTCCTTTATGTGGATCT
GTTCAAAGTAGTCACTGTATATACGTATAGAGAGGTAGATAGGTAGGTAGATTTTAAATTGCATTCTGAA
TACAAACTCATACTCCTTAGAGCTTGAATTACATTTTTAAAATGCATATGTGCTGTTTGGCACCGTGGCA
AGATGGTATCAGAGAGAAACCCATCAATTGCTCAAATACTCAGAAAGTACTGTCAAAAGCCTAATAAAAA
ACCTAAAGTTTGCTCTGAAAAAAAAAAAAAAAAAAAAAAAAAAAAAAAAAAAAAAAAA

>NM_207174.1 Homo sapiens ATP binding cassette subfamily G member 1 (ABCG1), transcript variant 3, mRNA
GCGAGGGGCAAGCCCGGATTCCTGCCGGCCGCCTTTCTGCGCGCGCCGGAGAGAGAGACGCGGTGGGGAC
AGGGATGCGCATTTCACTTCCCCGAGCTCCGGAGAGGGATGGCGGGGTGTCGGCGAGTTCACTGCTGGAC
ACAGTTACTAATGCCAGCAGTTACTCTGCAGAGATGACGGAGCCCAAGTCGGTGTGTGTCTCGGTGGATG
AGGTGGTGTCCAGCAACATGGAGGCCACTGAGACGGACCTGCTGAATGGACATCTGAAAAAAGTAGATAA
TAACCTCACGGAAGCCCAGCGCTTCTCCTCCTTGCCTCGGAGGGCAGCTGTGAACATTGAATTCAGGGAC
CTTTCCTATTCGGTTCCTGAAGGACCCTGGTGGAGGAAGAAAGGATACAAGACCCTCCTGAAAGGAATTT
CCGGGAAGTTCAATAGTGGTGAGTTGGTGGCCATTATGGGTCCTTCCGGGGCCGGGAAGTCCACGCTGAT
GAACATCCTGGCTGGATACAGGGAGACGGGCATGAAGGGGGCCGTCCTCATCAACGGCCTGCCCCGGGAC
CTGCGCTGCTTCCGGAAGGTGTCCTGCTACATCATGCAGGATGACATGCTGCTGCCGCATCTCACTGTGC
AGGAGGCCATGATGGTGTCGGCACATCTGAAGCTTCAGGAGAAGGATGAAGGCAGAAGGGAAATGGTCAA
GGAGATACTGACAGCGCTGGGCTTGCTGTCTTGCGCCAACACGCGGACCGGGAGCCTGTCAGGTGGTCAG
CGCAAGCGCCTGGCCATCGCGCTGGAGCTGGTGAACAACCCTCCAGTCATGTTCTTCGATGAGCCCACCA
GCGGCCTGGACAGCGCCTCCTGCTTCCAGGTGGTCTCGCTGATGAAAGGGCTCGCTCAAGGGGGTCGCTC
CATCATTTGCACCATCCACCAGCCCAGCGCCAAACTCTTCGAGCTGTTCGACCAGCTTTACGTCCTGAGT
CAAGGACAATGTGTGTACCGGGGAAAAGTCTGCAATCTTGTGCCATATTTGAGGGATTTGGGTCTGAACT
GCCCAACCTACCACAACCCAGCAGATTTTGTCATGGAGGTTGCATCCGGCGAGTACGGTGATCAGAACAG
TCGGCTGGTGAGAGCGGTTCGGGAGGGCATGTGTGACTCAGACCACAAGAGAGACCTCGGGGGTGATGCC
GAGGTGAACCCTTTTCTTTGGCACCGGCCCTCTGAAGAGGACTCCTCGTCCATGGAAGGCTGCCACAGCT
TCTCTGCCAGCTGCCTCACGCAGTTCTGCATCCTCTTCAAGAGGACCTTCCTCAGCATCATGAGGGACTC
GGTCCTGACACACCTGCGCATCACCTCGCACATTGGGATCGGCCTCCTCATTGGCCTGCTGTACTTGGGG
ATCGGGAACGAAGCCAAGAAGGTCTTGAGCAACTCCGGCTTCCTCTTCTTCTCCATGCTGTTCCTCATGT
TCGCGGCCCTCATGCCTACTGTTCTGACATTTCCCCTGGAGATGGGAGTCTTTCTTCGGGAACACCTGAA
CTACTGGTACAGCCTGAAGGCCTACTACCTGGCCAAGACCATGGCAGACGTGCCCTTTCAGATCATGTTC
CCAGTGGCCTACTGCAGCATCGTGTACTGGATGACGTCGCAGCCGTCCGACGCCGTGCGCTTTGTGCTGT
TTGCCGCGCTGGGCACCATGACCTCCCTGGTGGCACAGTCCCTGGGCCTGCTGATCGGAGCCGCCTCCAC
GTCCCTGCAGGTGGCCACTTTCGTGGGCCCAGTGACAGCCATCCCGGTGCTCCTGTTCTCGGGGTTCTTC
GTCAGCTTCGACACCATCCCCACGTACCTACAGTGGATGTCCTACATCTCCTATGTCAGGTATGGGTTCG
AAGGGGTCATCCTCTCCATCTATGGCTTAGACCGGGAAGATCTGCACTGTGACATCGACGAGACGTGCCA
CTTCCAGAAGTCGGAGGCCATCCTGCGGGAGCTGGACGTGGAAAATGCCAAGCTGTACCTGGACTTCATC
GTACTCGGGATTTTCTTCATCTCCCTCCGCCTCATTGCCTATTTTGTCCTCAGGTACAAAATCCGGGCAG
AGAGGTAAAACACCTGAATGCCAGGAAACAGGAAGATTAGACACTGTGGCCGAGGGCACGTCTAGAATCG
AGGAGGCAAGCCTGTGCCCGACCGACGACACAGAGACTCTTCTGATCCAACCCCTAGAACCGCGTTGGGT
TTGTGGGTGTCTCGTGCTCAGCCACTCTGCCCAGCTGGGTTGGATCTTCTCTCCATTCCCCTTTCTAGCT
TTAACTAGGAAGATGTAGGCAGATTGGTGGTTTTTTTTTTTTTAACATACAGAATTTTAAATACCACAAC
TGGGGCAGAATTTAAAGCTGCAACACAGCTGGTGATGAGAGGCTTCCTCAGTCCAGTCGCTCCTTAGCAC
CAGGCACCGTGGGTCCTGGATGGGGAACTGCAAGCAGCCTCTCAGCTGATGGCTGCACAGTCAGATGTCT
GGTGGCAGAGAGTCCGAGCATGGAGCGATTCCATTTTATGACTGTTGTTTTTCACATTTTCATCTTTCTA
AGGTGTGTCTCTTTTCCAATGAGAAGTCATTTTTGCAAGCCAAAAGTCGATCAATCGCATTCATTTTAAG
AAATTATACCTTTTTAGTACTTGCTGAAGAATGATTCAGGGTAAATCACATACTTTGTTTAGAGAGGCGA
GGGGTTTAACCGAGTCACCCAGCTGGTCTCATACATAGACAGCACTTGTGAAGGATTGAATGCAGGTTCC
AGGTGGAGGGAAGACGTGGACACCATCTCCACTGAGCCATGCAGACATTTTTAAAAGCTATACAAAAAAT
TGTGAGAAGACATTGGCCAACTCTTTCAAAGTCTTTCTTTTTCCACGTGCTTCTTATTTTAAGCGAAATA
TATTGTTTGTTTCTTCCTAAAAAAAAAAAAAAAAAAAAAAAAA

>NM_016607.3 Homo sapiens armadillo repeat containing X-linked 3 (ARMCX3), transcript variant 1, mRNA
TGACCAAGAGCTGACGTGTGCAGAAGTCCTTCTTGTCCTGGTCGTTGTTCCCGTCTGAGTACCAGCTCCC
CACTGCCCTGAGGGCGGGCCGGCCTGCGGCGGAGGGAAAAAGGAAGAGGAGAAGGAAATTGTCCCGAATC
CCTGCAGTGGGTCCAAGCCTCTCCCGGGTGGCCAGTCTTTCTGTAGGTTGCGGCACAACGCCAGGCAAAA
GAAGAGGAAGGAATTTAATCCTAATCGGTGGAGGTCGATTTGAGGGTCTGCTGTAGCAGGTGGCTCCGCT
TGAAGCGAGGGAGGAAGTTTCCTCCGATCAGTAGAGATTGGAAAGATTGTTGGGAGTGGCACACCACTAG
GGAAAAGAAGAAGGGGCGAACTGCTTGTCTTGAGGAGGTCAACCCCCAGAATCAGCTCTTGTGGCCTTGA
AGTGGCTGAAGACGATCACCCTCCACAGGCTTGAGCCCAGTCCCACAGCCTTCCTCCCCCAGCCTGAGTG
ACTACTCTATTCCTTGGTCCCTGCTATTGTCGGGGACGATTGCATGGGCTACGCCAGGAAAGTAGGCTGG
GTGACCGCAGGCCTGGTGATTGGGGCTGGCGCCTGCTATTGCATTTATAGACTGACTAGGGGAAGAAAAC
AGAACAAGGAAAAAATGGCTGAGGGTGGATCTGGGGATGTGGATGATGCTGGGGACTGTTCTGGGGCCAG
GTATAATGACTGGTCTGATGATGATGATGACAGCAATGAGAGCAAGAGTATAGTATGGTACCCACCTTGG
GCTCGGATTGGGACTGAAGCTGGAACCAGAGCTAGGGCCAGGGCAAGGGCCAGGGCTACCCGGGCACGTC
GGGCTGTCCAGAAACGGGCTTCCCCCAATTCAGATGATACCGTTTTGTCCCCTCAAGAGCTACAAAAGGT
TCTTTGCTTGGTTGAGATGTCTGAAAAGCCTTATATTCTTGAAGCAGCTTTAATTGCTCTGGGTAACAAT
GCTGCTTATGCATTTAACAGAGATATTATTCGTGATCTGGGTGGTCTCCCAATTGTCGCAAAGATTCTCA
ATACTCGGGATCCCATAGTTAAGGAAAAGGCTTTAATTGTCCTGAATAACTTGAGTGTGAATGCTGAAAA
TCAGCGCAGGCTTAAAGTATACATGAATCAAGTGTGTGATGACACAATCACTTCTCGCTTGAACTCATCT
GTGCAGCTTGCTGGACTGAGATTGCTTACAAATATGACTGTTACTAATGAGTATCAGCACATGCTTGCTA
ATTCCATTTCTGACTTTTTTCGTTTATTTTCAGCGGGAAATGAAGAAACCAAACTTCAGGTTCTGAAACT
CCTTTTGAATTTGGCTGAAAATCCAGCCATGACTAGGGAACTGCTCAGGGCCCAAGTACCATCTTCACTG
GGCTCCCTCTTTAATAAGAAGGAGAACAAAGAAGTTATTCTTAAACTTCTGGTCATATTTGAGAACATAA
ATGATAATTTCAAATGGGAAGAAAATGAACCTACTCAGAATCAATTCGGTGAAGGTTCACTTTTTTTCTT
TTTAAAAGAATTTCAAGTGTGTGCTGATAAGGTTCTGGGAATAGAAAGTCACCATGATTTTTTGGTGAAA
GTAAAAGTTGGAAAATTCATGGCCAAACTTGCTGAACATATGTTCCCAAAGAGCCAGGAATAACACCTTG
ATTTTGTAATTTAGAAGCAACACACATTGTAAACTATTCATTTTCTCCACCTTGTTTATATGGTAAAGGA
ATCCTTTCAGCTGCCAGTTTTGAATAATGAATATCATATTGTATCATCAATGCTGATATTTAACTGAGTT
GGTCTTTAGGTTTAAGATGGATAAATGAATATCACTACTTGTTCTGAAAACATGTTTGTTGCTTTTTATC
TCGCTGCCTAGATTGAAATATTTTGCTATTTCTTCTGCATAAGTGACAGTGAACCAATTCATCATGAGTA
AGCTCCCTTCTGTCATTTTCATTGATTTAATTTGTGTATCATCAATAAAATTGTATGTTAATGCTGGAAA
GAAAAAAAGAAGAAAGAAAGAAACCATCCCTGTCCTTCAGTTTATAATCTAGTTGGAGAGATAAGAAACG
TACAAACCAAAAGATAACAGAATATCTGAAGCATGTACTCATTGTCAGATGTTCCCTCTGAGAGCACAGA
GGAGGCAAAAGCTTCTGTGGGATGTGCTAGTCGGCTAAAGCTTCACAGAGGAGGTGGCAATTGAAAATGA
GTCCTGAATGGGGTAGGGTGGTTAGGGAATTCCATGAGACAAGACAAGGGGGGCATGGTGTGAGAAAGGC
ATGGAAGTAGGAACCCTCTTCCTATGACAGGAGATCATTCTGCTTAGAGTGGAGAGTGTGGAGAGTGGGA
GTAGATAATTTTGGAAAGCTGGGTGAAGCCAGTTGTGGAGAATTGTTTGAATATTATCCCATTGAATACC
CAGAGCCACTAAATCTTTTTTTACTAGAAAATAATTGGGGTCCATATGAAAGTCTCTATTACTGAGTAGT
GTCAATGAGGGTGTGGCAAAATGGAGCCTTTCACATCCTAGTGGTGGCCATTTGGTAATACAGATATAAG
CCTTAAACTATGTAAACCCTTGTCCTAAGGAAGTAATTGAATAATTGCCCAAAGATTGTATGTATGAGGC
TGTTCATCCCAGCACTGTCTAAGCTAGTAAAAATTGGAAACAATTTAAGTATCTAGCACATTGGATTGGT
TATAAAGCAAGGAATGTTCACACAGTAGGATATTATAAGTATGCTGATGGAAATCTATATTGCCAGGAAA
AGCTATTCATTATGCGTTGTGAAGTCAGAAAGTAAAAAAGGGTAGATAGAAGTATTCGAAGTATAGTTCC
ATTTTTTGAGACTAATAAAACATATGTTTAAAAGGACACTAAAAACTGGAGTTATAGATATCCAGATAGA
AACAGTAGTTATCTTTGGGTAGAAGAATAATGAGTGATCTTTACTTTTTTACTTTTTATTCATCTTTGTG
TTTTTATTTATCTAAAATGGGTATTGATTTTTAGGACGGTTTTGAAAAAGAAAAGTGTTGGGAATGAAGC
AAGTGATTGATTGGAAAACATACTGAATGGAAGAAATATTTAGATTAAAAATGAGGTAGGTTGAAGTTTC
TTCTCTGAAATGATAGATAAATGGTGAAGATAAGGCTTATTGTGAGGATTCAGTGAGGTAATATATGCAA
AGTACTTACAATGTTCTGGCACATAGTAATTAATTAAGAAAATCGAGCACCCTTAATTACCTAGAATGCA
GGGTTGTTAGTTTTTTGGTTGACTTTTGTTTTGCTGGGGCATTCTGCCATGTTTTAGTGTCATTTAATAA
ATAATAGTAACAATAAAGGTTAACATTTATTAAGT

>NM_012300.2 Homo sapiens F-box and WD repeat domain containing 11 (FBXW11), transcript variant 3, mRNA
GTAGTCGTGGCGCTCTCGAGGCCCTGCCATGAGCAAGCTCTTAACTCTTCAGGTCTGCACGTCCTACGCC
CACCGTCCAGTGCTACTCTCAGCTCGGAGTTCAGCTTCGGGCTGCCAAGAGCCAGCAACCTGGTGTCAGA
GGCTCGGTCCCACAACGCTCTGCGGGCCGCGGCGCCTGCTGGGAGGTGTAGTCCCCGATCTGCGTACTGC
GTTCGCCGAGGGGGAGGGCGGAGCTGCCGGCGGCCCGGGCGGGCTGGCAGCTAGAGTGGGTGCGATAGCC
GCCTCCGCCTCTGCCGCCTCCGCCGTCGCCTCCTCCGCCCGGGCCGTTCGCTGCTGCGCGGGGAGAGCGA
GGCGGGGCCGCCGGGGCCGCCATGGAGCCCGACTCGGTGATTGAGGACAAGACCATCGAGCTCATGTGTT
CTGTGCCAAGGTCTTTGTGGCTAGGCTGCGCCAACCTGGTAGAGAGCATGTGCGCACTGAGTTGCCTGCA
GAGCATGCCCAGTGTCAGATGTCTCCAGATAAGTAATGGAACATCATCTGTGATCGTCTCCAGAAAGAGG
CCATCAGAAGGAAACTATCAAAAAGAAAAAGACTTGTGTATTAAATATTTTGACCAGTGGTCTGAATCAG
ATCAAGTGGAATTTGTGGAACATCTTATTTCACGAATGTGTCATTATCAGCATGGACATATTAACTCTTA
CCTGAAGCCCATGTTGCAGCGGGACTTTATTACCGCTTTACCAGAGCAAGGCTTAGATCACATAGCAGAA
AACATTCTTTCGTACCTGGATGCCAGGTCTCTGTGTGCAGCAGAGCTGGTATGTAAAGAATGGCAGCGAG
TGATCTCAGAAGGAATGCTTTGGAAGAAGCTGATTGAACGAATGGTACGCACTGATCCCCTATGGAAAGG
ACTTTCAGAAAGAAGAGGGTGGGATCAGTACCTGTTTAAAAACAGACCCACAGATGGCCCTCCAAATTCA
TTTTATAGGTCATTATACCCAAAGATTATCCAGGATATAGAGACTATAGAATCTAACTGGCGGTGTGGAC
GACACAACTTGCAGAGGATTCAGTGCCGCTCTGAAAATAGTAAAGGTGTCTACTGTTTACAGTACGATGA
TGAAAAAATTATCAGTGGCCTACGAGATAATTCTATTAAGATATGGGATAAAACCAGCCTGGAATGTTTG
AAAGTGTTAACAGGACACACAGGCTCTGTCCTCTGTCTGCAGTATGATGAGCGTGTCATTGTAACTGGCT
CTTCAGATTCTACGGTGAGAGTGTGGGATGTGAACACGGGTGAAGTTCTTAACACATTGATCCACCACAA
TGAGGCTGTATTGCACTTACGCTTCAGCAATGGACTGATGGTGACCTGTTCCAAGGACCGCTCCATTGCT
GTGTGGGACATGGCTTCTGCGACCGACATCACTTTACGCCGTGTCCTGGTTGGCCACCGGGCTGCCGTCA
ATGTAGTAGACTTTGACGACAAGTACATCGTGTCTGCCTCTGGTGACAGGACCATCAAAGTCTGGAGCAC
GAGCACCTGTGAATTTGTTCGTACTCTCAATGGGCACAAGCGGGGCATTGCCTGTCTCCAGTACAGGGAT
CGCCTGGTTGTTAGTGGATCATCAGATAATACCATTAGGCTCTGGGATATTGAATGTGGTGCCTGTTTAA
GAGTCCTAGAGGGACATGAAGAATTGGTCCGATGCATCCGGTTTGATAACAAGAGGATTGTCAGTGGGGC
CTATGATGGGAAAATTAAAGTTTGGGACTTGCAAGCTGCTCTTGACCCTCGAGCCCCAGCAAGCACATTG
TGTTTGCGCACATTGGTGGAACATTCTGGACGTGTGTTTCGGCTCCAGTTTGATGAGTTTCAGATCATCA
GCAGCTCCCATGATGACACTATTTTGATTTGGGATTTCTTAAATGTGCCTCCCAGTGCCCAGAATGAGAC
CCGTTCTCCCTCCAGAACATACACTTACATCTCTAGATAACAGTCTGCACTTTCACCCGTTTCAGGGTTT
TCTAGTCTTGAACTACTGGCTACGTGGCTACCAAATGCCTAAGGGAGTTCGTTCACAGCTGAGTTATGAA
GCTGGAATTGGTTCTAGACGCTGGGTAGATGCAAAGCAGCCTAACTCTTCAAGTACCGACATTTCTCACC
TCTGATTCCGGCTCTCCTTTGAGAAGGAGACCTTAGCTTCCCCGGCTTCAAGTAGAACAGAAGCCCGTTT
CCTTCCCTCATCAGTGAAAAAATCTAATGTTTCAAATGTAAATTGTTCATAGAAAAGGAACATAGAATCT
GTTTTACAGAAGTAAATCGACCGTCAAGAGAAGACTTGGCCTCTAATTTATATTGCTTTGCACTTTGGTT
TGATATTAAGAAACAGCATTCTTCTTCAGTGAAATTTTGGGTGCCAAACACCTACCCAGAATGTCCAGGG
CTTTCATTTTCAAAAGTTAGCATTCTCCTTTTGACCGTCCAAGTCATTATGAATTCTGACTTGTTGTATT
AGGAACATGTTGGACAGTGGAAAATTTTCTCTGGATTGTTTTAGTAATATTTTTGGGATTATACTTCCTT
TCTGTACCAATTTCTTTTAATTTAAAGAACTATAAGTCAGTTATATTATCTACCAACAGGTAATATAGCT
CTTTCTTTTATTAACTGTTCTCTGTCCCCCAACCATCTCCTGATATTTGGTAGAGTAACACCTTTATACG
TGTGCTTGCCTCCTAATTTAAAATACTGTATTCGCATGTAGATATAATGTACATAACAGTTTAACCTCAA
AGTTGCTGGAGTCAGGGCCCCCTGTGCTTGAGACACTAATACAGAGTGTGTTCGCACTTAGCCATGGGCT
GGGCTCAAGAACCTGATACCTGGGTTGATGTGGATTACCTAGAACCCTTCCTGCAGTATTCATACAGTGT
TTTTATTTTGTTGTTGTCATTGCGTGTGTGTGGTTTGTGTGTGTTTTTAATGAGAATCTTGTTTTAAAAT
GTAATTTCTAAGGTTTAACACCAAAATGTTTTATTTGTTGTGGAGTATATATTATACAATAGAGAGGTAC
CTTAAACATTTTTTGTTCTTATTCTTTTTCTCATAAGTACTCCTGAGTACAAGTGGTCACCTCCCATAGT
ATTCATTTGGCTTCGCTGTCAAAAATCATTATTCTGTGCAGTCGTGGCCCTGGGAAGGGGAAATAAGAAG
GCCCTGTTGACGGGCTGTCTTGGCTCTGGAATTCATGCATCCTGGCCTTGCCAAGGTTCTGGCAGGGCCT
GCTGGTGTGTTGGAGCCTGCAGGGCAGGTCAGGCTGGTTCAGAGGCCCATGCTGAGGGGTGGGTGCTCTG
AAGTGGAGTGAAGCCTCAAGCCCATGAATGCCACCCCAGTCATCTCTGGTGTCAGCTGCTGCTGTGGCCC
CAGCAGGTTCTCAAAGCTCCCAAGTCCTCCCTACGACACAGCCCAAATGTGTAAATGGCACTGTTGCCCT
GACAGTGCATGGAAAGGACGTTGGCATCCAATTGGCACTCCTTCTCCCTTATTCAATATTAGGTTTGATT
TGCCCTTCGCCATTGTTTCCAAAGATCAAGGAATGTCAATAACATTTTAAAGGACCAATAAACAGCCTCC
TATAAAGTAAACCTCTTCCCGTGGAAGCACACTCTACTACTAAAGGGAAGGCCCTGGGCTCTGATTTGTC
CTTTGCATTGAGAACGGTGTGGGGATCAGTGTGTGTGTATGTGATTTGTTTATTGAGTTGGCTTTGCTTT
TTTAGTTTTTCTTTTAAAAATAAAATCCTTCCTTCCCATGTTACTAAATTAATTTATGTTTTTGAGAGGT
TGAGTCTCAAAGTGTAAACAATAAACCTCCATTCATAAGGTGGATGTTGTAAGCTTGATGGTGGTTGTGA
AAGTGATTTAGCTTTGACCACTTTTCATCCTACAGCTTCAATATCAAACTGGTTAGGAAAGCCCAGGGGG
AAGGGAGGGGGCAGGGGAGGAGGCAATTCTGAATGAATGAATGGATTTTTTGTTGTTTTTGCATGTTTAA
TATAGAAGTTCCCCTCGTTCCTTGGGAGATGATGGCCTTTGAATATGCAGACAACCTTTGAATTGTGCCT
ACTAAATTATAGCAGGGGACTTTGGCACCCAAGGAGTTCTGACTTTCTGGGATTATAATAGTAATTCCCA
GCCATACTCTGGACTTTATTTTGCTAACCATAACTGAGCAAATGTAAATTACTGCTATATTAATGTTTTA
AAGCACTGGGATAGTCTAATTCTAACTTGTAATTAATTATGTTTGCCAATTATCTGTTTGAAATAAATTT
GTGTCTGAACAGCTATTGAAACTGTTAAATTGTACAGATATTATTCATGACAGCTTTGTACTGTGGAATG
TGCTTAATAAAAAACAAAAAAGTTTGACTTTTGTCCAGTAAATTGCTAAGTAATGTCAATAAATCGAGTA
TGGGTATTATGCAGTGCACCTAATCTGGCTTCATGCAATTGTTACTTCAGCTACTGATTCAAAGCCAATA
CTCTTAATAAAGTGTTGCAATACTC

>NM_014590.3 Homo sapiens endogenous retrovirus group W member 1, envelope (ERVW-1), transcript variant 1, mRNA
CTTTCACTTAGGCATCGATAGCACCCATCAGATGGCCAAATCATTATTTACTGGACCAGGCCTTTTCAAA
ACTATCAAGCAGATAGTCAGGGCCTGTGAAGTGTGCCAGAGAAATAATCCCCTGCCTTATCGCCAAGCTC
CTTCAGGAGAACAAAGAACAGGCCATTACCCTGGAGAAGACTGGCAACTGATTTTACCCACAAGCCCAAA
CCTCAGGGATTTCAGTATCTACTAGTCTGGGTAGATACTTTCACGGGTTGGGCAGAGGCCTTCCCCTGTA
GGACAGAAAAGGCCCAAGAGGTAATAAAGGCACTAGTTCATGAAATAATTCCCAGATTCGGACTTCCCCG
AGGCTTACAGAGTGACAATAGCCCTGCTTTCCAGGCCACAGTAACCCAGGGAGTATCCCAGGCGTTAGGT
ATACGATATCACTTACACTGCGCCTGAAGGCCACAGTCCTCAGGGAAGGTCGAGAAAATGAATGAAACAC
TCAAAGGACATCTAAAAAAGCAAACCCAGGAAACCCACCTCACATGGCCTGCTCTGTTGCCTATAGCCTT
AAAAAGAATCTGCAACTTTCCCCAAAAAGCAGGACTTAGCCCATACGAAATGCTGTATGGAAGGCCCTTC
ATAACCAATGACCTTGTGCTTGACCCAAGACAGCCAACTTAGTTGCAGACATCACCTCCTTAGCCAAATA
TCAACAAGTTCTTAAAACATTACAAGGAACCTATCCCTGAGAAGAGGGAAAAGAACTATTCCACCCTTGT
GACATGGTATTAGTCAAGTCCCTTCCCTCTAATTCCCCATCCCTAGATACATCCTGGGAAGGACCCTACC
CAGTCATTTTATCTACCCCAACTGCGGTTAAAGTGGCTGGAGTGGAGTCTTGGATACATCACACTTGAGT
CAAATCCTGGATACTGCCAAAGGAACCTGAAAATCCAGGAGACAACGCTAGCTATTCCTGTGAACCTCTA
GAGGATTTGCGCCTGCTCTTCAAACAACAACCAGGAGGAAAGTAACTAAAATCATAAATCCCCATGGCCC
TCCCTTATCATATTTTTCTCTTTACTGTTCTTTTACCCTCTTTCACTCTCACTGCACCCCCTCCATGCCG
CTGTATGACCAGTAGCTCCCCTTACCAAGAGTTTCTATGGAGAATGCAGCGTCCCGGAAATATTGATGCC
CCATCGTATAGGAGTCTTTCTAAGGGAACCCCCACCTTCACTGCCCACACCCATATGCCCCGCAACTGCT
ATCACTCTGCCACTCTTTGCATGCATGCAAATACTCATTATTGGACAGGAAAAATGATTAATCCTAGTTG
TCCTGGAGGACTTGGAGTCACTGTCTGTTGGACTTACTTCACCCAAACTGGTATGTCTGATGGGGGTGGA
GTTCAAGATCAGGCAAGAGAAAAACATGTAAAAGAAGTAATCTCCCAACTCACCCGGGTACATGGCACCT
CTAGCCCCTACAAAGGACTAGATCTCTCAAAACTACATGAAACCCTCCGTACCCATACTCGCCTGGTAAG
CCTATTTAATACCACCCTCACTGGGCTCCATGAGGTCTCGGCCCAAAACCCTACTAACTGTTGGATATGC
CTCCCCCTGAACTTCAGGCCATATGTTTCAATCCCTGTACCTGAACAATGGAACAACTTCAGCACAGAAA
TAAACACCACTTCCGTTTTAGTAGGACCTCTTGTTTCCAATCTGGAAATAACCCATACCTCAAACCTCAC
CTGTGTAAAATTTAGCAATACTACATACACAACCAACTCCCAATGCATCAGGTGGGTAACTCCTCCCACA
CAAATAGTCTGCCTACCCTCAGGAATATTTTTTGTCTGTGGTACCTCAGCCTATCGTTGTTTGAATGGCT
CTTCAGAATCTATGTGCTTCCTCTCATTCTTAGTGCCCCCTATGACCATCTACACTGAACAAGATTTATA
CAGTTATGTCATATCTAAGCCCCGCAACAAAAGAGTACCCATTCTTCCTTTTGTTATAGGAGCAGGAGTG
CTAGGTGCACTAGGTACTGGCATTGGCGGTATCACAACCTCTACTCAGTTCTACTACAAACTATCTCAAG
AACTAAATGGGGACATGGAACGGGTCGCCGACTCCCTGGTCACCTTGCAAGATCAACTTAACTCCCTAGC
AGCAGTAGTCCTTCAAAATCGAAGAGCTTTAGACTTGCTAACCGCTGAAAGAGGGGGAACCTGTTTATTT
TTAGGGGAAGAATGCTGTTATTATGTTAATCAATCCGGAATCGTCACTGAGAAAGTTAAAGAAATTCGAG
ATCGAATACAACGTAGAGCAGAGGAGCTTCGAAACACTGGACCCTGGGGCCTCCTCAGCCAATGGATGCC
CTGGATTCTCCCCTTCTTAGGACCTCTAGCAGCTATAATATTGCTACTCCTCTTTGGACCCTGTATCTTT
AACCTCCTTGTTAACTTTGTCTCTTCCAGAATCGAAGCTGTAAAACTACAAATGGAGCCCAAGATGCAGT
CCAAGACTAAGATCTACCGCAGACCCCTGGACCGGCCTGCTAGCCCACGATCTGATGTTAATGACATCAA
AGGCACCCCTCCTGAGGAAATCTCAGCTGCACAACCTCTACTACGCCCCAATTCAGCAGGAAGCAGTTAG
AGCGGTCGTCGGCCAACCTCCCCAACAGCACTTAGGTTTTCCTGTTGAGATGGGGGACTGAGAGACAGGA
CTAGCTGGATTTCCTAGGCTGACTAAGAATCCCTAAGCCTAGCTGGGAAGGTGACCACATCCACCTTTAA
ACACGGGGCTTGCAACTTAGCTCACACCTGACCAATCAGAGAGCTCACTAAAATGCTAATTAGGCAAAGA
CAGGAGGTAAAGAAATAGCCAATCATCTATTGCCTGAGAGCACAGCAGGAGGGACAATGATCGGGATATA
AACCCAAGTCTTCGAGCCGGCAACGGCAACCCCCTTTGGGTCCCCTCCCTTTGTATGGGAGCTCTGTTTT
CATGCTATTTCACTCTATTAAATCTTGCAACTGC

>NM_003704.3 Homo sapiens family with sequence similarity 193 member A (FAM193A), transcript variant 1, mRNA
CACAATGACATGCAGACCTGCATATTGGAGCTGGACGGAGAAACTGGGCTAATGTGACAGACAGCAACAA
GAGTAAGGCAGTTGCTTCGCTATTGAGAGAAAGAACCATATGAAGAAATTTCGGCAGAGGCGGACCGGGA
ACCTCAGCAGCTGCAGAACTACTGGTCAGAAGTGCGCTACACGGTGCGCTGCATCTACCGCCAGGCAGGA
ACCCCGCTGGCAGATGACCAGGACCAGTCTCTGGTGCCTGACAAGGAGGGAGTGAAGGAGCTCGTGGATA
GGCTCTGCGAGAGGGACCCCTACCAGCTGTACCAGCGTCTGGAACAGCAAGCTCGAGAGTATGTGCTGGA
GATGAAGGTCCGCCTGCTCCGGCAGCTGTCGGCTGCGGCCAAGGTGAAGGCACCATCTGGCCTGCAGGGC
CCGCCGCAAGCGCACCAGTTCATCTCCCTCCTGCTTGAGGAGTACGGCGCCCTCTGCCAGGCCGCACGCT
CCATCAGCACCTTCCTTGGCACTCTGGAAAATGAACACTTGAAAAAGTTCCAAGTGACGTGGGAACTGCA
TAATAAACACCTGTTTGAAAATCTGGTCTTTTCGGAGCCACTTCTTCAGAGCAACTTGCCCGCACTGGTG
TCACAGATCAGGCTAGGAACCACCACACACGACACCTGCAGTGAGGACACATACAGTACCTTGCTGCAGA
GGTACCAGCGTTCCGAGGAGGAGCTGCGCAGAGTCGCCGAGGAGTGGCTGGAGTGCCAGAAGAGGATCGA
CGCCTATGTCGACGAGCAGATGACAATGAAAACCAAGCAGCGCATGTTAACAGAAGACTGGGAGCTTTTT
AAACAAAGAAGATTCATTGAAGAACAGTTAACCAATAAGAAAGCAGTTACTGGCGAGAACAACTTCACAG
ACACCATGAGGCACATGTTATCGTCCCGGCTGAGCATGCCCGACTGCCCCAACTGCAACTACAGGAGAAG
ATGTGCTTGCGATGACTGCAGTCTCTCACACATCCTCACGTGTGGTATCATGGACCCCCCCGTCACTGAT
GACATCCACATTCACCAGCTCCCACTTCAAGTGGATCCTGCTCCTGACTATCTTGCTGAGAGGAGCCCGC
CCAGTGTGTCATCTGCAAGCTCGGGGTCCGGCTCCAGCTCTCCCATCACAATTCAGCAGCACCCCAGGCT
CATCCTCACAGACAGTGGCTCGGCACCAACTTTTTGTAGTGATGATGAAGATGTTGCACCATTGTCAGCC
AAATTTGCTGATATTTATCCATTGAGTAATTATGATGATACCGAGGTGGTGGCCAACATGAATGGAATCC
ACAGCGAATTGAATGGTGGCGGGGAAAACATGGCCCTGAAGGATGAGTCTCCTCAGATAAGCAGTACCAG
CAGTAGTTCCTCAGAAGCTGATGATGAAGAAGCGGACGGCGAGAGTAGTGGGGAGCCCCCAGGGGCCCCG
AAGGAAGATGGAGTGCTGGGAAGCAGGAGCCCCAGGACAGAGGAGAGCAAAGCAGACAGTCCACCCCCAT
CCTACCCAACACAGCAGGCTGAACAAGCTCCAAACACTTGTGAATGTCATGTTTGTAAGCAGGAAGCTTC
TGGACTGACACCATCTGCAATGACAGCCGGAGCCCTTCCTCCTGGCCATCAGTTCTTGAGCCCAGAGAAG
CCCACACACCCTGCACTGCACCTTTACCCTCACATCCATGGACATGTGCCTTTGCACACTGTTCCACACC
TGCCACGCCCTCTCATCCACCCCACCTTGTATGCAACGCCCCCCTTCACACACAGTAAGGCTTTACCGCC
AGCACCTGTTCAGAATCACACAAATAAGCATCAGGTATTCAATGCATCTCTTCAAGACCATATTTATCCG
AGCTGTTTTGGGAATACTCCAGAGTGGAATAGTTCTAAATTTATAAGTCTTTGGGGATCAGAAGTGATGA
ATGATAAGAACTGGAATCCTGGCACTTTCTTGCCAGATACAATTTCTGGGAGTGAAATATTAGGGCCAAC
ACTCTCAGAAACAAGACCGGAAGCCCTTCCACCTCCATCTAGCAATGAAACACCTGCAGTCTCGGATAGT
AAAGAGAAAAAGAATGCTGCAAAAAAGAAATGTTTATACAATTTCCAAGATGCTTTCATGGAAGCAAATA
AAGTTGTCATGGCCACGTCATCAGCCACGTCCTCTGTGTCCTGCACAGCTACCACAGTGCAGTCCAGCAA
CAGCCAGTTCAGAGTGTCATCCAAGAGACCTCCTTCAGTAGGTGACGTGTTTCATGGCATCAGCAAGGAG
GACCACAGACACTCGGCCCCAGCCGCCCCGAGGAATAGCCCCACGGGCTTGGCCCCCCTCCCAGCGCTCT
CGCCTGCTGCGCTGTCACCTGCTGCGCTCTCACCTGCCTCCACACCTCACCTTGCAAATCTTGCAGCCCC
ATCATTCCCCAAAACAGCAACCACAACTCCTGGGTTTGTGGACACACGCAAGAGTTTCTGTCCTGCACCC
CTACCCCCGGCCACAGATGGCTCCATTAGCGCCCCTCCAAGTGTCTGCAGTGACCCTGACTGCGAAGGGC
ACCGCTGCGAGAATGGTGTCTACGACCCACAGCAGGATGATGGGGACGAGAGTGCAGATGAGGACAGCTG
CTCTGAGCACAGCTCCAGCACCTCGACCTCCACCAACCAGAAGGAGGGCAAGTACTGCGACTGCTGCTAC
TGCGAATTCTTTGGGCACGGCGGGCCTCCAGCTGCACCAACAAGTAGAAATTATGCAGAAATGAGGGAAA
AGCTTCGCTTACGGCTGACCAAGAGGAAAGAGGAGCAACCTAAAAAAATGGACCAGATCTCAGAAAGGGA
AAGCGTCGTTGACCATCGGAGGGTGGAGGATTTGTTGCAGTTTATAAATAGCTCCGAAACCAAACCAGTG
AGCAGCACGCGTGCAGCGAAGCGAGCAAGGCATAAGCAAAGGAAGCTGGAGGAGAAAGCTCGCCTAGAAG
CAGAGGCCAGGGCCCGGGAGCACCTGCACCTCCAGGAGGAGCAGAGGCGGCGGGAGGAGGAGGAGGATGA
GGAAGAAGAGGAGGATCGTTTCAAGGAGGAATTTCAGCGGCTTCAGGAGCTTCAGAAGCTAAGAGCTGTA
AAAAAGAAGAAGAAGGAGAGGCCAAGTAAAGACTGCCCCAAGTTGGACATGCTCACTAGAAATTTCCAGG
CAGCAACAGAGTCTGTTCCTAACTCTGGAAACATCCACAATGGCTCACTAGAGCAAACTGAAGAACCAGA
AACCTCTTCTCACTCCCCATCCAGGCATATGAACCACTCAGAGCCCAGGCCAGGGCTAGGGGCTGATGGG
GATGCTGCAGACCCCGTCGACACCAGAGACTCCAAATTTCTCCTCCCCAAGGAGGTGAATGGGAAGCAGC
ATGAGCCACTCTCTTTTTTCTTCGACATCATGCAGCACCATAAAGAAGGAAATGGCAAGCAGAAGCTGAG
GCAGACCAGCAAGGCCAGCAGCGAGCCAGCGAGGAGGCCCACAGAGCCCCCCAAGGCCACAGAGGGGCAG
TCCAAGCCCCGGGCCCAGACTGAGTCAAAGGCTAAGGTGGTCGACCTCATGTCCATCACAGAGCAGAAAA
GAGAGGAGAGAAAAGTCAACAGTAATAACAATAACAAAAAGCAGCTGAACCACATCAAGGACGAAAAGTC
AAACCCAACCCCTATGGAGCCCACCTCTCCCGGTGAGCATCAGCAGAACAGCAAGCTGGTGCTGGCAGAG
TCCCCTCAGCCAAAGGGCAAGAACAAGAAAAATAAGAAGAAGAAAGGAGACAGAGTCAACAATTCAATTG
ATGATGTCTTTCTACCTAAAGATATTGACCTAGACAGTGTGGATATGGATGAGACAGAGAGGGAAGTGGA
ATATTTCAAAAGGTTCTGCTTGGATTCTGCTAGACAGACCCGACAAAGACTGTCTATCAACTGGTCCAAT
TTTAGCTTGAAAAAAGCCACCTTTGCTGCCCACTGAATGAGGACTCCCTGGAGAGGGACACGCGAGAGGC
AGGCCAGGCTGCACCACCCCAAGAGCCACGCCCCTCGCTGGCGCCCCAGAGCCGTGGTGCTTGCCAAGGG
CTGTGCGGAGCTGGTGCTGCCTGAAACCCCAGACCGAGAAGTTGATGCTCGGCCCACGCCGTTAGCTCGT
GTGCGTGTAGTCTGTGCGTGAGACTCCTTCGATTGTAGCTCTGTGCTGTCGGATTGGAACAGTAGTTCCC
GCCAAGTCCTCCCACCACCGCGGCCTCGGAGGCCTGGGCCGTGGCCAGATAGGAGTTTGCATCATCCACG
TGGCTCCGTTGCCTCTGCATTGCGCCCTGTCCTGTCATGTGTCCTCACCGGGGTATCGGCCGTCACTCAG
CTCTCCTGTGCCCCTGCGTCTCACCCTAGGCGGGCTGGGCGGGGCAGGCCTCCTTTGTTCTCCACAATCT
ACTGTCTCCGAGTGTACACGTTGCGCTGTTTGTGTTTGATCCCCCTGACTTGTAGCCAGCTTGTGTAAGA
TCCCTTGCAGAACGAGAAAGTTAAAAACAAGCCCACCCAGTACTCACACCATCAAGTCTGTTATAGAGTG
TACGACTGTATTAACACGGAGGCCTGCCTGGCTACTTTTTTAACATATTGTTAAGTAATATTAAAATCAT
GTCTTTCTTTTTGAAAGATGGAATACATTAGTACAGCAGGAGAAAAAAAAAA

>NM_021984.2 Homo sapiens gamma-aminobutyric acid (GABA) A receptor, epsilon (GABRE), transcript variant 2, mRNA
GCCAGAGCGTGAGCCGCGACCTCCGCGCAGGTGGTCGCGCCGGTCTCCGCGGAAATGTTGTCCAAAGTTC
TTCCAGTCCTCCTAGGCATCTTATTGATCCTCCAGTCGAGAACATGTATACAGAGAAGTGCTCAAATCAT
AAGTGTACAGCTGATGAGTTGTCAGAATATGACCACAGCGGTGTAAAGAAAGCCAAATCAAGGACCCGAA
TGTGAGCAGGACCTCAGAAGCCCCCTTTGTCACTGCCTCCCAGCAAAGGCAGCACTATCCGGACTTCTAA
CACCATCGGGTCGAGGGACCTCAGACTGAATCAAAGAATGAAGCCTCTTCCCGTGATGTTGTCTATGGCC
CCCAGCCCCAGCCTCTGGAAAATCAGCTCCTCTCTGAGGAAACAAAGTCAACTGAGACTGAGACTGGGAG
CAGAGTTGGCAAACTGCCAGAAGCCTCTCGCATCCTGAACACTATCCTGAGTAATTATGACCACAAACTG
CGCCCTGGCATTGGAGAGAAGCCCACTGTGGTCACTGTTGAGATCTCCGTCAACAGCCTTGGTCCTCTCT
CTATCCTAGACATGGAATACACCATTGACATCATCTTCTCCCAGACCTGGTACGACGAACGCCTCTGTTA
CAACGACACCTTTGAGTCTCTTGTTCTGAATGGCAATGTGGTGAGCCAGCTATGGATCCCGGACACCTTT
TTTAGGAATTCTAAGAGGACCCACGAGCATGAGATCACCATGCCCAACCAGATGGTCCGCATCTACAAGG
ATGGCAAGGTGTTGTACACAATTAGGATGACCATTGATGCCGGATGCTCACTCCACATGCTCAGATTTCC
AATGGATTCTCACTCTTGCCCTCTATCTTTCTCTAGCTTTTCCTATCCTGAGAATGAGATGATCTACAAG
TGGGAAAATTTCAAGCTTGAAATCAATGAGAAGAACTCCTGGAAGCTCTTCCAGTTTGATTTTACAGGAG
TGAGCAACAAAACTGAAATAATCACAACCCCAGTTGGTGACTTCATGGTCATGACGATTTTCTTCAATGT
GAGCAGGCGGTTTGGCTATGTTGCCTTTCAAAACTATGTCCCTTCTTCCGTGACCACGATGCTCTCCTGG
GTTTCCTTTTGGATCAAGACAGAGTCTGCTCCAGCCCGGACCTCTCTAGGGATCACCTCTGTTCTGACCA
TGACCACGTTGGGCACCTTTTCTCGTAAGAATTTCCCGCGTGTCTCCTATATCACAGCCTTGGATTTCTA
TATCGCCATCTGCTTCGTCTTCTGCTTCTGCGCTCTGTTGGAGTTTGCTGTGCTCAACTTCCTGATCTAC
AACCAGACAAAAGCCCATGCTTCTCCTAAACTCCGCCATCCTCGTATCAATAGCCGTGCCCATGCCCGTA
CCCGTGCACGTTCCCGAGCCTGTGCCCGCCAACATCAGGAAGCTTTTGTGTGCCAGATTGTCACCACTGA
GGGAAGTGATGGAGAGGAGCGCCCGTCTTGCTCAGCCCAGCAGCCCCCTAGCCCAGGTAGCCCTGAGGGT
CCCCGCAGCCTCTGCTCCAAGCTGGCCTGCTGTGAGTGGTGCAAGCGTTTTAAGAAGTACTTCTGCATGG
TCCCCGATTGTGAGGGCAGTACCTGGCAGCAGGGCCGCCTCTGCATCCATGTCTACCGCCTGGATAACTA
CTCGAGAGTTGTTTTCCCAGTGACTTTCTTCTTCTTCAATGTGCTCTACTGGCTTGTTTGCCTTAACTTG
TAGGTACCAGCTGGTACCCTGTGGGGCAACCTCTCCAGTTCCCCAGGAGGTCCAAGCCCCTTGCCAAGGG
AGTTGGGGGAAAGCAGCAGCAGCAGCAGGAGCGACTAGAGTTTTTCCTGCCCCATTCCCCAAACAGAAGC
TTGCAGAGGGTTTGTCTTTGCTGCCCCTCTCCCCTACCTGGCCCATTCACTGAGTCTTCTCAGCAGACCA
TTTCAAATTATTAATAAATGGGCCACCTCCCTCTTCTTCAAGGAGCATCCGTGATGCTCAGTGTTCAAAA
CCACAGCCACTTAGTGATCAGCTCCCTAAAACCATGCCTAAGTACAGGCGGATTAGCTATCTTCCAACAA
TGCTGACCACCAGACAATTACTGCATTTTTCCAGAAGCCCACTATTGCCTTTGTAGTGCTTTCGGCCCAG
TTCTGGCCTCAGCCTCAAAGTGCACCGACTAGTTGCTTGCCTATACCTGGCACCTCATTAAGATGCTGGG
CAGCAGTATAACAGGAGGAAGAGATCCCTCTCCTTTGGTCAGATTATTATGTTCTCAGTTCTCTCTCCCT
GCTACCCCTTTCTCTGCAGATAGATAGACACTGGCATTATCCCTTTAGGAAGAGGGGGGGGCAGCAAGAG
AGCCTATTTGGGACAGCATTCCTCTCTCTCTGCTGCTGTGACATCTCCCTCTCCTTGCTGGCTCCATCTT
TCGTCTGCACTACCAATTCAATGCCCTTCATCCAATGGGTATCTATTTTTGTGTGTGATTATAGTAACTA
CTCCCTGCTTTATATGCCACCCTCTTCCTTCTCTTTGACCCCTGTGACTCTTTCTGTAACTTTCCCAGTG
ACTTCCCCTAGCCCTGACCCAGGCACTAGGCCTTGGTGACTTCCTGGGGCCAAGAAACTAAGGAAACTCG
GCTTTGCAACAGGCATTACTCGCCATTGATTGGTGCCCACCCAGGGCACACTGTCGGAGTTCTATCACTT
GCTTGACCCCTGGACCCATAAACCAGTCCACTGTTATACCCGGGGCACTCTAACCATCACAATCAATCAA
TCAAATTCCCTTAAATTTGTATGGCACTGGAACTTTGGCAAAGCACTTTTGACAAGTTGTGTCTGATTGG
AGCTTCATGATAGCCTTGTGACATCTTTAGGGCAGGATTCTTATCCCCATTTTGCAGATGAAAACCCTGA
GTCACAGATTTCTGTGGGACTGTGGATCTCACTGGAAGCTATCCAAGAGCCCACTGTCACCTTCTAGACC
ACATGATAGGGCTAGACAGCTCAGTTCACCATGATTCTCTTCTGTCACCTCTGCTGGCACACCAGTGGCA
AGGCCCAGAATGGCGACCTCTCTTTAGCTCAATTTCTGGGCCTGAGGTGCTCAGACTGCCCCCAAGATCA
AATCTCTCCTGGCTGTAGTAACCCAGTGGAATGAATTTGGACATGCCCCAATGCTTCTATATGCTAAGTG
AAATCTGTGTCTGTAATTTGTTGGGGGGTGGATAGGGTGGGGTCTCCATCTACTTTTTGTCACCATCATC
TGAAATGGGGAAATATGTAAATAAATATATCAGCAAAGCAAAAAAAAAAAAAAAA

>NM_021990.2 Homo sapiens gamma-aminobutyric acid (GABA) A receptor, epsilon (GABRE), transcript variant 4, mRNA
GCCAGAGCGTGAGCCGCGACCTCCGCGCAGGTGGTCGCGCCGGTCTCCGCGGAAATGTTGTCCAAAGTTC
TTCCAGTCCTCCTAGGCATCTTATTGATCCTCCAGTCGAGAACATGTATACAGAGAAGTGCTCAAATCAT
AAGTGTACAGCTGATGAGTTGTCAGAATATGACCACAGCGGTGTAAAGAAAGCCAAATCAAGGACCCGAA
TGTGAGCAGGACCTCAGAAGCCCCCTTTGTCACTGCCTCCCAGCAAAGGCAGCACTATCCGGACTTCTAA
CACCATCGGTGAGTTTCATACCTTGGCAGATGGCCTTTAACATTTTTGTTTAATTCAATTATTCTTACTA
ATCTTCTTCTTTTTCTTGGCTGTGGTGCATGGCTGTGGAGCTCAGGGTGGACTCCTGTTGGGCAGCCAGT
TCCTGGATGGCTGTCTGTGGGTGGAGGACTCCTGCCTTTCCTGTTTAGACACCCACAAAGGCTGCTCTTT
AGCCTCCTTCCCTTCATCCCCTTCCCCTGCCCCCAGTGCAACGAGTATTACACAACCAACAAAACCGCAA
AATATTCCCACAATTTTCTGGTCCTCTCTGGGAGAGGCCGCTCTGGCTTTTCCTCTCAGCCCTGGCCCTC
TGCCTGCTCCTCACTCCTGGTTGGTGCTGGTCAGGCTGACTAGAGGCCAAGGCGACCAACACTAGGCAAA
CGCGGCCAGCGCTCAGACATAAATGCCCTCTTCATTTCACGTGTAACATTCTTTTAAAATCTAGGTCTTG
GTTTTGTTGATTTTTTCTTAAATAAAAGAGTGATCATAAAAGAGGGACAGCATAGAAAGTCCCCAAAGAG
CAGCAAGGTTTTAAAGAAATTCACAAGCCTAATCTGTCACTGTCTTATAATTTGCTATTACCAGTCACAA
TTTAACTAGGTTTTGTGTTGAAAACTTGTTTTGGTTTGCTTCTGTCCCAAGAGGCACTAGCTGGGGCCCC
TACAGAGTGCAGGGCAGAGCTTCATTTTTCGTTTGAATGTTCTAGGGTCGAGGGACCTCAGACTGAATCA
AAGAATGAAGCCTCTTCCCGTGATGTTGTCTATGGCCCCCAGCCCCAGCCTCTGGAAAATCAGCTCCTCT
CTGAGGAAACAAAGTCAACTGAGACTGAGACTGGGAGCAGAGTTGGCAAACTGCCAGAAGCCTCTCGCAT
CCTGAACACTATCCTGAGTAATTATGACCACAAACTGCGCCCTGGCATTGGAGAGAAGCCCACTGTGGTC
ACTGTTGAGATCTCCGTCAACAGCCTTGGTCCTCTCTCTATCCTAGACATGGAATACACCATTGACATCA
TCTTCTCCCAGACCTGGTACGACGAACGCCTCTGTTACAACGACACCTTTGAGTCTCTTGTTCTGAATGG
CAATGTGGTGAGCCAGCTATGGATCCCGGACACCTTTTTTAGGAATTCTAAGAGGACCCACGAGCATGAG
ATCACCATGCCCAACCAGATGGTCCGCATCTACAAGGATGGCAAGGTGTTGTACACAATTAGGATGACCA
TTGATGCCGGATGCTCACTCCACATGCTCAGATTTCCAATGGATTCTCACTCTTGCCCTCTATCTTTCTC
TAGCTTTTCCTATCCTGAGAATGAGATGATCTACAAGTGGGAAAATTTCAAGCTTGAAATCAATGAGAAG
AACTCCTGGAAGCTCTTCCAGTTTGATTTTACAGGAGTGAGCAACAAAACTGAAATAATCACAACCCCAG
TTGGTGACTTCATGGTCATGACGATTTTCTTCAATGTGAGCAGGCGGTTTGGCTATGTTGCCTTTCAAAA
CTATGTCCCTTCTTCCGTGACCACGATGCTCTCCTGGGTTTCCTTTTGGATCAAGACAGAGTCTGCTCCA
GCCCGGACCTCTCTAGGGATCACCTCTGTTCTGACCATGACCACGTTGGGCACCTTTTCTCGTAAGAATT
TCCCGCGTGTCTCCTATATCACAGCCTTGGATTTCTATATCGCCATCTGCTTCGTCTTCTGCTTCTGCGC
TCTGTTGGAGTTTGCTGTGCTCAACTTCCTGATCTACAACCAGACAAAAGCCCATGCTTCTCCTAAACTC
CGCCATCCTCGTATCAATAGCCGTGCCCATGCCCGTACCCGTGCACGTTCCCGAGCCTGTGCCCGCCAAC
ATCAGGAAGCTTTTGTGTGCCAGATTGTCACCACTGAGGGAAGTGATGGAGAGGAGCGCCCGTCTTGCTC
AGCCCAGCAGCCCCCTAGCCCAGGTAGCCCTGAGGGTCCCCGCAGCCTCTGCTCCAAGCTGGCCTGCTGT
GAGTGGTGCAAGCGTTTTAAGAAGTACTTCTGCATGGTCCCCGATTGTGAGGGCAGTACCTGGCAGCAGG
GCCGCCTCTGCATCCATGTCTACCGCCTGGATAACTACTCGAGAGTTGTTTTCCCAGTGACTTTCTTCTT
CTTCAATGTGCTCTACTGGCTTGTTTGCCTTAACTTGTAGGTACCAGCTGGTACCCTGTGGGGCAACCTC
TCCAGTTCCCCAGGAGGTCCAAGCCCCTTGCCAAGGGAGTTGGGGGAAAGCAGCAGCAGCAGCAGGAGCG
ACTAGAGTTTTTCCTGCCCCATTCCCCAAACAGAAGCTTGCAGAGGGTTTGTCTTTGCTGCCCCTCTCCC
CTACCTGGCCCATTCACTGAGTCTTCTCAGCAGACCATTTCAAATTATTAATAAATGGGCCACCTCCCTC
TTCTTCAAGGAGCATCCGTGATGCTCAGTGTTCAAAACCACAGCCACTTAGTGATCAGCTCCCTAAAACC
ATGCCTAAGTACAGGCGGATTAGCTATCTTCCAACAATGCTGACCACCAGACAATTACTGCATTTTTCCA
GAAGCCCACTATTGCCTTTGTAGTGCTTTCGGCCCAGTTCTGGCCTCAGCCTCAAAGTGCACCGACTAGT
TGCTTGCCTATACCTGGCACCTCATTAAGATGCTGGGCAGCAGTATAACAGGAGGAAGAGATCCCTCTCC
TTTGGTCAGATTATTATGTTCTCAGTTCTCTCTCCCTGCTACCCCTTTCTCTGCAGATAGATAGACACTG
GCATTATCCCTTTAGGAAGAGGGGGGGGCAGCAAGAGAGCCTATTTGGGACAGCATTCCTCTCTCTCTGC
TGCTGTGACATCTCCCTCTCCTTGCTGGCTCCATCTTTCGTCTGCACTACCAATTCAATGCCCTTCATCC
AATGGGTATCTATTTTTGTGTGTGATTATAGTAACTACTCCCTGCTTTATATGCCACCCTCTTCCTTCTC
TTTGACCCCTGTGACTCTTTCTGTAACTTTCCCAGTGACTTCCCCTAGCCCTGACCCAGGCACTAGGCCT
TGGTGACTTCCTGGGGCCAAGAAACTAAGGAAACTCGGCTTTGCAACAGGCATTACTCGCCATTGATTGG
TGCCCACCCAGGGCACACTGTCGGAGTTCTATCACTTGCTTGACCCCTGGACCCATAAACCAGTCCACTG
TTATACCCGGGGCACTCTAACCATCACAATCAATCAATCAAATTCCCTTAAATTTGTATGGCACTGGAAC
TTTGGCAAAGCACTTTTGACAAGTTGTGTCTGATTGGAGCTTCATGATAGCCTTGTGACATCTTTAGGGC
AGGATTCTTATCCCCATTTTGCAGATGAAAACCCTGAGTCACAGATTTCTGTGGGACTGTGGATCTCACT
GGAAGCTATCCAAGAGCCCACTGTCACCTTCTAGACCACATGATAGGGCTAGACAGCTCAGTTCACCATG
ATTCTCTTCTGTCACCTCTGCTGGCACACCAGTGGCAAGGCCCAGAATGGCGACCTCTCTTTAGCTCAAT
TTCTGGGCCTGAGGTGCTCAGACTGCCCCCAAGATCAAATCTCTCCTGGCTGTAGTAACCCAGTGGAATG
AATTTGGACATGCCCCAATGCTTCTATATGCTAAGTGAAATCTGTGTCTGTAATTTGTTGGGGGGTGGAT
AGGGTGGGGTCTCCATCTACTTTTTGTCACCATCATCTGAAATGGGGAAATATGTAAATAAATATATCAG
CAAAGCAAAAAAAAAAAAAAAA

>NM_015455.3 Homo sapiens CCR4-NOT transcription complex, subunit 6 (CNOT6), mRNA
CAATGAAAACGAGGGGGGCGCGGAGGAGGAGGCGGCGGCGTCGGTGGCGGCGGCGACGGCGGCGCGGAGG
CGAAGGCAGCGGCGGGCGCAGCGAGGAGGGCGAGGCCGGGGGCCGAGAGGGCGGGAGGGCGTAGTGGCGG
CCCGTCGGGGCGGCTGAGGCGGGCAGCCGAAGCAGTGGCTCTCGGAGGGGGAACAAAGAGCAGCGACTAA
GGCGGCAGAGGAGCGGCGGCGGTGGCGGCGCTGCAGCAGCGGGCGGGACTGGTATGGTGGTTCCACAGGG
CAGACCCCGCTGCACTCACAGGGAGGAGGAGGCGGCAGCGGCGGAGGAAGGCGGCGCACCCCGAGAGGCA
TGCCCAAAGAAAAATACGAGCCCCCTGACCCTCGGAGGATGTATACAATTATGTCTTCTGAGGAAGCAGC
AAATGGAAAGAAATCCCACTGGGCAGAGCTTGAAATAAGTGGAAAAGTAAGAAGCTTAAGCGCATCTTTG
TGGTCACTAACTCACCTGACAGCTTTGCATTTGAGTGACAATTCCCTGTCCCGAATTCCTTCAGACATTG
CCAAGCTTCACAATCTGGTGTATTTGGACCTGTCATCTAATAAAATTCGTAGCTTACCCGCAGAACTCGG
AAACATGGTATCACTCAGGGAGCTCCATTTAAATAACAACCTGTTACGAGTTCTACCTTTTGAGCTGGGA
AAACTGTTTCAGTTGCAGACTTTAGGCCTGAAAGGAAATCCCCTTACCCAGGATATATTGAACCTTTATC
AGGAACCAGATGGAACAAGACGGCTGCTGAACTATTTGCTTGATAATTTGTCAGGTACTGCAAAAAGAAT
TACAACAGAACAACCACCTCCAAGGTCTTGGATTATGTTACAAGAACCAGATAGGACAAGGCCAACTGCC
TTGTTTTCTGTCATGTGCTATAATGTTCTTTGTGATAAATATGCGACCCGGCAGTTATACGGCTACTGTC
CATCATGGGCGCTAAACTGGGACTACAGGAAAAAGGCCATTATTCAAGAAATCTTGAGCTGCAATGCTGA
TATCGTAAGTCTTCAGGAGGTTGAAACGGAACAGTATTACAGTTTTTTTCTGGTAGAGCTGAAAGAACGT
GGCTATAATGGATTCTTCAGTCCTAAGTCTAGAGCTAGGACAATGTCAGAACAAGAAAGGAAACATGTTG
ATGGCTGTGCAATATTCTTCAAGACAGAAAAATTTACTTTGGTTCAGAAACACACTGTTGAATTTAATCA
GCTAGCCATGGCAAATTCTGAGGGGTCTGAAGCTATGCTGAACAGAGTCATGACAAAAGATAACATTGGG
GTTGCAGTACTGCTAGAACTTCGGAAGGAATCGATTGAAATGCCGTCTGGAAAGCCACATCTTGGAACAG
AAAAACAACTTATTCTTGTGGCTAACGCCCACATGCATTGGGACCCTGAATACTCTGATGTGAAGTTGGT
ACAAACTATGATGTTCCTCTCAGAAGTGAAGAACATTATTGATAAAGCCTCTCGCAACCTCAAATCCAGT
GTTTTGGGAGAATTTGGAACTATTCCACTTGTGTTATGTGCAGATCTTAATTCTTTGCCAGACTCTGGTG
TTGTAGAATATTTGAGCACAGGTGGAGTAGAAACAAATCACAAAGACTTTAAGGAGTTGAGGTATAATGA
AAGTCTCACAAACTTCAGCTGTCATGGGAAGAATGGAACCACCAATGGAAGGATCACTCATGGTTTCAAG
TTACAGAGTGCCTATGAGAGTGGCCTGATGCCTTACACGAATTACACATTTGATTTCAAGGGTATAATAG
ACTACATTTTCTATTCTAAACCTCAGCTGAACACCTTAGGCATCCTGGGCCCTCTGGACCACCACTGGCT
GGTTGAGAATAACATCAGTGGCTGCCCGCACCCCCTCATCCCCTCTGACCACTTCTCACTTTTTGCACAA
CTGGAGCTCTTACTGCCTTTCCTGCCCCAAGTCAACGGCATCCACCTTCCTGGCAGGAGGTAGTCAAGCA
CCTTCAGAGGACAGCCTTGATTCACTTGTAAACTTGTGAAAATCTGAACATAGGGGAGTGAGGTATGGCC
ACTGAGGATTTTTGCTTGCTTAAGAATGATTTGGACTTTCAATCTGATTATTTGATAAGGATATAGTATG
AAAGCCAGGTGCTAGCAACAGACAAATTCTGAGCCCAATATGCTTTATACTGCTAGACAGGGATTGGTGT
GTTTGCACCTGTCTTTCATTTGTCATAAGAGATTTTCCTATTTCTTCTACCCAATAGAATATTTTCATGC
CTGGAAATAGGAAAATGTGTGAACAGCGTATTCTCTTCACACAGAAATCTGTAGCACTGCTTTTTTGAGG
CCAGTAGCAACATCCAGAGATCATTCTTCCATACTTTACTCCCTCCTTTTTCAGACTTGTTTGTAAAGTA
CAGAATCTGAATTTAGCCTTTATGATTGTATATGATCCACAGAAGACCTGATTTATGAAATTTTGTACTA
AAATCATTTGGAAATGATTGTATTGTAAACTGAGGCTAAATTTTTTTTTAAACCTGTTTCATGTGTTATA
AAGGCCAGCTTGTAAAAGAAGCTGCAACAGACTTTCTCTGCTCATGATTTGCACTCTTAGGGTTTTGTTA
GCCCTTTTGTACTACTTTCTTTTTAAATTGAGAACATGGTTCTTTACATATAAATCTGCTTCAACCTTAG
GATGTTTTCAGACCAGAGGCAACTTATTCATGAATTTTTATGAAAACTATCTACTAGGACAGATAAGCTG
AACAGTGATGATCTGTAGACATTTATGGACTGAATGTAATGGTTGATATATGTACATTCTGATATTTTTA
AATCTTTAACTTTTTAAAGTTAAAAACCTACAGCTGCTTAGGTCCAGCTTCTTAACTCTTTTTGAGACAC
TTCCTGTCCTATCTCCACTGTGCCTGCCTAAATTTGTTCTCACCAAGCACTGCCTGTGCATGCAGAGAAA
ATCTGTGCATCCTCTTTTATATTTTTAAAATACTGTTTAACATTTGTGAGAATTTTATGAAAATGCTTTT
GTATGAGCTGTGGCTTTTTCCCATTGTGAAGCATTGAATATCACATTTTGGAACATGTTATAGGGTGAGT
CCCTGGATCTTTGCTCACCAGATCCAAGCACTGCTTCTCGGTGTCATTGCAGTGTGCTGCTTGTCACCCA
GAATACTACTATCATGTGAATTCTTTTTGTCGTCAGTGTCTTTTCCTTAGTCTTTTTGTTGTTGTTGTTG
TTGTTGTTTTAATCATTCCTTTTTTAAGAAGAAGTAATTTTCCATTTATGAAGCAGTATGAATTAGATGT
ATTTTCAAAACAGGTCCCTAAGACAATTCTTCAGATCATTTTTAAAATGACTAAGTCATTTTAGTATGTC
AAGCAAGATAAAAATTACATCATACCGTCTATTTTGCCCATAGTGCCATTTAGAGATGAAAACCAGCTTT
AACTTTGCAAAGTGAACATGTACATGGTCTGCTCTCATTTATTCATTCTTCTCTCAAAAGTCAAATGAAT
GCAGAGGGAGCTTGGTCAAACTGCTTTTGTTTCAACTGCAGGCAGGGGAGCAAAAGGACGCCATGTGAGC
ATTAGGAAAAAAAATACTCACTCTTACTAACAATTTTTATACAGAAAATGAGTCATTTTGGAAATGATTC
TTATGTTTTTTTTTTTTCTCCTTTTAGAAAATTCTCCAAAAGGTTTTGATGTTGAATCTTGGTCTTGGAC
CTGTTTTTTCCTTTGAGGGTTTTTTGTTTTTTGTTTTTTCTAGGATTTCATTGTGATGTTTTGGTTTTGT
TTTTTGCTTTTTGTTTAAGTTGTGCTGACACCAAACACATCCAGTTTATAATCAGTACATTGGAAAGCTG
GTATTGATGTAGAACCAGTGCATAACTTTTTATGGGGTTTTGTTATTGGTTTTTTTTTGTAAAGTGTGAA
TAAAAGGTATGTTTACTCATTTTTCCTGAACACTGTGTTGGTAATGTGCATCATGACAATTTCCAGTGAA
GGTGAGCTGGAGCTGGTTGGACTAATGAGACTGAGGAAGCAGCTTTTCCTACGATCTGCATTATGTAATC
ACAGGTCCAGAGAGCTTTATGGAAGCGGGAGAGGAGGAGCACTTACTCATGTTGTATTTGTTAATGGAGG
ATGTCATCTTTTCATAGATGCTGGAACTAGAGTGCACTTGTTAGATGCTAAAGGTTTGAGCTTTACACAA
AATGTCTTCATCTGTATTTGTTATTGTCTACAATATATTTGAATTTGGGGCAGCATATTAAGATGTAATG
GCCTGTTATGTCTTGAAAATACTTGTTTTGCCTCTTCCAGGCATACTGCATTCTGTGGATCAGTTTGAAC
AGCTTCTCCACCTTATTTGGACAGTGATAAATTGAACCAAGAGTGTAGATTTACAAGTGTAACCTTCAAA
AGAGGAAGAACTATTTGGGGTCTGTAGGTAATGAACAGTCACACCAAAATAGACTATGATGCTTTTGTTA
AGAAAGGTTTCATGTTTTAGATATTTTCCGTGTCCTAAATAATTTTCAATAATCTATAATCCCTAAAATG
CAATAAAAACTAGTATGTTTTCACGGTGTATATTTTTTTTCAAAAATTCTGTAACAAATATATTTAATGT
GTTGCCATAATGTCATTTCAGTATTTTTGCTGGATAAATCCATTTTAGAAATGTCTTACAAAAAGTTTAG
GGCATGTTTTCTGTTTTAAAGACCAGAAGTTTGAAGGCACCCAAATCCTTGTCGCCAATCTCCTGAAGTA
CAGCTTTACCATATTAGTGGTCATTATTTATGCTTTGAGAGTTTCAATATTGTTCGTCAAGTTAACTTAT
GGCATAATTTAAGCTAAAGTTGTAGAAATGAATTGTTGAGTGCAACTTTCATAGTCCCAAAGATAGGCAG
AGAACATCTCCAGAAATGTGTGTGTGTGTGTGTGTGTGTGTGTGTGTGTTTAATATGATTTAGTGACAAC
CAGGAAAACTTACTTGGGATTATTAGCACTTTCAAACTTAGGGACATTATTAAATTGGATGGAATGCACT
TCTAAATGTTTAAATTAAAATTTCAAAGCTCTTTCGAGATTCAGGTTCTCAATAATAATATTCAAGTTTT
AGAGTTTCACTTTGTACTATTTAAATTTATGGAACTAGTTTCCATACTGACTTGTAAGGTTTTGGGGTCA
TATATAAGGACTAAAGCCAAGCTAGGCAAAACAATGACAGCACCGTTTTTTCAGTGAAGCTCTCAGAATG
TCCAGTACAGATGTTGCAGATAATTCCAAGAACTCCTTCAGCAGGTGTTCTTCACCATTCGTAAACAGTA
TTTTAAGATGTTCACTTTGCTCTTCTTTTTGGTTACATACATTTTAATAACTGGTATGTTGAAGTAGTGT
CTAAAAGTATCTAGTCTTTATTCACAGTACATTATATTGTGTGATGCACTGGACTAACTCTTGTTTACCA
TTCATGTAACAAAACCCAGCACATTATCTGCACTATAAGCTCAAAGAATGTCACATCCGCCCAGACAGCT
CTTTGATGAGGGTGATGGGAACTGAATAAACCATACGGACTGGCAGTAACAAGGGCTTTTACTGTTCTGT
TCAGTGGAACCTTCTTGGTCAAATTGTAATTAGCTAGCATTATATTTATATACAGGGTCTTTTTTCTTTA
CCGATGTATTTTCCTACTCATAGCCAACCAATAAATTCAGTATCTGTTTCAAATATTTTAGAAGTGTAGT
TTGTATAGCTGTAGTACTGAGGTTTGAGGAAAAATAAATGTTGATCAGCAGACCACGTATTTAAAATTCT
GAATCTTCTGGGACAGGGTTGTAACTCAGCCTTCCAAAGGGAAGAGTGCAGGGGGACGGGGCCATGATAT
GGGGAAATGGTGTAAACTAATGTATTTCTTTATTGGCTGTTATTCTGTATAACACTCATATCTTTGCCAA
AGTTCAATTTTATATTTAGGCAACTGATGGTCCTTTTGCATTTAGGATTTTCGTTGTTGTTACCTTATAC
CTCATGATATAAGGAATGGGCTCATGTGTCTTCCGTCTTTTGGAAGGAGGTTGACATATTTTAAATAAAT
GCTTTTAAATACAGTAAA

>NM_001005407.1 Homo sapiens calcium voltage-gated channel subunit alpha1 H (CACNA1H), transcript variant 2, mRNA
CGAGGCCGCCGCCGTCGCCTCCGCCGGGCGAGCCGGAGCCGGAGTCGAGCCGCGGCCGGGAGCCGGGCGG
GCTGGGGACGCGGGCCGGGGGCGGAGGCGCTGGGGGCCGGGGCCGGGGCCGGGGGCGGAGGCGCTGGGGG
CCGGGGCCGGGGCCGGGCGCCGAGCGGGGTCCGCGGTGACCGCGCCGCCCGGGCGATGCCCGCGGGGACG
CCGCCGGCCAGCAGAGCGAGGTGCTGCCGGCCGCCACCATGACCGAGGGCGCACGGGCCGCCGACGAGGT
CCGGGTGCCCCTGGGCGCGCCGCCCCCTGGCCCTGCGGCGTTGGTGGGGGCGTCCCCGGAGAGCCCCGGG
GCGCCGGGACGCGAGGCGGAGCGGGGGTCCGAGCTCGGCGTGTCACCCTCCGAGAGCCCGGCGGCCGAGC
GCGGCGCGGAGCTGGGTGCCGACGAGGAGCAGCGCGTCCCGTACCCGGCCTTGGCGGCCACGGTCTTCTT
CTGCCTCGGTCAGACCACGCGGCCGCGCAGCTGGTGCCTCCGGCTGGTCTGCAACCCATGGTTCGAGCAC
GTGAGCATGCTGGTAATCATGCTCAACTGCGTGACCCTGGGCATGTTCCGGCCCTGTGAGGACGTTGAGT
GCGGCTCCGAGCGCTGCAACATCCTGGAGGCCTTTGACGCCTTCATTTTCGCCTTTTTTGCGGTGGAGAT
GGTCATCAAGATGGTGGCCTTGGGGCTGTTCGGGCAGAAGTGTTACCTGGGTGACACGTGGAACAGGCTG
GATTTCTTCATCGTCGTGGCGGGCATGATGGAGTACTCGTTGGACGGACACAACGTGAGCCTCTCGGCTA
TCAGGACCGTGCGGGTGCTGCGGCCCCTCCGCGCCATCAACCGCGTGCCTAGCATGCGGATCCTGGTCAC
TCTGCTGCTGGATACGCTGCCCATGCTCGGGAACGTCCTTCTGCTGTGCTTCTTCGTCTTCTTCATTTTC
GGCATCGTTGGCGTCCAGCTCTGGGCTGGCCTCCTGCGGAACCGCTGCTTCCTGGACAGTGCCTTTGTCA
GGAACAACAACCTGACCTTCCTGCGGCCGTACTACCAGACGGAGGAGGGCGAGGAGAACCCGTTCATCTG
CTCCTCACGCCGAGACAACGGCATGCAGAAGTGCTCGCACATCCCCGGCCGCCGCGAGCTGCGCATGCCC
TGCACCCTGGGCTGGGAGGCCTACACGCAGCCGCAGGCCGAGGGGGTGGGCGCTGCACGCAACGCCTGCA
TCAACTGGAACCAGTACTACAACGTGTGCCGCTCGGGTGACTCCAACCCCCACAACGGTGCCATCAACTT
CGACAACATCGGCTACGCCTGGATTGCCATCTTCCAGGTGATCACGCTGGAAGGCTGGGTGGACATCATG
TACTACGTCATGGACGCCCACTCATTCTACAACTTCATCTATTTCATCCTGCTCATCATCGTGGGCTCCT
TCTTCATGATCAACCTGTGCCTGGTGGTGATTGCCACGCAGTTCTCGGAGACGAAGCAGCGGGAGAGTCA
GCTGATGCGGGAGCAGCGGGCACGCCACCTGTCCAACGACAGCACGCTGGCCAGCTTCTCCGAGCCTGGC
AGCTGCTACGAAGAGCTGCTGAAGTACGTGGGCCACATATTCCGCAAGGTCAAGCGGCGCAGCTTGCGCC
TCTACGCCCGCTGGCAGAGCCGCTGGCGCAAGAAGGTGGACCCCAGTGCTGTGCAAGGCCAGGGTCCCGG
GCACCGCCAGCGCCGGGCAGGCAGGCACACAGCCTCGGTGCACCACCTGGTCTACCACCACCATCACCAC
CACCACCACCACTACCATTTCAGCCATGGCAGCCCCCGCAGGCCCGGCCCCGAGCCAGGCGCCTGCGACA
CCAGGCTGGTCCGAGCTGGCGCGCCCCCCTCGCCACCTTCCCCAGGCCGCGGACCCCCCGACGCAGAGTC
TGTGCACAGCATCTACCATGCCGACTGCCACATAGAGGGGCCGCAGGAGAGGGCCCGGGTGGCACATGCC
GCAGCCACTGCCGCTGCCAGCCTCAGACTGGCCACAGGGCTGGGCACCATGAACTACCCCACGATCCTGC
CCTCAGGGGTGGGCAGCGGCAAAGGCAGCACCAGCCCCGGACCCAAGGGGAAGTGGGCCGGTGGACCGCC
AGGCACCGGGGGGCACGGCCCGTTGAGCTTGAACAGCCCTGATCCCTACGAGAAGATCCCGCATGTGGTC
GGGGAGCATGGACTGGGCCAGGCCCCTGGCCATCTGTCGGGCCTCAGTGTGCCCTGCCCCCTGCCCAGCC
CCCCAGCGGGCACACTGACCTGTGAGCTGAAGAGCTGCCCGTACTGCACCCGTGCCCTGGAGGACCCGGA
GGGTGAGCTCAGCGGCTCGGAAAGTGGAGACTCAGATGGCCGTGGCGTCTATGAATTCACGCAGGACGTC
CGGCACGGTGACCGCTGGGACCCCACGCGACCACCCCGTGCGACGGACACACCAGGCCCAGGCCCAGGCA
GCCCCCAGCGGCGGGCACAGCAGAGGGCAGCCCCGGGCGAGCCAGGCTGGATGGGCCGCCTCTGGGTTAC
CTTCAGCGGCAAGCTGCGCCGCATCGTGGACAGCAAGTACTTCAGCCGTGGCATCATGATGGCCATCCTT
GTCAACACGCTGAGCATGGGCGTGGAGTACCATGAGCAGCCCGAGGAGCTGACTAATGCTCTGGAGATCA
GCAACATCGTGTTCACCAGCATGTTTGCCCTGGAGATGCTGCTGAAGCTGCTGGCCTGCGGCCCTCTGGG
CTACATCCGGAACCCGTACAACATCTTCGACGGCATCATCGTGGTCATCAGCGTCTGGGAGATCGTGGGG
CAGGCGGACGGTGGCTTGTCTGTGCTGCGCACCTTCCGGCTGCTGCGTGTGCTGAAGCTGGTGCGCTTTC
TGCCAGCCCTGCGGCGCCAGCTCGTGGTGCTGGTGAAGACCATGGACAACGTGGCTACCTTCTGCACGCT
GCTCATGCTCTTCATTTTCATCTTCAGCATCCTGGGCATGCACCTTTTCGGCTGCAAGTTCAGCCTGAAG
ACAGACACCGGAGACACCGTGCCTGACAGGAAGAACTTCGACTCCCTGCTGTGGGCCATCGTCACCGTGT
TCCAGATCCTGACCCAGGAGGACTGGAACGTGGTCCTGTACAACGGCATGGCCTCCACCTCCTCCTGGGC
CGCCCTCTACTTCGTGGCCCTCATGACCTTCGGCAACTATGTGCTCTTCAACCTGCTGGTGGCCATCCTC
GTGGAGGGCTTCCAGGCGGAGGGCGATGCCAACAGATCCGACACGGACGAGGACAAGACGTCGGTCCACT
TCGAGGAGGACTTCCACAAGCTCAGAGAACTCCAGACCACAGAGCTGAAGATGTGTTCCCTGGCCGTGAC
CCCCAACGGGCACCTGGAGGGACGAGGCAGCCTGTCCCCTCCCCTCATCATGTGCACAGCTGCCACGCCC
ATGCCTACCCCCAAGAGCTCACCATTCCTGGATGCAGCCCCCAGCCTCCCAGACTCTCGGCGTGGCAGCA
GCAGCTCCGGGGACCCGCCACTGGGAGACCAGAAGCCTCCGGCCAGCCTCCGAAGTTCTCCCTGTGCCCC
CTGGGGCCCCAGTGGCGCCTGGAGCAGCCGGCGCTCCAGCTGGAGCAGCCTGGGCCGTGCCCCCAGCCTC
AAGCGCCGCGGCCAGTGTGGGGAACGTGAGTCCCTGCTGTCTGGCGAGGGCAAGGGCAGCACCGACGACG
AAGCTGAGGACGGCAGGGCCGCGCCCGGGCCCCGTGCCACCCCACTGCGGCGGGCCGAGTCCCTGGACCC
ACGGCCCCTGCGGCCGGCCGCCCTCCCGCCTACCAAGTGCCGCGATCGCGACGGGCAGGTGGTGGCCCTG
CCCAGCGACTTCTTCCTGCGCATCGACAGCCACCGTGAGGATGCAGCCGAGCTTGACGACGACTCGGAGG
ACAGCTGCTGCCTCCGCCTGCATAAAGTGCTGGAGCCCTACAAGCCCCAGTGGTGCCGGAGCCGCGAGGC
CTGGGCCCTCTACCTCTTCTCCCCACAGAACCGGTTCCGCGTCTCCTGCCAGAAGGTCATCACACACAAG
ATGTTTGATCACGTGGTCCTCGTCTTCATCTTCCTCAACTGCGTCACCATCGCCCTGGAGAGGCCTGACA
TTGATCCCGGCAGCACCGAGCGGGTCTTCCTCAGCGTCTCCAATTACATCTTCACGGCCATCTTCGTGGC
GGAGATGATGGTGAAGGTGGTGGCCCTGGGGCTGCTGTCCGGCGAGCACGCCTACCTGCAGAGCAGCTGG
AACCTGCTGGATGGGCTGCTGGTGCTGGTGTCCCTGGTGGACATTGTCGTGGCCATGGCCTCGGCTGGTG
GCGCCAAGATCCTGGGTGTTCTGCGCGTGCTGCGTCTGCTGCGGACCCTGCGGCCTCTGAGGGTCATCAG
CCGGGCCCCGGGCCTCAAGCTGGTGGTGGAGACGCTGATATCATCACTCAGGCCCATTGGGAACATCGTC
CTCATCTGCTGCGCCTTCTTCATCATTTTTGGCATTTTGGGTGTGCAGCTCTTCAAAGGGAAGTTCTACT
ACTGCGAGGGCCCCGACACCAGGAACATCTCCACCAAGGCACAGTGCCGGGCCGCCCACTACCGCTGGGT
GCGACGCAAGTACAACTTCGACAACCTGGGCCAGGCCCTGATGTCGCTGTTCGTGCTGTCATCCAAGGAT
GGATGGGTGAACATCATGTACGACGGGCTGGATGCCGTGGGTGTCGACCAGCAGCCTGTGCAGAACCACA
ACCCCTGGATGCTGCTGTACTTCATCTCCTTCCTGCTCATCGTCAGCTTCTTCGTGCTCAACATGTTCGT
GGGCGTCGTGGTCGAGAACTTCCACAAGTGCCGGCAGCACCAGGAGGCGGAGGAGGCGCGGCGGCGAGAG
GAGAAGCGGCTGCGGCGCCTAGAGAGGAGGCGCAGGAAGGCCCAGCGCCGGCCCTACTATGCCGACTACT
CGCCCACGCGCCGCTCCATTCACTCGCTGTGCACCAGCCACTATCTCGACCTCTTCATCACCTTCATCAT
CTGTGTCAACGTCATCACCATGTCCATGGAGCACTATAACCAACCCAAGTCGCTGGACGAGGCCCTCAAG
TACTGCAACTACGTCTTCACCATCGTGTTTGTCTTCGAGGCTGCACTGAAGCTGGTAGCATTTGGGTTCC
GTCGGTTCTTCAAGGACAGGTGGAACCAGCTGGACCTGGCCATCGTGCTGCTGTCACTCATGGGCATCAC
GCTGGAGGAGATAGAGATGAGCGCCGCGCTGCCCATCAACCCCACCATCATCCGCATCATGCGCGTGCTT
CGCATTGCCCGTGTGCTGAAGCTGCTGAAGATGGCTACGGGCATGCGCGCCCTGCTGGACACTGTGGTGC
AAGCTCTCCCCCAGGTGGGGAACCTGGGCCTTCTTTTCATGCTCCTGTTTTTTATCTATGCTGCGCTGGG
AGTGGAGCTGTTCGGGAGGCTGGAGTGCAGTGAAGACAACCCCTGCGAGGGCCTGAGCAGGCACGCCACC
TTCAGCAACTTCGGCATGGCCTTCCTCACGCTGTTCCGCGTGTCCACGGGGGACAACTGGAACGGGATCA
TGAAGGACACGCTGCGCGAGTGCTCCCGTGAGGACAAGCACTGCCTGAGCTACCTGCCGGCCCTGTCGCC
CGTCTACTTCGTGACCTTCGTGCTGGTGGCCCAGTTCGTGCTGGTGAACGTGGTGGTGGCCGTGCTCATG
AAGCACCTGGAGGAGAGCAACAAGGAGGCACGGGAGGATGCGGAGCTGGACGCCGAGATCGAGCTGGAGA
TGGCGCAGGGCCCCGGGAGTGCACGCCGGGTGGACGCGGACAGGCCTCCCTTGCCCCAGGAGAGTCCGGG
CGCCAGGGACGCCCCAAACCTGGTTGCACGCAAGGTGTCCGTGTCCAGGATGCTCTCGCTGCCCAACGAC
AGCTACATGTTCAGGCCCGTGGTGCCTGCCTCGGCGCCCCACCCCCGCCCGCTGCAGGAGGTGGAGATGG
AGACCTATGGGGCCGGCACCCCCTTGGGCTCCGTTGCCTCTGTGCACTCTCCGCCCGCAGAGTCCTGTGC
CTCCCTCCAGATCCCATTGGCTGTGTCGTCCCCAGCCAGGAGCGGCGAGCCCCTCCACGCCCTGTCCCCT
CGGGGCACAGCCCGCTCCCCCAGTCTCAGCCGGCTGCTCTGCAGACAGGAGGCTGTGCACACCGATTCCT
TGGAAGGGAAGATTGACAGCCCTAGGGACACCCTGGATCCTGCAGAGCCTGGTGAGAAAACCCCGGTGAG
GCCGGTGACCCAGGGGGGCTCCCTGCAGTCCCCACCACGCTCCCCACGGCCCGCCAGCGTCCGCACTCGT
AAGCATACCTTCGGACAGCGCTGCGTCTCCAGCCGGCCGGCGGCCCCAGGCGGAGAGGAGGCCGAGGCCT
CGGACCCAGCCGACGAGGAGGTCAGCCACATCACCAGCTCCGCCTGCCCCTGGCAGCCCACAGCCGAGCC
CCATGGCCCCGAAGCCTCTCCGGTGGCCGGCGGCGAGCGGGACCTGCGCAGGCTCTACAGCGTGGATGCT
CAGGGCTTCCTGGACAAGCCGGGCCGGGCAGACGAGCAGTGGCGGCCCTCGGCGGAGCTGGGCAGCGGGG
AGCCTGGGGAGGCGAAGGCCTGGGGCCCTGAGGCCGAGCCCGCTCTGGGTGCGCGCAGAAAGAAGAAGAT
GAGCCCCCCCTGCATCTCGGTGGAACCCCCTGCGGAGGACGAGGGCTCTGCGCGGCCCTCCGCGGCAGAG
GGCGGCAGCACCACACTGAGGCGCAGGACCCCGTCCTGTGAGGCCACGCCTCACAGGGACTCCCTGGAGC
CCACAGAGGGCTCAGGCGCCGGGGGGGACCCTGCAGCCAAGGGGGAGCGCTGGGGCCAGGCCTCCTGCCG
GGCTGAGCACCTGACCGTCCCCAGCTTTGCCTTTGAGCCGCTGGACCTCGGGGTCCCCAGTGGAGACCCT
TTCTTGGACGGTAGCCACAGTGTGACCCCAGAATCCAGAGCTTCCTCTTCAGGGGCCATAGTGCCCCTGG
AACCCCCAGAATCAGAGCCTCCCATGCCCGTCGGTGACCCCCCAGAGAAGAGGCGGGGGCTGTACCTCAC
AGTCCCCCAGTGTCCTCTGGAGAAACCAGGGTCCCCCTCAGCCACCCCTGCCCCAGGGGGTGGTGCAGAT
GACCCCGTGTAGCTCGGGGCTTGGTGCCGCCCACGGCTTTGGCCCTGGGGTCTGGGGGCCCCGCTGGGGT
GGAGGCCCAGGCAGAACCCTGCATGGACCCTGACTTGGGTCCCGTCGTGAGCAGAAAGGCCCGGGGAGGA
TGACGGCCCAGGCCCTGGTTCTCTGCCCAGCGAAGCAGGAGTAGCTGCCGGGCCCCACGAGCCTCCGTCC
GTTCTGGTTCGGGTTTCTCCGAGTTTTGCTACCAGCCGAGGCTGTGCGGGCAACTGGGTCAGCCTCCCGT
CAGGAGAGAAGCCGCGTCTGTGGGACGAAGACCGGGCACCCGCCAGAGAGGGGAAGGTACCAGGTTGCGT
CCTTTCAGGCCCCGCGTTGTTACAGGACACTCGCTGGGGGCCCTGTGCCCTTGCCGGCGGCAGGTTGCAG
CCACCGCGGCCCAATGTCACCTTCACTCACAGTCTGAGTTCTTGTCCGCCTGTCACGCCCTCACCACCCT
CCCCTTCCAGCCACCACCCTTTCCGTTCCGCTCGGGCCTTCCCAGAAGCGTCCTGTGACTCTGGGAGAGG
TGACACCTCACTAAGGGGCCGACCCCATGGAGTAACGCGCCCGGCCCCGATGCGAATCAGGCCTCCCCTA
CATCTGGGGGCGTTGGCCGCGAGATTCCCATTGACACCTTTGTTTCGTGTGCTTTTAAATTCAGGTTAAA
TGTTGCAATAATCTGATGCAGAAGACTCAGCTTCTCAAGGGAGAGGGAGGGGGCGGAGCGGAATAAATAG
TAACTTATTTAAGAAATGCAAAAAAAAAA

>NM_000739.2 Homo sapiens cholinergic receptor muscarinic 2 (CHRM2), transcript variant 4, mRNA
ACAGACTAGCCAAGTGGCTGAGACGAGTGTGGGGTGCGTGACTCTGCCTGCGCGCGCGCCAGCCCCGCAG
CTCTCGCCAGAGCCTTGGGATCAAGGGAGAAAGAGAACCGGCAGCTGGCCTCGGACTCTAAGCGGTGCGC
AGCTCCAGCCCGAGCGGATCGGCCCTGAACCCACAAAGGACTCCTCGCTCCTTCAAGCCTCCACCACCTC
GCAGCCGGGGAGGCAACTGGAGCGAAACCAGCGACAGGTTGTTAGCGACATGAGTACAGGGTCTGGATCT
TACCCATTCAAGAGTGTATTCTCAGCACCCAATGCCTGGCATATAGTTTAAATGTTTATTTGCTACTTGG
CTACTGATTAGAGAACGCAAAATGAATAACTCAACAAACTCCTCTAACAATAGCCTGGCTCTTACAAGTC
CTTATAAGACATTTGAAGTGGTGTTTATTGTCCTGGTGGCTGGATCCCTCAGTTTGGTGACCATTATCGG
GAACATCCTAGTCATGGTTTCCATTAAAGTCAACCGCCACCTCCAGACCGTCAACAATTACTTTTTATTC
AGCTTGGCCTGTGCTGACCTTATCATAGGTGTTTTCTCCATGAACTTGTACACCCTCTACACTGTGATTG
GTTACTGGCCTTTGGGACCTGTGGTGTGTGACCTTTGGCTAGCCCTGGACTATGTGGTCAGCAATGCCTC
AGTTATGAATCTGCTCATCATCAGCTTTGACAGGTACTTCTGTGTCACAAAACCTCTGACCTACCCAGTC
AAGCGGACCACAAAAATGGCAGGTATGATGATTGCAGCTGCCTGGGTCCTCTCTTTCATCCTCTGGGCTC
CAGCCATTCTCTTCTGGCAGTTCATTGTAGGGGTGAGAACTGTGGAGGATGGGGAGTGCTACATTCAGTT
TTTTTCCAATGCTGCTGTCACCTTTGGTACGGCTATTGCAGCCTTCTATTTGCCAGTGATCATCATGACT
GTGCTATATTGGCACATATCCCGAGCCAGCAAGAGCAGGATAAAGAAGGACAAGAAGGAGCCTGTTGCCA
ACCAAGACCCCGTTTCTCCAAGTCTGGTACAAGGAAGGATAGTGAAGCCAAACAATAACAACATGCCCAG
CAGTGACGATGGCCTGGAGCACAACAAAATCCAGAATGGCAAAGCCCCCAGGGATCCTGTGACTGAAAAC
TGTGTTCAGGGAGAGGAGAAGGAGAGCTCCAATGACTCCACCTCAGTCAGTGCTGTTGCCTCTAATATGA
GAGATGATGAAATAACCCAGGATGAAAACACAGTTTCCACTTCCCTGGGCCATTCCAAAGATGAGAACTC
TAAGCAAACATGCATCAGAATTGGCACCAAGACCCCAAAAAGTGACTCATGTACCCCAACTAATACCACC
GTGGAGGTAGTGGGGTCTTCAGGTCAGAATGGAGATGAAAAGCAGAATATTGTAGCCCGCAAGATTGTGA
AGATGACTAAGCAGCCTGCAAAAAAGAAGCCTCCTCCTTCCCGGGAAAAGAAAGTCACCAGGACAATCTT
GGCTATTCTGTTGGCTTTCATCATCACTTGGGCCCCATACAATGTCATGGTGCTCATTAACACCTTTTGT
GCACCTTGCATCCCCAACACTGTGTGGACAATTGGTTACTGGCTTTGTTACATCAACAGCACTATCAACC
CTGCCTGCTATGCACTTTGCAATGCCACCTTCAAGAAGACCTTTAAACACCTTCTCATGTGTCATTATAA
GAACATAGGCGCTACAAGGTAAAATATCTTTGAAAAAGATAGAAGGTGGGCAAGGGGAGCTTGAGAAGAA
TAAAAGGGATAAACGAGCTCCTAGTTTTAAAATCTCTGCCATTGCACTTTATAGTCTGATTACAAAACGT
GCAATTCAGGAGCCCAGCAGTGACACACTTATCACGCCTAGGCTCCAGTTTGCAAAAATTGCACCTTATA
AACTGTCAGTATTAGGAGCAATGAGACAATGAAAGAAACATGTTGGGATCGTGGATTTAAGAAACTATAC
ACTGTTTCTCATAATCTCTTGAAGAAGGGCTTCTGATTCTACAATTTTATCAGTCTCTGCACAAGAGGAA
TAACCTTGTTCCTTTTTTGTTACTTTTGTTGTTGTTGTTCTCATGTGTCCTTAAGAGAAGGAAATGCCAC
AGTTACAAGGTAAACATGGAGACTTAAACATAAAGAAATAGGCACTATACAATGGGGACATAAAAAAAGA
AAATCAAAGAAGGATGCAGAAATTGTCTCCGGAGTGTTAAGCATATTTTATTCTTTTGTTACGGTCCTAT
TTAGAGGATTGGAATGTAATAAATGCTTATTTTTTGCCTTTCTTTTTCCCACCATGAAGAGAAAGCAAAC
AAACAGAAACCCCAACTAGGTCACACCATTTTTCTTCTTGTTATGCCACTATTTTGTACATCCCTGTTCT
ATATTGTTTATAGGGAAAACCTACAGGACTTTCACTAAAGCTAGCCAGAGACAGCCATGAAAATGGACGT
TTCACCCCTC

>NM_032916.3 Homo sapiens family with sequence similarity 86, member B1 (FAM86B1), mRNA
CTCGCCCACGTTATGGCGCCCGAGGAGAACGCGGGGACCGAACTCTTGCTGCAGGGTTTTGAGCGCCGCT
TCCTGGCGGTGCGCACACTGCGCTCCTTCCCCTGGCAGAGCTTAGAGGCAAAGTTAAGAGACTCATCATA
TTCTGAGCTGCTGCGGGATATTTTGCAGAAGACTGTGAGGCATCCTGTGTGTGTGAAGCACCCGCCGTCA
GTCAAGTATGCCTGGTGCTTTCTCTCAGAACTCATCAAAAAGTCCTCAGGAGGCTCGGTCACACTCTCCA
AGAGCACAGCCATCATCTCCCACGGTACCACAGGCCTGGTCACATGGGATGCCGCCCTCTACCTTGCAGA
ATGGGCCATCGAGAACCCGGCAGCCTTCATTAACAGACGTGCTGTATTGCCCAGAAGCCATCGTGTCGCT
GGTCGGGGTCCTGCAGAGGCTGGCTGCCTGCCGGGAGCACAAGCGGGCTCCTGAGGTCTACGTGGCCTTT
ACCGTCCGCAACCCAGAGACATGCCAGCTGTTCACCACCGAGCTAGGCCGGGATGGGATCAGATGGGAAG
CAGAAGCTCATCATGACCAGAAACTGTTTCCCTATGGAGAGCACTTGGAGATGGCAATGCTGAACCTCAC
ACTGTAGGACTCACACATGACTCCAAAGGGATTGTGAGAATCAAGTCACTCTCGTGGGAAGAATTTTTAT
ATGGGAAAGTGGATAAAACTTTCATTGGACTGGAATGTTTGGAGATTATTAAATTCCAAATCAGGAATCA
AAACTGCCCTCTAATAAGACATTAGCTGTCTAGGCGTGTGGGTGCCCCCTTTCTGCCAGCAGTTCTGGTT
CTCAAGAAAATCATCATAAATCAGACATGAAAATTCTGGCTCCAAAAATAGCATTTTCTTTCTGCAAATA
AAAACGTGTGTATCAAGGATGACGTTCCCCCAACGTGGACACACTCGGTTCCTCAGAAAGCCAAGCCCGC
TGCAGCTGCCACATCCCTGGACACACTCGGTTCCTCACAAAGCCAAGCCCGCTGCAGCTGCCACATCCCA
GGGCTTATGGTGCAGCAGGCGCTTTTTTCAAGACAGGAATGAAAGTGTTAGGAACATGGCAGAAAGGTGA
CACCTGGAGACCAAATGCAGGATGAGGAGTACTGCAGAGGTCACAGGGAAGTCACAGAACAGTAATACGC
TAGCAGGGGCATGGGGCATGAAGAACAGAAGACAGGAAGCATTTCAGAGACTCCAAAGAAGAAATCAGGG
CCAACCACAGCTTCCCGGGTCATTCACCAGGTGACACCACTGCCGTCATTTCAGCTTCTGGCCACTGGGA
GGCGCTGCTCGAAAGGCTTTGCCCTGAGACTCCAAGAAGCTGCGGGAAGGACAGCAGGGGCCCTGGGGTT
TTAGCCTCTGGCCCAGGAGTTATGTGTCCATAACCAAAGGGAGCACAGTCTGCACCCAGCTCTCATCCCA
TCAGAGCTGCTGAGACTCTTGCAGGTACTTCCAGAACTGGTTTAGCTTGCCTGCAGGATCAGAAAAGTTT
GAGAAAAGCATCTGCAAAATGCTAAAGAGCAGAGCTTAACTCATTGCCTGTCCCCACCCCATCCCAGGTC
ACCACTTGGATGACCCCAGGTCCCCGACCCAACAACAACCCCTCCCAAGTCCCTAACTCCCTCACTTGGA
CTTGAGACCCTTCACAACCCCCCTCACTTGGACTTGAGACCCTTCACAACCCAGCAGCGCTCCACCTCCA
ACTTGACATCATGCTTTCTGGAAACTTCCCCGTATGTCCCACTTTCCCACACTTGGTGCCCTGGAGCACC
TTCCGGCCTCTACATGCTGTACGTTCCCCTGTGAGCACCCTCCTCTCGGCCTCTGGCCAACACAGTCCCA
CCCATCTGTGGGTAACAAGGGGGTGTGGGTGTTCTTTTCAGCCTTGCTAAACTGTCTGAATCAAGGATCA
CAAACTACAGCCTGCAGGCCAAATCCAGCCCACAGCCTGTGTTTGTGAATAAAGCTTTGTTGGAACAAAG
CCACACCCCTT

>NM_001007232.1 Homo sapiens caspase recruitment domain family member 17 (CARD17), mRNA
GGGAGGAGAGAAAAGCCATGGCCGACAAGGTCCTGAAGGAGAAGAGAAAGCAGTTTATCCGTTCAGTGGG
CGAAGGTACAATAAATGGCTTACTGGGTGAATTATTGGAGACAAGGGTGCTGAGCCAGGAAGAGATAGAG
ATAGTAAAATGTGAAAATGCTACAGTTATGGATAAGGCCCGAGCTTTGCTTGACTCTGTTATTCGGAAAG
GGGCTCCAGCATGCCAAATTTGCATCACATACATTTGTGAAGAAGACAGTCACCTGGCAGGGACGCTGGG
ACTCTCAGCAGGTCCAACATCTGGAAATCACCTTACTACACAAGATTCTCAAATAGTACTTCCTTCCTAG
GTTCAACTTTCATTTGAGCAGCCAGATGATAAAGCACAGATGCCCAGCACTGAAAGAGTTACTTCGACAA
GACGTTTCTATCTCTTCCCAGTACATTAAAATAAGGAAGCTGTATG

>NM_001008218.1 Homo sapiens amylase alpha 1B (AMY1B), mRNA
AGCAGTCTCTGATCCGTGCAGGGTATTAATGTGTCAGGGCTGAGTGTTCTGAGATTTATCTAGAGGCTGG
GAAGGGCTCCTGAACCAGTTGTTTCCGTCTTGTCGGTCTGTCAGGGTTGGAAAGTCCAAGCCATAGGACC
CAGTTTCCTTTCTTAGCTTACGTTATCTACCAGAGCACCGTGGGCTGTTACTTGCCTTGAGTTGGAAGCG
GTTCGCATTTATACCGGAATATAAATAGTTTCTGGAAAGGACACTGACAACTTCAAAGCAAAATGAAGCT
CTTTTGGTTGCTTTTCACCATTGGGTTCTGCTGGGCTCAGTATTCCTCAAATACACAACAAGGACGAACA
TCTATTGTTCATCTGTTTGAATGGCGATGGGTTGATATTGCTCTTGAATGTGAGCGATATTTAGCTCCCA
AGGGATTTGGAGGGGTTCAGGTCTCTCCACCAAATGAAAATGTTGCCATTCACAACCCTTTCAGACCTTG
GTGGGAAAGATACCAACCAGTTAGCTATAAATTATGCACAAGATCTGGAAATGAAGATGAATTTAGAAAC
ATGGTGACTAGATGCAACAATGTTGGGGTTCGTATTTATGTGGATGCTGTAATTAATCATATGTGTGGTA
ATGCTGTGAGTGCAGGAACAAGCAGTACCTGTGGAAGTTACTTCAACCCTGGAAGTAGGGACTTTCCAGC
AGTCCCATATTCTGGATGGGATTTTAATGATGGTAAATGTAAAACTGGAAGTGGAGATATCGAGAACTAT
AATGATGCTACTCAGGTCAGAGATTGTCGTCTGTCTGGTCTTCTCGATCTTGCACTGGGGAAGGATTATG
TGCGTTCTAAGATTGCCGAATATATGAACCATCTCATTGACATTGGTGTTGCAGGGTTCAGAATTGATGC
TTCCAAGCACATGTGGCCTGGAGACATAAAGGCAATTTTGGACAAACTGCATAATCTAAACAGTAACTGG
TTCCCGGAAGGTAGTAAACCTTTCATTTACCAGGAGGTAATTGATCTGGGTGGTGAGCCAATTAAAAGCA
GTGACTACTTTGGTAATGGCCGGGTGACAGAATTCAAGTATGGTGCAAAACTCGGCACAGTTATTCGCAA
GTGGAATGGAGAGAAGATGTCTTACTTAAAGAACTGGGGAGAAGGTTGGGGTTTCATGCCTTCTGACAGA
GCGCTTGTCTTTGTGGATAACCATGACAATCAACGAGGACATGGCGCTGGAGGAGCCTCTATACTTACCT
TCTGGGATGCTAGGCTGTACAAAATGGCAGTTGGATTTATGCTTGCTCATCCTTATGGATTTACACGAGT
AATGTCAAGCTACCGTTGGCCAAGATATTTTGAAAATGGAAAAGATGTTAATGATTGGGTTGGGCCACCA
AATGATAATGGAGTAACTAAAGAAGTTACTATTAATCCAGACACTACTTGTGGCAATGACTGGGTCTGTG
AACATCGATGGCGCCAAATAAGGAACATGGTTAATTTCCGCAATGTAGTGGATGGCCAGCCTTTTACAAA
CTGGTATGATAATGGGAGCAACCAAGTGGCTTTTGGGAGAGGAAACAGAGGATTCATTGTTTTCAACAAT
GATGACTGGACATTTTCTTTAACTTTGCAAACTGGTCTTCCTGCTGGCACATACTGTGATGTCATTTCTG
GAGATAAAATTAATGGCAACTGCACAGGCATTAAAATCTACGTTTCTGATGATGGCAAAGCTCATTTTTC
TATTAGTAACTCTGCTGAAGATCCATTTATTGCAATTCATGCTGAATCTAAATTGTAAAATTTAAAATTA
AATGCAAATCCGCAAAGC

>NM_005883.2 Homo sapiens APC regulator of WNT signaling pathway 2 (APC2), transcript variant 1, mRNA
GCAGCGCCGCCTGCCCAGGCCCGGACCGGGCTTTGTCCGCCCCGGAGCCCCTGCCCGCGCCGCGGAGACC
CCGGAGCCCGCGCGCTCCGAGGCCACCCCGGGCCGGGATTTCCGGTGGGGCCCGCGGAGCCGCGCAGAGG
GAGGAGGCCCCAGACCCAGGCGCCCCGCCAGCCCAGCTGCACGTAAGCGGACGCTGCAGGAGCTGAAGAT
GGCGAGCTCCGTGGCGCCCTACGAGCAGCTGGTGAGGCAGGTGGAGGCCTTGAAGGCTGAGAACAGCCAC
CTGAGGCAGGAGCTAAGGGACAACTCCAGCCACCTGTCCAAGCTGGAGACAGAGACGTCGGGCATGAAGG
AGGTCCTGAAGCACCTACAGGGAAAACTGGAGCAGGAGGCCCGAGTGCTGGTGTCCTCGGGGCAGACGGA
GGTGCTGGAGCAGCTGAAGGCCCTACAGATGGACATCACCAGCCTGTACAACCTCAAGTTCCAGCCGCCC
ACCCTGGGCCCGGAGCCTGCCGCCCGGACCCCCGAGGGCAGCCCAGTACACGGCTCCGGGCCCTCCAAGG
ACAGCTTTGGGGAGCTGAGCCGGGCCACCATCCGGCTGCTGGAGGAACTGGACCGGGAACGGTGTTTCCT
GCTGAATGAGATTGAGAAGGAGGAGAAGGAGAAGCTCTGGTACTACTCTCAGCTGCAGGGCCTGTCCAAG
CGCCTGGACGAGCTGCCGCACGTGGAGACGCAGTTCTCGATGCAGATGGACCTGATCCGGCAGCAGCTTG
AGTTCGAGGCCCAGCACATCCGCTCGCTGATGGAGGAGCGCTTCGGCACCTCGGACGAGATGGTGCAGCG
GGCACAGATCCGCGCCTCGCGCCTGGAGCAGATTGACAAGGAGCTGCTGGAGGCGCAGGACCGAGTGCAG
CAGACGGAGCCCCAGGCCTTGCTGGCGGTGAAGTCGGTGCCGGTGGACGAGGACCCCGAGACAGAGGTCC
CCACACACCCTGAGGATGGCACCCCTCAGCCGGGCAACAGCAAGGTGGAGGTGGTCTTCTGGCTGTTGTC
CATGTTGGCGACGCGCGACCAGGAGGATACAGCGCGCACGCTGCTGGCCATGTCCAGCTCGCCCGAGAGC
TGCGTGGCCATGCGCCGCTCGGGCTGTCTGCCTCTGCTGCTGCAAATCCTCCACGGCACCGAGGCCGCGG
CCGGGGGTCGCGCCGGGGCCCCAGGGGCACCGGGCGCCAAGGACGCACGCATGCGCGCCAACGCGGCGCT
GCACAACATCGTCTTCTCGCAGCCGGACCAGGGCCTGGCGCGCAAGGAGATGCGCGTCCTGCACGTGCTG
GAGCAGATCCGGGCCTACTGCGAGACCTGCTGGGACTGGCTGCAGGCCCGAGACGGCGGGCCCGAGGGAG
GTGGCGCCGGCAGCGCCCCGATCCCCATCGAGCCGCAGATCTGCCAGGCCACCTGTGCTGTTATGAAGCT
GTCCTTTGATGAGGAGTACCGCCGTGCCATGAACGAGCTAGGTGGGCTGCAGGCCGTGGCAGAGCTGCTG
CAGGTTGACTATGAGATGCACAAGATGACCCGGGACCCGCTGAACCTGGCGCTGCGCCGCTACGCGGGCA
TGACCCTCACCAACCTCACCTTTGGGGACGTTGCCAACAAGGCCACCCTGTGTGCGCGCCGCGGCTGCAT
GGAGGCCATCGTGGCCCAGCTGGCCTCCGACAGTGAGGAGCTCCACCAGGTGGTGTCCAGCATCCTTCGG
AACTTGTCCTGGAGGGCCGACATCAACAGCAAGAAGGTGCTGAGGGAGGCGGGCAGCGTGACTGCCCTGG
TGCAGTGTGTCCTGCGGGCCACCAAGGAGTCCACCCTGAAGAGCGTGCTGAGCGCCCTGTGGAATCTGTC
TGCACACAGCACAGAGAACAAGGCGGCCATCTGCCAGGTGGATGGCGCCCTGGGCTTCCTGGTGAGCACC
CTGACCTACAAGTGTCAGAGCAACTCGCTGGCCATCATCGAGAGCGGCGGCGGCATCCTCCGCAATGTGT
CCAGCCTCGTCGCCACCCGTGAGGACTACAGGCAGGTGCTCCGGGATCACAACTGTCTGCAGACGCTGCT
GCAGCATCTGACTTCGCACAGCCTGACCATCGTGAGCAACGCGTGCGGCACGCTCTGGAACCTGTCGGCC
CGCAGCGCCCGTGACCAGGAGCTGCTGTGGGACCTGGGCGCCGTGGGCATGCTGCGTAATCTGGTGCACT
CCAAGCACAAGATGATCGCCATGGGCAGCGCCGCCGCCCTGCGCAACCTGCTGGCCCATCGGCCCGCCAA
GCACCAGGCGGCCGCCACCGCCGTGTCCCCAGGCAGCTGCGTGCCCAGCCTGTACGTGCGCAAGCAGCGG
GCGCTGGAGGCCGAGCTGGACGCACGGCACCTCGCGCAGGCGCTGGAGCACCTGGAGAAGCAGGGCCCGC
CGGCAGCCGAGGCCGCCACTAAGAAGCCGCTGCCGCCCCTGCGACACCTGGACGGCCTGGCCCAAGACTA
TGCTTCCGATTCGGGCTGCTTTGACGACGACGATGCACCGTCATCCCTGGCTGCGGCCGCGGCCACCGGG
GAGCCAGCCAGCCCTGCCGCGCTGTCCCTCTTCCTGGGCAGCCCCTTCCTGCAGGGGCAGGCGCTGGCTC
GCACCCCGCCCACCCGCCGAGGCGGCAAGGAGGCAGAGAAGGACACCAGTGGGGAGGCAGCCGTGGCGGC
CAAGGCCAAGGCCAAGCTGGCGCTTGCAGTGGCGCGCATCGACCAGCTGGTGGAGGACATCTCCGCCCTG
CACACCTCGTCCGACGATAGCTTCAGCCTCAGCTCTGGAGACCCGGGACAGGAGGCGCCACGGGAGGGCC
GCGCCCAGTCCTGCTCGCCATGCCGCGGCCCGGAGGGCGGGCGGCGAGAGGCAGGAAGCCGGGCGCACCC
GCTGCTGCGGCTCAAGGCGGCCCACGCCAGCCTCTCCAACGACAGCCTCAACAGCGGCAGTGCCAGCGAC
GGGTACTGCCCACGCGAACATATGCTGCCCTGCCCGCTGGCCGCACTGGCTTCGCGCCGCGAGGACCCCA
GGTGTGGGCAGCCTCGGCCCAGCCGGCTTGACCTTGACCTGCCCGGCTGCCAGGCCGAGCCCCCGGCCCG
CGAGGCCACCTCCGCCGACGCCCGCGTGCGCACCATCAAGCTGTCGCCTACCTATCAGCACGTGCCACTG
CTTGAGGGTGCCTCAAGGGCGGGTGCAGAGCCCCTCGCGGGGCCTGGAATCTCTCCAGGGGCCCGGAAGC
AGGCCTGGCTGCCGGCAGACCACCTGAGCAAGGTTCCCGAGAAGCTGGCGGCTGCCCCGCTGTCTGTGGC
CAGCAAGGCACTGCAGAAACTGGCGGCGCAAGAGGGGCCACTCTCGCTGTCCCGATGCAGCTCCCTTTCC
TCGCTGTCCTCGGCCGGCCGCCCAGGCCCCAGCGAGGGTGGTGACCTGGATGACAGTGACTCCTCCCTGG
AGGGGCTGGAGGAGGCCGGCCCCAGCGAGGCTGAGCTGGACAGCACGTGGCGGGCGCCCGGGGCCACCTC
GCTGCCCGTAGCCATTCCGGCTCCCCGGCGTAACCGAGGCCGGGGCCTGGGGGTGGAAGACGCCACGCCG
TCCAGCTCGTCGGAGAACTACGTGCAGGAGACACCGCTTGTGCTGAGCCGCTGCAGCTCTGTGAGCTCGC
TGGGCAGCTTCGAGAGCCCGTCCATCGCCAGCTCCATCCCCAGTGAACCTTGCAGCGGGCAGGGCAGCGG
CACCATCAGCCCTAGCGAGCTGCCCGACAGCCCCGGACAGACCATGCCTCCCAGCCGGAGCAAGACGCCA
CCGCTGGCGCCCGCGCCACAGGGTCCCCCCGAGGCCACCCAGTTCAGCCTGCAGTGGGAGAGCTACGTGA
AGCGCTTCCTGGACATCGCCGACTGCCGGGAGCGCTGCCGGCTGCCATCTGAGCTGGACGCAGGCAGCGT
GCGCTTTACCGTGGAGAAGCCAGACGAGAACTTCTCGTGCGCCTCCAGCCTCAGCGCGCTGGCCTTGCAC
GAGCACTACGTGCAGCAGGACGTGGAGCTGCGGCTGCTGCCCTCGGCCTGCCCCGAGCGCGGCGGGGGCG
CCGGGGGCGCCGGCCTCCACTTTGCAGGGCACCGGCGGCGGGAGGAGGGGCCGGCGCCCACGGGTTCTCG
CCCTCGCGGCGCCGCGGACCAGGAGCTGGAACTGCTGCGGGAGTGCCTGGGAGCCGCCGTGCCTGCCCGG
CTGCGCAAGGTGGCCTCCGCGCTGGTGCCAGGTCGCCGCGCACTCCCCGTGCCCGTCTACATGTTGGTGC
CCGCCCCGGCCCCGGCCCAGGAGGACGACTCCTGCACTGACTCCGCGGAGGGCACGCCGGTCAACTTCTC
TAGCGCCGCCTCGCTCAGCGACGAGACGCTGCAGGGACCCCCCAGGGACCAGCCCGGGGGACCAGCGGGC
AGGCAAAGACCCACCGGCCGCCCCACCTCTGCCAGACAGGCCATGGGGCACCGGCACAAGGCGGGAGGCG
CCGGCCGCAGCGCGGAGCAGTCTCGGGGCGCGGGCAAGAACAGAGCAGGGCTGGAGCTGCCCCTGGGCCG
GCCCCCGAGCGCCCCCGCAGACAAGGACGGCTCAAAGCCCGGCCGGACCCGCGGGGACGGGGCGCTCCAG
TCGCTGTGCCTCACGACGCCCACTGAGGAGGCCGTGTACTGCTTCTACGGCAACGACTCGGACGAGGAGC
CCCCGGCGGCCGCGCCCACGCCAACCCACCGGCGCACATCGGCCATCCCTCGCGCTTTTACGCGGGAGCG
TCCGCAGGGCCGGAAGGAGGCCCCTGCCCCGTCCAAGGCTGCACCAGCTGCCCCGCCGCCCGCCCGGACC
CAGCCCAGCCTCATTGCTGACGAGACCCCGCCCTGCTACTCCCTGAGCTCCTCCGCCAGCTCCCTCAGCG
AGCCCGAGCCCTCGGAGCCGCCGGCCGTCCATCCACGAGGCCGGGAGCCCGCGGTCACCAAGGACCCGGG
CCCAGGAGGCGGACGCGACAGCTCGCCCAGCCCGCGGGCCGCGGAGGAGCTTCTGCAGCGGTGCATCAGC
TCGGCCCTGCCCAGGCGCCGGCCCCCCGTGTCTGGCCTGCGGCGCCGCAAGCCCCGAGCCACCCGGCTGG
ATGAGCGGCCCGCAGAGGGGTCCCGGGAACGCGGCGAGGAGGCAGCGGGCTCGGACCGGGCCTCCGACCT
GGATAGCGTGGAGTGGCGCGCCATCCAGGAGGGCGCCAATTCAATTGTCACGTGGCTGCACCAGGCAGCA
GCTGCCACGCGGGAGGCCTCGTCCGAGTCCGACTCCATCCTGTCCTTCGTATCCGGGCTGTCAGTGGGAT
CCACCCTACAGCCCCCCAAGCACAGGAAGGGACGACAGGCGGAGGGAGAAATGGGCAGTGCCCGGCGGCC
AGAGAAAAGGGGCGCAGCCTCAGTCAAGACCAGCGGGAGCCCCCGTTCCCCTGCAGGCCCCGAGAAGCCA
CGTGGCACACAGAAGACCACGCCCGGGGTGCCAGCTGTGCTCCGGGGACGAACAGTGATCTACGTCCCCA
GCCCGGCACCCCGTGCCCAGCCCAAAGGGACCCCCGGCCCCCGCGCCACACCGCGGAAGGTGGCGCCCCC
TTGCCTGGCACAGCCCGCGGCTCCAGCCAAAGTCCCGAGCCCCGGGCAGCAGCGGTCGCGGAGCCTACAC
CGGCCTGCCAAGACCTCGGAGCTGGCGACGCTGAGCCAGCCCCCCAGAAGCGCCACACCGCCCGCCCGCC
TCGCCAAGACCCCCTCCTCCAGCTCCTCCCAGACCTCGCCCGCCTCCCAGCCCCTGCCCAGAAAGCGCCC
CCCGGTCACCCAGGCTGCTGGGGCCCTGCCCGGCCCCGGAGCCTCCCCGGTGCCCAAAACGCCGGCGCGC
ACCCTTCTGGCGAAGCAGCACAAGACGCAGAGATCGCCCGTGCGGATCCCGTTCATGCAGAGGCCGGCCC
GGCGTGGGCCGCCACCGCTGGCTCGGGCAGTCCCGGAGCCGGGCCCCAGGGGCCGGGCGGGGACCGAGGC
GGGCCCGGGGGCGCGCGGGGGCCGCCTGGGCCTGGTGCGTGTGGCCTCAGCCCTCTCCAGCGGCAGCGAG
TCCTCCGACCGCTCGGGCTTCCGGCGACAGCTAACCTTCATCAAGGAGTCGCCGGGCTTGCGGCGCCGCC
GCTCCGAGCTGTCCTCGGCCGAGTCCGCGGCCTCTGCCCCCCAGGGCGCCTCGCCCCGCCGCGGCCGGCC
CGCGCTGCCCGCCGTCTTCCTCTGCTCCTCGCGCTGCGAAGAGCTCCGAGCGGCACCCCGGCAGGGCCCG
GCCCCGGCCCGGCAGCGGCCCCCCGCGGCCCGACCCAGCCCTGGCGAGCGCCCTGCCCGGCGCACCACCT
CCGAGAGCCCGTCCCGCCTGCCTGTGCGCGCGCCCGCCGCCCGGCCGGAGACTGTCAAGCGCTACGCGTC
GCTGCCGCACATCAGCGTGGCCCGCAGGCCCGACGGCGCCGTCCCCGCGGCCCCTGCCTCAGCCGACGCC
GCGCGCCGCAGCAGCGACGGGGAGCCCCGGCCGCTCCCCAGGGTGGCCGCGCCGGGCACGACCTGGCGGC
GCATCCGAGATGAGGACGTGCCCCACATCCTGCGCAGCACGCTTCCCGCCACGGCCCTGCCACTGCGGGG
CTCCACGCCCGAGGACGCCCCGGCCGGGCCCCCGCCGCGCAAGACCAGCGACGCCGTGGTCCAGACCGAG
GAGGTCGCCGCCCCCAAGACCAACTCCAGCACGTCCCCGAGCCTGGAGACCAGGGAGCCCCCCGGGGCCC
CCGCCGGCGGCCAGCTCTCCCTCCTCGGCAGCGACGTGGACGGTCCCAGCCTCGCCAAGGCTCCCATCTC
CGCACCCTTCGTGCACGAGGGCCTGGGGGTCGCCGTGGGGGGCTTCCCCGCCAGCCGGCACGGCTCCCCC
AGCCGCTCGGCCCGAGTACCCCCCTTCAACTATGTGCCCAGCCCCATGGTGGTCGCAGCCACCACCGACT
CGGCCGCGGAGAAAGCCCCGGCCACTGCCTCCGCCACCCTCCTGGAATAGTGGCCTAGGCCGGCCTTCTG
GAACGTTCTCTCCCGGCCCTGCGGCGCGGTCTGGCTGCCCCATGGGCCTGCGCTGTAGACGTCCCCCATA
GGTCGCCCCAGGGCCTCTGCCCACCCGAGCCCCACCACTCTCAGAACCCCCGCCCAGCGCACGGCGACCT
CGCGCCTCACCGGAAGACCTTGCCTCTGTGCCGCGGAGGTCCAGGAGGAAACGGGGCGGCCGCTAGGCCT
CAAGTCCCGACCGTGGAGCGCTGGCAAGGGCGTCCTGGCCCAGCCCTGAGCGCGCGGCCCTTCCCCTGTC
GGAAGCCGTTGCTTGACCCCGGGCGAGGGAGGCGGTAGCCTCCGGGTCCGGGTCTGGGTCTGGGTCCGCT
GCTTCGCAGGGACAGCGCTGGGGAGGTGACGGCGCCCGCCGCAGGTGGGGCGAGGCTGGGGGAGGGCGGC
GCCGCGGCGGGCCTGCCAGCTGGGGGCCTTTGCGGCGCGCAGGGGCGAAGCCTGTAATCACTGCAGCCGC
CGGTAATTCGCTAATGAGGGCTTTGCAGGGATTGTTTTCATTCTCAGCCCCAGCTGTGGGAGTGCGGGTG
GGGGTGTGGCCGAGCCCCGGCAGGAAGCCCCGCCCAGACGGTGTTCAGGGAACCCGGAGCCCAAGCGCTC
CGGCGGAGCCCAAAAGGGTGGGGGTGGGAGGGGCAGAGGCCAACGGATCCCCCTGCCTGTCGCACCCCTT
GGCGGGAGACGGGAAGGCAGCGGGCTGCGTACGATGGGACCCTGGTGCAGACGCCGGGCCGGCTGACATT
TGGACCCCATCCCAGAGGAGATGCTGGCTACCAGCTGGGGCGACCCCAAGGGTCGCTGGAGTCAGTATCG
GCCCGGCGCAGCCGCGGCGGGCGAGGCCAATGGAAAGGAGACTGAGGGGAGTCCCGGCAGTGAGCCCGAG
GCCCTGGGACCTGGAGCCCGCGCTGGCCTCTCCCCAGCGGAGCCTGCACGTTACGGAGACCATCACATGT
GGGCGTGGTCAGTGCCCAGGACCGCACCGCTGCTCATCTTGTCCCTTTTCAATTCCCTTCTGGTTCATGA
TGCATAAAGCGCTAGGCCCTAGAACTCCAGAAACAGCACAGCTGGGGCGGGGACCCAGCCTTGCCCTCCA
CCCGAGGCTCTGGGACAAGGCGGGAGGTTCGGGGGCCTTCCGGCAGGTGAACGCAGGGCTGGAGAGTATT
TGGTGCCAGATGAGGTGAAAGCTTATAGAAGGGCCTGAGGGGCTCGGCTGCCTCATCCCCTGGCGGGGGA
GGCTGGGAGCTGGGCCTCCTGCGTGGGGTGGGACTCGCAGGGGCCGGGTCTCCGTGACTGGGGCAACGCC
TCGTCCTGCAGAGGGAGCCGACGACCTCTTTTCTGCAGAAAAGCTCCAGCAGGCGCTGCCTTCACCCACG
GATCTGCCCAGGCTGAAGGCACACGCTCAATGCCCCACGTGCCTTCTCCAGGAGGAACGAAGCAGGGTTT
GAGGGTTGGGTGGATGGAGCTCAGAAGGAAACCCCAGCCCCACCACGGATGACACCATCCCTCCCGTCCC
ATCCCCAGCATGGGCAAGGCCAGCCTTTCTGGCAGAAGGAGCTGTCCTCAACTCAGGGCCGCTGTGAGCA
AAGCTGACCCCAGCCCCCACCCCCAGTTAACACTGCTGCTTCTCTGAATGCATGTCACGCTGCACCCCAT
GCTCCGGGCCCACACCCTGCAGGACAAGGAGCTCCAGACAGGACGTCCATAAGTCACCGAGGTGTGCCAC
CCAGCAGGTGCTGGAGGTGCCCAATGCTCCCTCCTAGGACCTCGCAGCCAGGCAAGGCTGTCAGGTTGTT
TTGGGGGAAGAGGGGGTCATGGATGGCTGAGCAGAGAGCGGGGAAAATGCAGGCTGAGTGGGGCGACCTC
CTGCCTGCCAGGAGCCCCCTTTCAGGACACAGCGGGGGTCTCACACTTGCTGTCCCCATCCATGGCCCGA
GGGGGAACCTGGTGGTCTCTTCTGAGCTTTTGGACTTGGGGATGCCAAACACGTGCTCACCCTCACACTC
GCCCCGGCCCGCTGCGCCCCTAATTGCCAAAGGGTAGGGAAATGGCGAAGCCAGCCACCAGGTCGCTGGT
GACAGGGCCAGGGTTATGCAGGAAGGTGGTGCGGCATTGCCTTCCACATATGTAAGTCTCTGGGCGGCGC
CCTCCCAGCTCCCTGCCTCTGTTTCCCCATGTGGGCCGTGGGGAACTCCCAGAGCTACCTCTTGGGGGAG
CGTGGTGGCAGCGATGATGGGGAGACGCCTGGAAGCTCACAGAACTTGGGTCTGGCTGGCTCCTGCCCGT
GACGCCTTGCCCAGCAGCAAGGTGCGCAACATGGCTGCCAGCCCCGCCTCCCACCCCCACCCCGAGTCCT
GAGCTCACTTTCGCCTTCTCCATCCCCTGCCGTGGGGGCCACAGCCACACCTCACCGCCCAGTCCAGCTG
TCTCCAGAAGGGGACAGGCAGTCCGCGGTCTCTGGACAATCAACTCAAGGTACGCCCACTGCAAGGCCTC
CCTCCCACCGCGGCCCCTGCCTGGCCACCTGGCCTCTCTGCACCAGGGTGACAAGGGGTCCTCGTCTGCC
CCCCAATGCTCCAGGGCCAGTCCTAAGGAGCTGAGGGTCTGAGGACGCAGGGAGGGTGGAGGTGTCCTGA
GGCTGATGGACAGTGACCGCCACTGGCCCCCAACATGACCACACGTGGGTGCTGAACTCGGGGCGCCGTG
CCCACCGGCATGGTCCTCCCGAGCTCCGACAGCATTACCTCACCCGGCCCCATCTGTTGCCCCGGTCCAG
CCCTGATGGCGCGCGCCTGGTCTGTCTGATTCCCCTAGCCGCCACCCCACGTTTCTGTACCGGGTCTCTG
CAGTGTTAAACGGACGTGTAAATAGTGGTAAATAGTGAAAGCCTGTCCTTCCCTAAATGTAAAGCCATCT
GTCCGGCGTAAGGACGACACCGTCAGCTGTCCGACTCGCACACATTTAATAAACTGAGCTCTTGCATTGC
C

>NM_001010865.1 Homo sapiens essential meiotic endonuclease 1 homolog 2 (S. pombe) (EME2), mRNA
ATGGCGCGGGTTGGACCCGGGAGGGCGGGGGTCTCTTGCCAGGGCCGGGGCCGGGGACGGGGCGGGAGCG
GTCAGCGGCGACCTCCAACCTGGGAGATCTCAGACTCCGACGCTGAGGACTCCGCCGGCTCGGAGGCCGC
CGCGAGAGCCCGGGACCCAGCGGGTGAGCGCAGGGCGGCTGCCGAGGCGTTGCGGCTGCTGCGGCCGGAG
CAGGTGCTGAAGCGCCTCGCGGTGTGCGTGGACACAGCCATCCTGGAAGACGCCGGTGCCGACGTCCTGA
TGGAGGCCCTGGAGGCCCTGGGCTGCGAGTGCCGCATCGAGCCCCAGCGCCCGGCCCGCAGCCTGCGGTG
GACCCGAGCGAGTCCCGACCCCTGCCCCCGCAGCCTGCCTCCTGAAGTGTGGGCTGCAGGTGAACAGGAA
TTGCTGCTGCTGCTGGAGCCCGAGGAGTTTCTGCAGGGCGTCGCCACACTGACCCAGATCTCTGGCCCAA
CCCACTGGGTGCCCTGGATCTCCCCCGAGACCACCGCCCGGCCCCACCTGGCTGTCATCGGGCTGGATGC
CTACCTGTGGTACCGCTCACTCTCATGCCCACAGCAGGGCTGGCTGGGACGGGGGTTCAGGGGAGGTGGG
CTCTGGCAGAGGCCAAGCTCGGGCAGGGCAGGCCCCATGGGGAGCGGGGAGGAATGGTCACCTCTGCTCA
GGTCTCGCCAGCACGTTTCCCGGGGGACACAGCAGCCAGAGAGCCCGAAGGTGGCCGGTGCCGAGGTGGC
CGTCAGCTGGCCGGAGGTGGAAGAGGTGAGGGCCTGTCTGAGCTGGGCCCTGGTACTCCTGCAGCTCTGG
GCAAACCTGGACGTGCTACTGGTGGCCTCTTGGCAGGAGCTGAGTCGGCACGTGTGCGCCGTTACCAAGG
CTCTCGCCCAGTATCCCCTCAAGTGCGTGATGCCAAGGCTGAAGGGGGGCAGGATCACCTCAAGGCAGTA
CCGGGAATCCCAGGCCTTCTCCTTCTGCACAGCAGGGCGCTGGGCAGCCGGCGAGCCAGTGGCAAGAGAC
GGCGCAGGGCTGCAGGCGGCCTGGCGGAGGCAGATCAGGCAGTTCAGTCGGGTCAGCCCAGCCGTGGCTG
ATGCAGTTGTCACAGCCTTCCCCTCCCCCCGCCTTCTGCAGCAGGCGCTGGAGGCCTGCAGCACGGAGCG
GGAGCGCATGGGCCTCCTGGCCGACCTTCCTGTGCCGCCCAGTGAAGGCGGGCGTCCCCGCAGGGTGGGG
CCTGACCTCTCCCGCCGCATCTGCCTCTTCCTGACCACAGCCAACCCTGATCTCCTGCTGGACCTGGGCT
CCTGA

>NM_001010914.1 Homo sapiens protein immuno-reactive with anti-PTH polyclonal antibodies (LOC400986), mRNA
AGAAAAGTTAGATGCTGCATGTGGCATTGACAAAACAGAAAATGGAACCTTGTTTGAAGACCAAAATGTT
GATAAGGAAGGAAAAGCACTACCAGCAACTGGACAAAAAGCAAATGTGTCTCCTGAGCAACCGCCTTTAT
TCACGAATCTTCTGAGCGACCTCCTTTATCCACGCTTACTCTGAAAGAGGCAGATCCCAGTTCAAAAGCA
GCCATGAGAAGGAAGGATTCACCACCTCCAGGAAAAGTGTCTTCTCAGAAACAACCAGCTGAGAAGGCTA
CAAGTGACGACAAAGATTCTGTTTCAAATATAGCCACAGAAATAAAGGAGGGACCAATATCTGGGACAGT
GTCTTCTCAGAAACAACCAGCTGAGAAGGCTACAAGTGATGAGAAAGATTCTGTTTCAAATATAGCCACA
GAAATAAAGGAGGGACAACAATCTGGGACAGTGTCTCCTCAGAAACAATCAGCCTGGAAGGTTATATTTA
AAAAGAAAGTTTCTCTTTTGAATATTGCCACAAGAATAACGGGCGGTGGGAAATCTGGAACAGTGTCTTC
TCAGAAACAACCACCCTCAAAGGCTACAAGTGACAAGACAGATTCTGCTTTGAATATAGCTACAGAAATA
AAGGATGGACTACAATGTGGGACAGTGTCTTCTCAGAAACAACCAGCCTTGAAGGCTACAACTGACGAGG
AAGATTCTGTTTCGAATATAGCCACAGAAATAAAGGATGGAGAAAAATCTGGGACAGTGTCTTCTCAGAA
ACAACCAGCCTTGAAGGCTACAACTGACGAGGAAGATTCTGTTTCGATTATAGCCACAGAAATAAAGGAC
GGAGAAAAATCTGGGACAGTGTCTTCTCGGAAAAAACCAGCCTTGAAGGCTACAAGTGATGAGAAAGATT
CTTTTTCGAATATAACCAGAGAAAAAAAGGATGGAGAAATATCTAGGACAGTGACTTCTGAGAAACCAGC
AGGCTTGAAGGCTACAAGTGACGAGGAAGATTCTGTTTTGAATATAGCCAGAGGAAAAGAGGATGGAGAA
AAAACTAGGAGAGTGTCTTCTCGGAAAAAACCAGCCTTGAAGGCTACAAGTGATGAGAAAGATTCTTTTT
CGAATATAACCAGAGAAAAAAAGGATGGAGAAACATCTAGGACAGTGTCTTCTCAGAAACCACCAGCCTT
GAAGGCTACAAGTGACGAGGAAGATTCTGTTTTGAATATAGCCAGAGAAAAAAAGGATGGAGAAAAATCT
AGAACAGTGTCTTCTGAGAAACCATCAGGCTTGAAGGCTACAAGTGACGAGAAAGATTCTGTTTTGAATA
TAGCCAGAGGAAAAAAGCATGGAGAAAAAACTAGGAGAGTGTCTTCTCATAAACAACCAGCCTTGAAGGC
TACAAGTGACAAGGAAAATTCTGTTCCGAATATGGCCACAGAAACAAAGGATGAACAAATATCTGGGACA
GTGTCTTCTCAGAAACAACCAGCCTTGAAGGCTACAAGTGACAAGAAAGATTCTGTTTCGAATATACCCA
CAGAAATAAAGGATGGACAACAATCTGGAACAGTGTCTTCTCAGAAACAACCGGCCTGGAAGGCTACAAG
TGTCAAGAAAGATTCTGTTTCGAATATAGCCACAGAGATAAAGGATGGACAAATACGTGGGACAGTGTCT
TCTCAGAGACAACCAGCCTTGAAGGCTACAGGTGATGAGAAAGATTCTGTTTCGAATATAGCCAGAGAAA
TAAAGGATGGAGAAAAATCTGGGACAGTGTCTCCTCAGAAACAATCGGCCCAGAAGGTTATATTTAAAAA
GAAAGTTTCTCTTTTGAATATTGCCACAAGAATAACGGGCAGTTGGAAATCTGGAACAGAGTATCCTGAG
AATCTGCCTACCTTGAAGGCTACAATTGAAAATAAAAATTCTGTTCTGAATACAGCCACCAAAATGAAAG
ATGTACAAACATCCACACCAGAACAAGACTTAGAAATGGCATCAGAGGGAGAGCAAAAGAGGCTTGAAGA
ATATGAAAATAACCAGCCACAGATTGTGTTCACCTATTGAAAATTAAAAAGACATTTTGTTTATGTAAAA
GATTAACAGAACTTAAAGATAATCACTGTGAGCAACTTAGAGTAAAAATTCGAAAACTGAAAAATAAGGC
TAGTGTACTACAAAAGAGACTATCTGAAAAAGAAGAAATAAAATCGCAGTTAAAGCATGAAACACTTGAA
TTGGAAAAAGAACTCTGTAGTTTGAGATTTGCCATACAGCAAGAAAAAAAAAAAAAAAAAA

>NM_001012732.1 Homo sapiens dCMP deaminase (DCTD), transcript variant 1, mRNA
AGGGCTTCGGGCCCCCGGGGCCAGCCGCCGTCCTGCGAACGCGCGGCGCCCGGGCCGCTGCCCCCTTCCG
GCCCCGCGGCGGCCCCGCCTCCTCCCCCGACTTCCTTCCCTGAGCACGGCGGCGGCGGGGACGAGCACCG
GCCTGCGCGCGGAGCCGGCACCGGATGGTGGGCGGGGGCCAGCCGTGCGGACCCAACATGAGTGAAGTTT
CCTGCAAGAAACGGGACGACTATTTGGAATGGCCAGAGTATTTTATGGCTGTGGCCTTCTTATCAGCACA
GAGAAGCAAAGATCCAAATTCCCAGGTCGGCGCCTGCATCGTGAATTCAGAAAACAAGATTGTCGGGATT
GGGTACAATGGGATGCCAAATGGGTGCAGTGATGACGTGTTGCCTTGGAGAAGGACAGCAGAGAATAAGC
TGGACACCAAATACCCGTACGTGTGCCATGCGGAGCTGAATGCCATCATGAACAAAAATTCGACCGATGT
GAAAGGCTGTAGTATGTATGTTGCCTTGTTCCCTTGTAATGAATGCGCTAAGCTCATCATCCAGGCAGGT
ATAAAAGAAGTGATTTTCATGTCTGATAAATACCATGATAGTGACGAGGCAACTGCTGCGAGGCTCCTGT
TTAATATGGCCGGGGTGACATTCCGGAAATTCATACCGAAGTGCAGCAAGATTGTCATTGACTTTGATTC
AATTAACAGCAGACCGAGTCAAAAGCTTCAGTGAGTTACATCTCATTCAATCTCCAGAAGATTGGGATTA
TCGTCTTCTAAGAGGTTGCTAATGCCTTTCATCTTGAAGTTACACATAACTTCTTACTAGCCAGTATGGC
AAAAGTAGGCATCTAAAGAATATAAAGCCTCAAATCTTCCTTACTGTCTCTCTTGTCACATGGAATCTAC
ATGTGTTTGAACTATTGCTTTAGGGTTTAAAATAGGGGAGCCTGTGGTGGCCTGGTGCACAGGGCTAGAA
CGAGAGTGCCTCCCCTTCTTGTGTCCTGGCTGGCTGGGATGCTGGTGGCTCTTCAGAGGAGCATCAGCTG
TCTGTCATCTGCTGCGATCCGGCAGCCTCTCTTCACTGCTACATGTGCTGGAAGGACAAATAAATAATTG
TGGTTGTGTTCTTAATGGGGACGAGCAGACACACTGATCTGAACATCTGGCCCAAGTGAAGCATGGCATA
TAGTGCCCTTGGAAGAAAATTAGGCCTCAAATGACAGTAGCATTGAAGTGTTTGCTGCAGAGTTGAGGGA
AACCCCCAGCCACCCTCCCGGAATCCGAGATAGGGTGGCACATCTGTCCTGACAGACGAGGAGTGTAACT
GAACCAGGAATATTTCCTCCATTCCTGCTCTCCCACTGCACACAGGGTGGTGGCACATTATCCCTCTGGG
GGGTGGGGACGCCTGTTGTTTTGGCTCAATTTGGGTTTGTTGGTCACATGGAGCTCTTCCATTTCGTTTA
GCTGAATAATGAGTTGTTCCTAGAGGAGACAGCCTGTCTCTCCTTGTTGCCCCCAAAGCCCATGCCCTGC
CGTGGTGGCAGCTGGGGCTGTGGATGGGAGGGGTCCCCAACATGGATGTGTTGCCCCTCCTCCGCATGCC
AACGCAGTTCATGTACAAGGCCCCTCTGCAACTGGAGAGAAAATTAATTCCTATCCCGTGAGTGGATTGT
GAGAAATTCCACCCACGTGGAGACAGCTTACTGCAGCACTGTTGGTGTTCGGAGCTCTTCTGTGCCCTGG
CTCCATGCTTTCACCTACACAAGCATCACCTTCCTAATCACCGCGGGGCGGGGAGCGTGTGGCTGTGCCC
CTTCTCTTTAATCTCATTTAATTTTTATTAAACATGCTCAGTACCTGTGTTGAGAAAAGGCTTTCTTTAT
CCTAAAGATTATTACCTTTTTAAAGTGCTCTTATATTTTCATGAGTTTTTATTTTGTCTCTGAGATTTTG
TATTCCACATTCTAGGGTATTCTGTAATTTGGCTCCTTACCAATATTATTAAAATCTTATTAAAATCTAC
CCTACCAAAGCA

>NM_001013630.1 Homo sapiens arylacetamide deacetylase like 4 (AADACL4), mRNA
ATGGCTGTCCCCTGGCTAGTGCTACTCTTGGCATTGCCCATCTTTTTCCTGGGGGTCTTTGTCTGGGCTG
TCTTTGAGCACTTCCTCACCACGGATATCCCTGCTACCTTGCAGCATCCTGCCAAGTTGAGATTCCTGCA
TTGCATATTCCTCTACCTGGTCACTTTGGGGAATATATTTGAGAAGCTGGGAATTTGCTCCATGCCCAAA
TTTATTCGTTTTTTACATGATAGCGTGAGAATTAAAAAGGACCCTGAACTTGTGGTGACCGACCTGCGTT
TTGGGACGATACCCGTGAGGCTGTTCCAGCCGAAGGCAGCATCCTCCAGACCCCGGCGAGGCATCATCTT
CTACCATGGAGGGGCCACAGTATTTGGGAGCCTGGATTGTTACCATGGCCTGTGCAATTATCTGGCCCGG
GAGACTGAATCTGTACTTCTGATGATTGGGTACCGCAAGCTTCCTGACCACCATTCCCCTGCCCTTTTCC
AAGACTGCATGAATGCCTCCATTCACTTCCTGAAGGCCCTGGAAACCTATGGGGTGGACCCCTCCAGGGT
TGTGGTCTGTGGAGAAAGCGTCGGAGGTGCAGCGGTGGCCGCCATCACCCAGGCCTTGGTGGGCAGATCA
GATCTTCCCCGGATCCGGGCTCAGGTTCTGATTTATCCAGTTGTCCAGGCATTCTGTTTGCAGTTGCCAT
CCTTTCAGCAGAACCAAAATGTCCCATTACTTTCCCGGAAGTTCATGGTGACTTCTCTGTGTAACTATCT
GGCCATTGACCTCTCCTGGCGTGACGCCATCTTGAACGGCACTTGTGTACCCCCAGACGTCTGGAGGAAG
TACGAGAAGTGGCTCAGCCCTGACAACATCCCCAAGAAATTTAAGAACAGAGGCTACCAACCCTGGTCTC
CCGGCCCTTTTAATGAAGCTGCCTATCTAGAAGCCAAACATATGCTGGATGTAGAAAATTCACCCCTGAT
AGCAGATGATGAGGTCATCGCTCAGCTTCCTGAGGCCTTCCTGGTGAGCTGTGAGAATGACATACTCCGT
GATGACAGCTTGCTCTATAAGAAGCGCTTGGAGGACCAGGGGGTCCGCGTGACATGGTACCACCTGTATG
ATGGTTTTCACGGATCCATTATCTTTTTTGATAAGAAGGCTCTCTCTTTCCCATGTTCCCTGAAGATTGT
GAATGCTGTAGTCAGTTATATAAAGGGCATATGATAGTAACCCTGGGGCCCCGAGGAGGAAGGGGCAAGT
ATGGACTCTACCAGAAACCGGGTGCTTTAGTGAGTTCTATTTTATTGACTAAAGAGGTGCTACATCAATG
CTTGGGGCAGCTGGGAAGGGTGAGAAGTAAGCTAACAGTCTTGCTTAGTATTCAAGAAAATCCAAACTGT
GTCTGTTTCCTTCCAGCACTAACAATGTCCATTGCTGGATCTAGCGACATTCTCTAACATTCCCATTTAG
GTGAAATAAATATCAAAAGGAGAAAAAAATGCCTTTAAAAATTTCTCAAAGCCCCAACATATAAGATCTG
TGCAGAATAAATGCCAACAACTGGTCATACCGTCA

>NM_007313.2 Homo sapiens ABL proto-oncogene 1, non-receptor tyrosine kinase (ABL1), transcript variant b, mRNA
GGTTGGTGACTTCCACAGGAAAAGTTCTGGAGGAGTAGCCAAAGACCATCAGCGTTTCCTTTATGTGTGA
GAATTGAAATGACTAGCATTATTGACCCTTTTCAGCATCCCCTGTGAATATTTCTGTTTAGGTTTTTCTT
CTTGAAAAGAAATTGTTATTCAGCCCGTTTAAAACAAATCAAGAAACTTTTGGGTAACATTGCAATTACA
TGAAATTGATAACCGCGAAAATAATTGGAACTCCTGCTTGCAAGTGTCAACCTAAAAAAAGTGCTTCCTT
TTGTTATGGAAGATGTCTTTCTGTGATTGACTTCAATTGCTGACTTGTGGAGATGCAGCGAATGTGAAAT
CCCACGTATATGCCATTTCCCTCTACGCTCGCTGACCGTTCTGGAAGATCTTGAACCCTCTTCTGGAAAG
GGGTACCTATTATTACTTTATGGGGCAGCAGCCTGGAAAAGTACTTGGGGACCAAAGAAGGCCAAGCTTG
CCTGCCCTGCATTTTATCAAAGGAGCAGGGAAGAAGGAATCATCGAGGCATGGGGGTCCACACTGCAATG
TTTTTGTGGAACATGAAGCCCTTCAGCGGCCAGTAGCATCTGACTTTGAGCCTCAGGGTCTGAGTGAAGC
CGCTCGTTGGAACTCCAAGGAAAACCTTCTCGCTGGACCCAGTGAAAATGACCCCAACCTTTTCGTTGCA
CTGTATGATTTTGTGGCCAGTGGAGATAACACTCTAAGCATAACTAAAGGTGAAAAGCTCCGGGTCTTAG
GCTATAATCACAATGGGGAATGGTGTGAAGCCCAAACCAAAAATGGCCAAGGCTGGGTCCCAAGCAACTA
CATCACGCCAGTCAACAGTCTGGAGAAACACTCCTGGTACCATGGGCCTGTGTCCCGCAATGCCGCTGAG
TATCTGCTGAGCAGCGGGATCAATGGCAGCTTCTTGGTGCGTGAGAGTGAGAGCAGTCCTGGCCAGAGGT
CCATCTCGCTGAGATACGAAGGGAGGGTGTACCATTACAGGATCAACACTGCTTCTGATGGCAAGCTCTA
CGTCTCCTCCGAGAGCCGCTTCAACACCCTGGCCGAGTTGGTTCATCATCATTCAACGGTGGCCGACGGG
CTCATCACCACGCTCCATTATCCAGCCCCAAAGCGCAACAAGCCCACTGTCTATGGTGTGTCCCCCAACT
ACGACAAGTGGGAGATGGAACGCACGGACATCACCATGAAGCACAAGCTGGGCGGGGGCCAGTACGGGGA
GGTGTACGAGGGCGTGTGGAAGAAATACAGCCTGACGGTGGCCGTGAAGACCTTGAAGGAGGACACCATG
GAGGTGGAAGAGTTCTTGAAAGAAGCTGCAGTCATGAAAGAGATCAAACACCCTAACCTGGTGCAGCTCC
TTGGGGTCTGCACCCGGGAGCCCCCGTTCTATATCATCACTGAGTTCATGACCTACGGGAACCTCCTGGA
CTACCTGAGGGAGTGCAACCGGCAGGAGGTGAACGCCGTGGTGCTGCTGTACATGGCCACTCAGATCTCG
TCAGCCATGGAGTACCTGGAGAAGAAAAACTTCATCCACAGAGATCTTGCTGCCCGAAACTGCCTGGTAG
GGGAGAACCACTTGGTGAAGGTAGCTGATTTTGGCCTGAGCAGGTTGATGACAGGGGACACCTACACAGC
CCATGCTGGAGCCAAGTTCCCCATCAAATGGACTGCACCCGAGAGCCTGGCCTACAACAAGTTCTCCATC
AAGTCCGACGTCTGGGCATTTGGAGTATTGCTTTGGGAAATTGCTACCTATGGCATGTCCCCTTACCCGG
GAATTGACCTGTCCCAGGTGTATGAGCTGCTAGAGAAGGACTACCGCATGGAGCGCCCAGAAGGCTGCCC
AGAGAAGGTCTATGAACTCATGCGAGCATGTTGGCAGTGGAATCCCTCTGACCGGCCCTCCTTTGCTGAA
ATCCACCAAGCCTTTGAAACAATGTTCCAGGAATCCAGTATCTCAGACGAAGTGGAAAAGGAGCTGGGGA
AACAAGGCGTCCGTGGGGCTGTGAGTACCTTGCTGCAGGCCCCAGAGCTGCCCACCAAGACGAGGACCTC
CAGGAGAGCTGCAGAGCACAGAGACACCACTGACGTGCCTGAGATGCCTCACTCCAAGGGCCAGGGAGAG
AGCGATCCTCTGGACCATGAGCCTGCCGTGTCTCCATTGCTCCCTCGAAAAGAGCGAGGTCCCCCGGAGG
GCGGCCTGAATGAAGATGAGCGCCTTCTCCCCAAAGACAAAAAGACCAACTTGTTCAGCGCCTTGATCAA
GAAGAAGAAGAAGACAGCCCCAACCCCTCCCAAACGCAGCAGCTCCTTCCGGGAGATGGACGGCCAGCCG
GAGCGCAGAGGGGCCGGCGAGGAAGAGGGCCGAGACATCAGCAACGGGGCACTGGCTTTCACCCCCTTGG
ACACAGCTGACCCAGCCAAGTCCCCAAAGCCCAGCAATGGGGCTGGGGTCCCCAATGGAGCCCTCCGGGA
GTCCGGGGGCTCAGGCTTCCGGTCTCCCCACCTGTGGAAGAAGTCCAGCACGCTGACCAGCAGCCGCCTA
GCCACCGGCGAGGAGGAGGGCGGTGGCAGCTCCAGCAAGCGCTTCCTGCGCTCTTGCTCCGCCTCCTGCG
TTCCCCATGGGGCCAAGGACACGGAGTGGAGGTCAGTCACGCTGCCTCGGGACTTGCAGTCCACGGGAAG
ACAGTTTGACTCGTCCACATTTGGAGGGCACAAAAGTGAGAAGCCGGCTCTGCCTCGGAAGAGGGCAGGG
GAGAACAGGTCTGACCAGGTGACCCGAGGCACAGTAACGCCTCCCCCCAGGCTGGTGAAAAAGAATGAGG
AAGCTGCTGATGAGGTCTTCAAAGACATCATGGAGTCCAGCCCGGGCTCCAGCCCGCCCAACCTGACTCC
AAAACCCCTCCGGCGGCAGGTCACCGTGGCCCCTGCCTCGGGCCTCCCCCACAAGGAAGAAGCTGGAAAG
GGCAGTGCCTTAGGGACCCCTGCTGCAGCTGAGCCAGTGACCCCCACCAGCAAAGCAGGCTCAGGTGCAC
CAGGGGGCACCAGCAAGGGCCCCGCCGAGGAGTCCAGAGTGAGGAGGCACAAGCACTCCTCTGAGTCGCC
AGGGAGGGACAAGGGGAAATTGTCCAGGCTCAAACCTGCCCCGCCGCCCCCACCAGCAGCCTCTGCAGGG
AAGGCTGGAGGAAAGCCCTCGCAGAGCCCGAGCCAGGAGGCGGCCGGGGAGGCAGTCCTGGGCGCAAAGA
CAAAAGCCACGAGTCTGGTTGATGCTGTGAACAGTGACGCTGCCAAGCCCAGCCAGCCGGGAGAGGGCCT
CAAAAAGCCCGTGCTCCCGGCCACTCCAAAGCCACAGTCCGCCAAGCCGTCGGGGACCCCCATCAGCCCA
GCCCCCGTTCCCTCCACGTTGCCATCAGCATCCTCGGCCCTGGCAGGGGACCAGCCGTCTTCCACCGCCT
TCATCCCTCTCATATCAACCCGAGTGTCTCTTCGGAAAACCCGCCAGCCTCCAGAGCGGATCGCCAGCGG
CGCCATCACCAAGGGCGTGGTCCTGGACAGCACCGAGGCGCTGTGCCTCGCCATCTCTAGGAACTCCGAG
CAGATGGCCAGCCACAGCGCAGTGCTGGAGGCCGGCAAAAACCTCTACACGTTCTGCGTGAGCTATGTGG
ATTCCATCCAGCAAATGAGGAACAAGTTTGCCTTCCGAGAGGCCATCAACAAACTGGAGAATAATCTCCG
GGAGCTTCAGATCTGCCCGGCGACAGCAGGCAGTGGTCCAGCGGCCACTCAGGACTTCAGCAAGCTCCTC
AGTTCGGTGAAGGAAATCAGTGACATAGTGCAGAGGTAGCAGCAGTCAGGGGTCAGGTGTCAGGCCCGTC
GGAGCTGCCTGCAGCACATGCGGGCTCGCCCATACCCGTGACAGTGGCTGACAAGGGACTAGTGAGTCAG
CACCTTGGCCCAGGAGCTCTGCGCCAGGCAGAGCTGAGGGCCCTGTGGAGTCCAGCTCTACTACCTACGT
TTGCACCGCCTGCCCTCCCGCACCTTCCTCCTCCCCGCTCCGTCTCTGTCCTCGAATTTTATCTGTGGAG
TTCCTGCTCCGTGGACTGCAGTCGGCATGCCAGGACCCGCCAGCCCCGCTCCCACCTAGTGCCCCAGACT
GAGCTCTCCAGGCCAGGTGGGAACGGCTGATGTGGACTGTCTTTTTCATTTTTTTCTCTCTGGAGCCCCT
CCTCCCCCGGCTGGGCCTCCTTCTTCCACTTCTCCAAGAATGGAAGCCTGAACTGAGGCCTTGTGTGTCA
GGCCCTCTGCCTGCACTCCCTGGCCTTGCCCGTCGTGTGCTGAAGACATGTTTCAAGAACCGCATTTCGG
GAAGGGCATGCACGGGCATGCACACGGCTGGTCACTCTGCCCTCTGCTGCTGCCCGGGGTGGGGTGCACT
CGCCATTTCCTCACGTGCAGGACAGCTCTTGATTTGGGTGGAAAACAGGGTGCTAAAGCCAACCAGCCTT
TGGGTCCTGGGCAGGTGGGAGCTGAAAAGGATCGAGGCATGGGGCATGTCCTTTCCATCTGTCCACATCC
CCAGAGCCCAGCTCTTGCTCTCTTGTGACGTGCACTGTGAATCCTGGCAAGAAAGCTTGAGTCTCAAGGG
TGGCAGGTCACTGTCACTGCCGACATCCCTCCCCCAGCAGAATGGAGGCAGGGGACAAGGGAGGCAGTGG
CTAGTGGGGTGAACAGCTGGTGCCAAATAGCCCCAGACTGGGCCCAGGCAGGTCTGCAAGGGCCCAGAGT
GAACCGTCCTTTCACACATCTGGGTGCCCTGAAAGGGCCCTTCCCCTCCCCCACTCCTCTAAGACAAAGT
AGATTCTTACAAGGCCCTTTCCTTTGGAACAAGACAGCCTTCACTTTTCTGAGTTCTTGAAGCATTTCAA
AGCCCTGCCTCTGTGTAGCCGCCCTGAGAGAGAATAGAGCTGCCACTGGGCACCTGCGCACAGGTGGGAG
GAAAGGGCCTGGCCAGTCCTGGTCCTGGCTGCACTCTTGAACTGGGCGAATGTCTTATTTAATTACCGTG
AGTGACATAGCCTCATGTTCTGTGGGGGTCATCAGGGAGGGTTAGGAAAACCACAAACGGAGCCCCTGAA
AGCCTCACGTATTTCACAGAGCACGCCTGCCATCTTCTCCCCGAGGCTGCCCCAGGCCGGAGCCCAGATA
CGGGGGCTGTGACTCTGGGCAGGGACCCGGGGTCTCCTGGACCTTGACAGAGCAGCTAACTCCGAGAGCA
GTGGGCAGGTGGCCGCCCCTGAGGCTTCACGCCGGGAGAAGCCACCTTCCCACCCCTTCATACCGCCTCG
TGCCAGCAGCCTCGCACAGGCCCTAGCTTTACGCTCATCACCTAAACTTGTACTTTATTTTTCTGATAGA
AATGGTTTCCTCTGGATCGTTTTATGCGGTTCTTACAGCACATCACCTCTTTGCCCCCGACGGCTGTGAC
GCAGCCGGAGGGAGGCACTAGTCACCGACAGCGGCCTTGAAGACAGAGCAAAGCGCCCACCCAGGTCCCC
CGACTGCCTGTCTCCATGAGGTACTGGTCCCTTCCTTTTGTTAACGTGATGTGCCACTATATTTTACACG
TATCTCTTGGTATGCATCTTTTATAGACGCTCTTTTCTAAGTGGCGTGTGCATAGCGTCCTGCCCTGCCC
CCTCGGGGGCCTGTGGTGGCTCCCCCTCTGCTTCTCGGGGTCCAGTGCATTTTGTTTCTGTATATGATTC
TCTGTGGTTTTTTTTGAATCCAAATCTGTCCTCTGTAGTATTTTTTAAATAAATCAGTGTTTACATTAGA
A

>NM_001014763.1 Homo sapiens electron transfer flavoprotein subunit beta (ETFB), transcript variant 2, mRNA
AAAGAACAAAAGGCTTCTGTGCTGGGCAGCTTGAGTTTTCCCCAGGCTGCTCTATTGTTGCCTGTAGCTG
TGATTTTTCAGGCAGGCTGCTCCTCTGAGGACCACCCTTAACTGTCTACCTAACTGGTTTTTCCTTTTCT
TCTCCTCATTTGTATTTATGTATCAGTGTATTATGTATTTATATACACTTGGAGATACAGTAAAATGTAC
CTCTCACTGTGGGTTACCATAAATACTGTAAATTTGAGAAACACTCTTTCAGGCCTGAGAGGAGCAGTGA
CAACAGTAGGGATGATCAAGTCAGATGTCCCTGGTACCCAGGAATGGCTGGATGAGAGAAGGAGACAGGG
TGACCTGCCCCTGCCTACAAACTCTAACCCAGTTCTGTCCCTGGAGCTGTGTGACCCCGGACAAGGCCCT
GCCCCTTTCCAGGCTGTCGTTGTCCTCATCCAGCCTGGGAGAGGGTTGGCGCTGAGGCCCCCACCTTCTT
GCCTGTTTCCTCCTGACCCCACCCCTTCCCCTCCTGCTGGGCAGATCCGAGTGAAGCCTGACAGGACCGG
TGTGGTCACGGATGGTGTGAAGCACTCCATGAACCCCTTCTGTGAGATCGCGGTGGAGGAGGCTGTGCGG
CTCAAGGAGAAGAAGCTGGTGAAGGAGGTCATCGCCGTCAGCTGTGGGCCTGCACAGTGCCAGGAGACGA
TTCGTACCGCCCTGGCCATGGGTGCAGACCGAGGTATCCACGTGGAGGTGCCCCCAGCAGAAGCAGAACG
CTTGGGTCCCCTGCAGGTGGCTCGGGTCCTGGCCAAGCTGGCAGAGAAGGAGAAGGTGGACCTGGTGCTG
CTGGGCAAACAGGCCATCGATGATGACTGTAACCAGACAGGGCAGATGACAGCTGGATTTCTTGACTGGC
CACAGGGCACATTCGCCTCCCAGGTGACGCTGGAGGGGGACAAGTTGAAAGTGGAGCGGGAGATCGATGG
GGGCCTGGAGACCCTGCGCCTGAAGCTGCCAGCTGTGGTGACAGCTGACCTGAGGCTCAACGAGCCCCGC
TACGCCACGCTGCCCAACATCATGAAAGCCAAGAAGAAGAAGATCGAGGTGATCAAGCCTGGGGACCTGG
GTGTGGACCTGACCTCCAAGCTCTCTGTGATCAGTGTGGAGGACCCGCCCCAGCGCACGGCCGGCGTCAA
GGTGGAGACCACTGAGGACCTGGTGGCCAAGCTGAAGGAGATTGGGCGGATTTGAGCCCCTCCCAGAGAT
GGCAATAAAACTGACTCTCAACATCTATCTCTGTTAACTTAAAAAAAAAAAAAAAAAA

>NM_032296.2 Homo sapiens FLYWCH-type zinc finger 1 (FLYWCH1), transcript variant 1, mRNA
GCGCGCGCGGTCACGGGGCTCGCTCCCGAGGGGCAGGTCGGGGCTGGGAGCTGGTGCCCGGGTCGGGGTG
GCGGCGGCGGCCTGGGTCGCGGGGTCGACGCTCGCTGCTGCAGCGGCAGAGGCTGAAGGATCCGCCGCGG
CGCTGTCGCCGGAGAGGGAGGGCCCCGCTGCCGTCGGTGAAACCAGCCCAGAGAAGTTACGGGATTTGCC
CCCGGGGCTCCTGCCCAGCAAGCCAGCGCCGTGACCCAGGTGTGGGGGATGATGGTGACGCTTCTCACTC
ACGTGTGAAGGACGGAACCACTGCACTCCAGGTTCCTTGCTGGGTGCTGAGCGTGGCCTGAGGGACAGGC
CCTGGGTCCCGGGATGCCCCTGCCCGAGCCCAGCGAGCAGGAGGGCGAGAGTGTGAAGGCCGGCCAGGAG
CCATCCCCCAAGCCAGGCACGGACGTCATCCCGGCAGCCCCCAGGAAGCCCAGGGAGTTCTCCAAACTGG
TGCTGCTCACAGCCTCCGACCAAGATGAGGATGGGGTGGGATCCAAGCCCCAGGAAGTGCACTGCGTCCT
GTCCCTGGAGATGGCTGGCCCCGCCACCCTCGCCAGCACCTTGCAGATCCTGCCAGTTGAGGAGCAGGGA
GGGGTGGTCCAGCCAGCCCTAGAGATGCCTGAACAGAAGTGCAGCAAGCTGGATGCAGCCCCTCAGTCCC
TGGAGTTCCTGAGGACACCATTCGGGGGCCGCCTCCTGGTGCTGGAGTCCTTCCTGTACAAGCAGGAGAA
GGCAGTGGGGGACAAGGTGTACTGGAAGTGCCGCCAACATGCTGAGCTGGGCTGCCGGGGCCGGGCCATC
ACCCGAGGCCTGCGGGCCACAGTGATGCGGGGCCACTGCCACGCGCCCGATGAGCAAGGCCTGGAGGCCC
GGCGCCAGAGGGAGAAACTGCCCAGCCTGGCCCTGCCAGAGGGCTTGGGAGAGCCCCAGGGTCCTGAGGG
CCCTGGAGGCCGAGTGGAGGAGCCCCTGGAGGGGGTGGGCCCGTGGCAGTGCCCTGAGGAGCCCGAGCCC
ACTCCTGGGCTGGTGCTGAGCAAGCCGGCCCTGGAGGAGGAGGAGGCACCCCGAGCCCTGTCACTGCTGA
GCCTGCCGCCCAAGAAGCGCTCGATCCTGGGGCTGGGACAGGCCCGGCCCCTCGAGTTCCTGAGGACGTG
CTACGGGGGCAGCTTCCTGGTACACGAGTCGTTCCTCTACAAGCGGGAGAAGGCTGTCGGGGACAAGGTG
TATTGGACCTGCCGGGACCACGCGCTGCACGGCTGCCGGAGCCGGGCCATCACCCAGGGACAGCGGGTGA
CTGTGATGCGTGGGCACTGCCACCAGCCCGATATGGAGGGCCTGGAAGCCCGGCGGCAGCAGGAGAAGGC
CGTGGAGACGCTGCAGGCTGGGCAGGACGGCCCTGGGAGCCAAGTGGACACGCTGCTCCGAGGCGTGGAT
AGTTTGCTCTACCGCAGGGGTCCGGGTCCCCTGACTCTCACCAGGCCTCGGCCCAGAAAGCGAGCAAAGG
TCGAAGACCAGGAGCTGCCAACCCAGCCCGAGGCCCCAGACGAGCACCAGGACATGGACGCAGACCCGGG
AGGCCCTGAGTTCCTGAAGACGCCCCTGGGGGGCAGCTTCCTGGTGTACGAGTCCTTCCTCTACCGGCGG
GAGAAGGCGGCTGGGGAGAAGGTGTATTGGACCTGCCGGGACCAGGCCCGCATGGGCTGCCGCAGCCGCG
CCATCACCCAGGGCCGACGGGTGACTGTCATGCGTGGTCACTGCCACCCGCCCGACCTGGGAGGCCTGGA
GGCCCTGAGGCAGCGGGAGAAACGCCCCAACACGGCGCAGCGGGGGAGCCCAGGAGGCCCCGAGTTCCTG
AAGACGCCCCTGGGGGGCAGCTTCCTGGTGTACGAGTCCTTCCTCTACCGGCGGGAGAAGGCGGCCGGGG
AGAAGGTGTATTGGACCTGCCGGGACCAGGCCCGCATGGGCTGCCGCAGCCGCGCCATCACCCAGGGCCG
GCGGGTCATGGTCATGCGCAGGCACTGCCACCCACCGGACCTGGGCGGCCTGGAGGCCCTGCGGCAGCGG
GAGCACTTCCCCAACCTGGCGCAGTGGGACAGCCCAGATCCTCTCCGGCCCCTGGAGTTCCTGAGGACTT
CCCTGGGGGGCAGGTTCCTGGTGCACGAGTCCTTCCTCTACAGGAAGGAGAAGGCGGCTGGGGAGAAGGT
GTACTGGATGTGCCGGGACCAGGCTCGGCTGGGCTGCCGCAGCCGCGCCATAACCCAGGGCCACCGCATC
ATGGTCATGCGCAGCCACTGCCATCAGCCTGACCTGGCAGGCCTGGAGGCCTTGAGGCAACGGGAGCGGC
TCCCCACCACGGCCCAGCAGGAGGACCCAGAAAAGATTCAAGTTCAGCTGTGCTTCAAGACGTGTTCTCC
TGAAAGCCAGCAGATTTATGGGGACATCAAAGACGTCAGACTGGATGGCGAGTCCCAGTGAGGCGATGTG
GGCAGAGGAGCTCCGAGCCGCCCACCCAAGGTGGCTTCACATCCACACAGGCACTTCCCATCCACCTAGG
TTTGGCTTAGCAGAAACTTCTTTTCATTCTTCCAAAGCATCGATGGTCTTCGCGTCTCCTCAGGAGGTCT
CCCAGGAGGAATTCTTGGATGGTGTCCTCATGTCGGCGGAGAACAGTGCTCAGAGCTGGCGCTTGCAGAC
GCAGCTGTCGTGGGGCAGGGCGGTGGCGCCTTCCTGACCTTTGGAAGACATGACAAAGCTGCCTGGACAC
GGACGCCCCTGCTGTACGGCCACAGCACCCCTGGGTTTGCAGAGCACGCAGCCTTCCTAGGGCTTTCCAC
CTGGCGAGGCCCCGCTCTGCTCAGCACGGTGCAAAGTGAATGCTGCTGTCTTGGAGCCTGGGCACGTTTG
GGGAAGTTCCTGCTTCAAACTGAGCTGCCCCGCATAGGCCAGGTCAACCCACACCAATCTCTTCTGGACA
GGTGCTGGGTAGGCCTTCCTGGTCTCTGGCCGCCTGCTGCCAGGGTGTGGCCATCCCCAGCAACCGGAGC
TGGCCAAACCAGAGGCCTCGCTCCGCACTCCACACTTTCCTTTCTGTGCTCCTTCCAAGTTAAATTAAAC
CCCCTCTCCACGATTCCCACGGCAGGCGTCATTCCCGAGATGGGAGCCAGTCCAGGGGTCAGCAGGAGCC
AGCGCTGGGCACACGTGCCCTGGCTGAGGCCAGCGGCATCCTGGGTGGCCCAGGTCCATCCTGGGCAGCA
AAGGCGTGTCCCCTTCTGTCAGACAGCTTCACAGAGTGTGGCTTCACCAGTCAGAGGGAGCAGTCCGGAG
AGGCAAGATGACCCCACCGGGACTGCAGAGCCTCCTCCTTACTAACAAGGACCTGTCCGCAGCCGCGAGG
TCCTTCACTCCCACCCTGTAATTGTGGGGGGAGTGCCAGCAACAGGCCTGTCCCCTGGCAAGTTGGCCAC
GGAACCCACCATGCACTGCAAGGCTGTGACAGCCTGGGCACCCCTGCTTCTCCTCTGCTTGTACGGTTCC
CCCAATAAATCCTATTTTCCATCTCACCGTGTGGAGCTGGTACTTGTTCACATCCCTCTTGCAGCAACAG
TTGGCCGCCGTGAAACCACACTCCGTCACATCTCCATGCCAGTGCCCAGGGGGAGACCCCTCCCCATGCC
TGGGCTGTTACAGTCACCTGGCCCAGACGTAACCTGGACCAAGAGTGGACGGAGACACCTGGGGTTGGGG
CCTCTGGAAGGGCTGCTGGGGGGCCAGCTGCAGCCTGTGGCCTCTCCCAGGCCCGGATATGGCAGGACAT
TTGCGTCGTGTTGCTGGAAGAGGCAGGATGCTCTGTTCTCGCCATTAGCCTGCGTTACGCCTAGACTCAT
CTGCATAAGCCTGGGCAAGTGGCACCCCTGGGCCAAGGGCAGACTTGCCCACCCGTCCATCCTTTGCCTA
TGGCAGAGGACACACAACACAGTGGCTGCGCTTTGGGCACTGTTCTCGGCCCTGAAGCATCCTGCCCCGA
GGCTGACCTAACTGCCCCCAGCTGGACTCATGGCCAAGGCTACAGACCCAGTACTCCAATCCCGACTCCC
ACTGTGTGGTCCAAATGTGTACGCCCACAGGAGGCAGCCATGCCCGAGGAAGGTACTTGCTGAAAGATGG
TCCAGTTCATGCCGCCACCAGCTGGACCTCTGATCAGGCCCCCTGCAGAAGGGGAAGCTCTCCACATGCC
CAAGATACGAGAGAAACGCCCGGGTCACAGCAGCCTGAGTCACTGCAGCCTCTGCTACCTGCCAAGCCTG
CGCCCTCCACCTGTGGGCTCCTTGCCTCTGTGATGGGGCCTCCACGGCCAGCATCTTCCCGCCATGGTCA
CATGATGCCATGCCCTGCTCTGGGCACCCCTAAGCGGGTATGAGGCGAATCAGAGGAAGAATATCGGCTT
CTCTTCCCTTTTGGATATTTGCGTCATTGACCGGGACTGGCCCACTCTTCCTCTGCCTCACGCCTGCTTT
GACCTTAGAAGACAGACGGCAGCTCGCGTTGCTGGGCTGAGATTCTCCAATGGACGTGAATTTAGATGAT
GCTGTTGCCTTGGGTGGCTTCATGGCCACCAACCCGCACCCTGGTGGCCACTCAGCCATGACAAGGGCCT
GACAGCCACTAAGTGAGCTTCAGAGCCTTCCCCTTGCAAAGTTCCAGGGCCACCAGATGTCGCCTGCCCA
GTCACTGTCACAGAGTTAAAGCGTGCGGGTGAACGCTGGCCGCGGAGCGTGCAGCCCGGCAGCAGCTCAG
CGGGGCAGCTCCTGCTTCCAGCCCTGCCTCTGCTGGTGCTTCGCCCACAAACCCTGCTGTATGACATTTG
CACCACATGGTGTGTGTCCGTGCCCTTTGACATGACAGTGCCAACAACATCTCATGAAATTTAAAATAAA
TCCCCAAGGCATCAGAAACGTAAAAAAAAAAAAAAAAAA

>NM_152322.2 Homo sapiens BTB (POZ) domain containing 11 (BTBD11), transcript variant 1, mRNA
AGCGTTTGTCTCGTTAATGGAGAACACAGTCACAGGATCAAAAGGGCTAATTTCAGGATAATTCTCCTGA
AATCCTGCTAATTTCAGGATAATTCACTGCTTCCAGAATTTTAGAGTACTGGTAAAGAATGAAGTGATCA
GCCAGCAGCTGTGCGTCATCTTCACACACTGCTACGGGCCCTACCCCATCCCCAAGCTCACAGAAATCAA
ACGGAAACAGACCTCGCGCTTGGATCCTCATTTTCTTAACAATAAAGAAATGTCTGATGTTACATTTCTG
GTAGAAGGAAGACCATTTTATGCTCACAAAGTGCTGTTATTTACAGCCTCTCCAAGGTTCAAAGCACTCC
TCTCCAGCAAGCCGACAAATGATGGCACCTGCATAGAGATTGGTTATGTGAAATACTCCATCTTTCAGCT
GGTTATGCAGTATCTCTACTATGGTGGCCCAGAGTCACTGCTCATTAAAAACAATGAGATCATGGAGCTT
CTGTCTGCTGCTAAGTTTTTCCAGCTGGAGGCTTTGCAGCGACACTGTGAGATTATCTGTGCGAAAAGCA
TCAATACCGACAACTGTGTGGATATTTACAACCATGCCAAGTTTCTTGGAGTCACAGAGCTCTCAGCATA
TTGCGAAGGCTACTTTCTCAAAAACATGATGGTCCTCATTGAAAACGAAGCATTCAAGCAGCTCCTGTAT
GACAAAAATGGTGAAGGGACCGGCCAGGATGTGCTCCAGGACTTACAGAGGACGTTGGCCATCAGAATTC
AGTCCATCCACTTGTCGTCTTCCAAAGGTTCCGTGGTATGAAACGCCTAGTGCAGGGAATGCTTCCCGGG
AACTTTCCAGTTCTCCTGCCGCATTGGCTTTACACAAACACAGACAAATTCCACCTGGCACCTGTTTTTG
GCTGGGCCAAGGAGCTGCCTCTACTGCTCCCACGTGTTCCTGTTGAAAAACAAAGGACTTTCCACTGGTC
TGCAGATCAGATCAGCTGGGTCCAGAGTTTAATGGGCAACTGGACAACCAAGTTAACCCCAATTGAAAGC
ACCCCTAGGACCATTGAACACCCACTGCCGGGGACCACTGTCCAGTGAATGGATTGAGGCCTTTTAAAGG
TCACTCAGGTTCCAGGTTGACAGTTGGAGGACTTCACCGTACCAACCCTGAAGAGATTGTATTACACATT
AAGGACCTTGGTAGCTGTGCTTCAGCAAACGTCAACCATGGTAGCAAATTGGTGAGGCTGTGACCAATAA
TGAGGAAATAATCTGGCAAATTTTTAGGGGTGGGAACTTTTTTAAATGTTCATTTAAAAAAAAACAAAAA
CAGGGCAGTCTTGTAGTTTAAAATATATTTCTAAAAGCTTAACAGTTCGTTTTCAACTAAATTGTGTTTA
GGGATCTGTGTTTGAGATTTTTCTTTATTTCTTTTTTTTTTTTAAATAGTAAGTCACAGGTCCACACTGT
GTAAACATGCATCTGATAAGATACTGCTGATATTCTAAACAAGTTGAAATAATCTTGCCTTAGTGATCAT
GATTACACAAAAGAGGTGCACTGCCAATAAGTATCTCTAATTCAATAGTTGAAAGCAACCTGCATGCTAA
TCGTGGTTTCGGGGTGAGAATAAAACACCCCCACATAACATGCATTTGCATGGGCCCGAACCTGTGAAAT
GTTACGTTTGTGCTTCATTTTTGCCAAGGTAAAAATGTTCCATCATTTCTAGCTAAAACTCCATTTGGTG
AAACCAACATATCCATTTCTTTTCCTAGTTACGGATGATTTGGGGATGCTTTTGCAGAAATGTGTTCATA
GATGATGCTGAATGGGGGAGGGGGGCAGCACGTCAGAGAATTTACTATTAATCCCAGAGTTTTCTCTGTA
TTCTCAGAAGATGTTAATAGTTTGTTACTAGCCAGAGAGTATGACTATGTTAGATTATTTTTAAAGATGA
AACATGTATGATAGGATGGATTCTTTCTGTATTCTGAGAGTGTACAGTACAGGATTATTATAATGAAAGT
TTATATCAACAGGGTTTCGTTGGCTCTGCCATATATTATAAGCAAAAGAGATTGGTAAAGTGCCACAGTA
TTCCAGATAACTTTTCAGTTGCGGCCTTTCTTCTCGTTCTTTAATTTGAAACCTAGATACATGCAGTAAA
AACTAGGAGAATGACTTTTACCCTTGGGGACAGCCAAGTTTTGTTGATAAACCTATTTCCTAGCATGCCT
TCAGGAAGTTGTGCCAGACCCTAGATTGTGAAGGACCCACTGTTCTTCTGTTGTACGAGCTCCCTGAACC
ATTGTTCAGAGGACCAATGTCACATCGCTTCATGGGCATGGCCCATGGAGCATCTGGGTGATATCTGTCT
ACAGTATTGGCTCTTCTGCGAGGCTGATACACAAGGCCTCTCTTCCACATGATCATTTGCAAACCTCCCC
CAGCCCCTACCATCCAATGTGGAAGGAAAACAAGAACTGCCTGAAGAAGAGTCCAAGCTACAGATACACA
GCGTGTGCATTGCGGCTGTCACCTTCCTCCTCCCACTTCTGTATCCTCAGAGATGCTGCGTGGATGTTTC
CTTAACCTCAGCTGACTTCCCTGTGAATGTCTAATGCTAGTTCAGGGCCTCCAGGCATTGATTTGTACAG
TGGTAACTCCCAATGAGGCTTCTGTTATCATTTGGTGTGCTTTCTCTGTCA

>NM_198141.2 Homo sapiens glucosidase alpha, neutral C (GANC), transcript variant 1, mRNA
GACTCATTGCGTACACGCCCTCACCGCCGCCCAGTTTCGGTTCCTAACAAAAGCACGTTCCTCATCAGCC
ACCCATAATCAAGACAAATTTGCCAAATAAATCATTGTAGAAACGCTAGTTTGGGCCTGAAAAATTCCAG
GAGCAAGAGTCAAGATTTGTCACTCCATGAGAATCTGGAGGGGACTCCCTTCCCAGAAACTTGACGATGA
AGTACTGGTTGTAATTTTAGAAAGACACCCAATCGGCTTTTTTAAAAGATCGCCCAGGGCCCTTGTCCTG
AGAGCTGGGAGCTGGTCGGAGTGACAGAGAAGCCATGGAAGCAGCAGTGAAAGAGGAAATAAGTCTTGAA
GATGAAGCTGTAGATAAAAACATTTTCAGAGACTGTAACAAGATCGCATTTTACAGGCGTCAGAAACAGT
GGCTTTCCAAGAAGTCCACCTATCAGGCATTATTGGATTCAGTCACAACAGATGAAGACAGCACCAGGTT
CCAAATCATCAATGAAGCAAGTAAGGTTCCTCTCCTGGCTGAAATTTATGGTATAGAAGGAAACATTTTC
AGGCTTAAAATTAATGAAGAGACTCCTCTAAAACCCAGATTTGAAGTTCCGGATGTCCTCACAAGCAAGC
CAAGCACTGTAAGGCTGATTTCATGCTCTGGGGACACAGGCAGTCTGATATTGGCAGATGGAAAAGGAGA
CCTGAAGTGCCATATCACAGCAAACCCATTCAAGGTAGACTTGGTGTCTGAAGAAGAGGTTGTGATTAGC
ATAAATTCCCTGGGCCAATTATACTTTGAGCATCTACAGATTCTTCACAAACAAAGAGCTGCTAAAGAAA
ATGAGGAGGAGACATCAGTGGACACCTCTCAGGAAAATCAAGAAGATCTGGGCCTGTGGGAAGAGAAATT
TGGAAAATTTGTGGATATCAAAGCTAATGGCCCTTCTTCTATTGGTTTGGATTTCTCCTTGCATGGATTT
GAGCATCTTTATGGGATCCCACAACATGCAGAATCACACCAACTTAAAAATACTGGTGATGGAGATGCTT
ACCGTCTTTATAACCTGGATGTCTATGGATACCAAATATATGATAAAATGGGCATTTATGGTTCAGTACC
TTATCTCCTGGCCCACAAACTGGGCAGAACTATAGGTATTTTCTGGCTGAATGCCTCGGAAACACTGGTG
GAGATCAATACAGAGCCTGCAGTAGAGTACACACTGACCCAGATGGGCCCAGTTGCTGCTAAACAAAAGG
TCAGATCTCGCACTCATGTGCACTGGATGTCAGAGAGTGGCATCATTGATGTTTTTCTGCTGACAGGACC
TACACCTTCTGATGTCTTCAAACAGTACTCACACCTTACAGGCACACAAGCCATGCCCCCTCTTTTCTCT
TTGGGATACCACCAGTGCCGCTGGAACTATGAAGATGAGCAGGATGTAAAAGCAGTGGATGCAGGGTTTG
ATGAGCATGACATTCCTTATGATGCCATGTGGCTGGACATAGAGCACACTGAGGGCAAGAGGTACTTCAC
CTGGGACAAAAACAGATTCCCAAACCCCAAGAGGATGCAAGAGCTGCTCAGGAGCAAAAAGCGTAAGCTT
GTGGTCATCAGTGATCCCCACATCAAGATTGATCCTGACTACTCAGTATATGTGAAGGCCAAAGATCAGG
GCTTCTTTGTGAAGAATCAGGAAGGGGAAGACTTTGAAGGGGTGTGTTGGCCAGGTCTCTCCTCTTACCT
GGATTTCACCAATCCCAAGGTCAGAGAGTGGTATTCAAGTCTTTTTGCTTTCCCTGTTTATCAGGGATCT
ACGGACATCCTCTTCCTTTGGAATGACATGAATGAGCCTTCTGTCTTTAGAGGGCCAGAGCAAACCATGC
AGAAGAATGCCATTCATCATGGCAATTGGGAGCACAGAGAGCTCCACAACATCTACGGTTTTTATCATCA
AATGGCTACTGCAGAAGGACTGATAAAACGATCTAAAGGGAAGGAGAGACCCTTTGTTCTTACACGTTCT
TTCTTTGCTGGATCACAAAAGTATGGTGCCGTGTGGACAGGCGACAACACAGCAGAATGGAGCAACTTGA
AAATTTCTATCCCAATGTTACTCACTCTCAGCATTACTGGGATCTCTTTTTGCGGAGCTGACATAGGCGG
GTTCATTGGGAATCCAGAGACAGAGCTGCTAGTGCGTTGGTACCAGGCTGGAGCCTACCAGCCCTTCTTC
CGTGGCCATGCCACCATGAACACCAAGCGACGAGAGCCCTGGCTCTTTGGGGAGGAACACACCCGACTCA
TCCGAGAAGCCATCAGAGAGCGCTATGGCCTCCTGCCATATTGGTATTCTCTGTTCTACCATGCACACGT
GGCTTCCCAACCTGTCATGAGGCCTCTGTGGGTAGAGTTCCCTGATGAACTAAAGACTTTTGATATGGAA
GATGAATACATGCTGGGGAGTGCATTATTGGTTCATCCAGTCACAGAACCAAAAGCCACCACAGTTGATG
TGTTTCTTCCAGGATCAAATGAGGTCTGGTATGACTATAAGACATTTGCTCATTGGGAAGGAGGGTGTAC
TGTAAAGATCCCAGTAGCCTTGGACACTATTCCAGTGTTTCAGCGAGGTGGAAGTGTGATACCAATAAAG
ACAACTGTAGGAAAATCCACAGGCTGGATGACTGAATCCTCCTATGGACTCCGGGTTGCTCTAAGCACTA
AGGGTTCTTCAGTGGGTGAGTTATATCTTGATGATGGCCATTCATTCCAATACCTCCACCAGAAGCAATT
TTTGCACAGGAAGTTTTCATTCTGTTCCAGTGTTCTGATCAATAGTTTTGCTGACCAGAGGGGTCATTAT
CCCAGCAAGTGTGTGGTGGAGAAGATCTTGGTCTTAGGCTTCAGGAAGGAGCCATCTTCTGTGACTACCC
ACTCATCTGATGGTAAAGATCAGCCTGTGGCTTTTACGTATTGTGCCAAAACATCCATCCTGAGCCTGGA
GAAGCTCTCACTCAACATTGCCACTGACTGGGAGGTCCGCATCATATGACAAAGAACTGCCCCTGGTGAT
GTGAGCAGGGACCTGCCTGCCCCTTTCAACCTTTCCCCTCACCTTTTTTGAGATTTTTGCTGCAATCTGT
TTGCCTTCCCTGAATCAAAATAATCTTTCATTCGTCACCATTATACTAATGAACAATAGATTTCATGTTT
CAAAATTTCAGATTTTACATGTTAAGATGTACTAACAATATTCCTTGTATCAAACATCTCCTTTTCTCCC
TGATACATAGCCCTGAGACATTTATAGCGTTCAGGAGTCTTCTATTGCTTCCATTCCTTCAGCAGGGCTG
CGTGGGTCTGTTTTAACGTGGGCCAAGCCTACCTGGGCAGCCCATTTGCCAGGGCTTGCCTCAGGCCATG
CAGCATTGGCGCTCTGGCTGCAGCAGCTGAGTTGCTCAAGGCCAGTGTCCAAGTGGACAGCAGCCTCTGG
TACTCCCCCCAGTTATCTTCCACCCACATGGACTGGGCAGAGCAGCCCTCTTCTGTGTGCACTGCATACG
CTGCAGCCGTGGGAGTTATTCTCCCCTAGAGATCGACTTGGCAGCACGAAGGATTCTTTTCTCTTTCATG
CTTCTCAGGCTCAATAGTTTCTAATTAATCTTAAAATCCATGTCTTTTACATTGTTTTTTTAATTAAGTG
CTGTTTACTAACCAAATAATATTTATAACATGAGTAAGCTATAATTAATAACAATGAAATAAATACCCAT
GTACCCACCACTGGACTTCAGAAGTAGAACTCATGACTGGGACTAGGATGAGGCAAGGGAGACCCTGGCC
TTGGGCACAAAATGTAAGGGATGCCAAAAAAATACAGTAATCAAAGTAAGTAATATTTCAATCCAATATT
TTTAAAAATCAGAATTAATGCAAAAAAAACCATGATGAACAAAATATTAAAATTTAAAATAAAGACAGGA
TTAGTATTACTGAGTTTTCCTTTTGTCCCAGGCTCTAATATGGCTTGGCATGGGGCAGAACATTACAACA
TACCAGTCGTGTCATGGTGCCCAAGGCTCCACAGACCTCAGTGGCTCCCTGCTGCCTGCCACAGCATCTG
TTTTAGCAGCCTCGACTCCTCAGCACTCCTCAGCACACACCTCTTCTTATCAGGCTTCCTCCACTTAGCA
ACTTGCTAACGGCCACCTCTGTGCCTTCTGATCCCTGGGCGCCAATATCCTCCTGCCCTTACCATCCTTC
CAGGCCCAACTTAAATCCCACTTTCCCATGAAGCCTAACTGCGTGAACACCCCTACCCCCATACCCATTA
GCAGTGATTTTGCCCTTCCCCGTAATGCTGTCCCACTTATAACTGTGCTCTACTTAGCATTCTCAGGGAT
CATACCTTAATGTTTTCAGTATGTCTGCGTTCTCCTACTAGATTGTATGTCCCTCAAGAGCATGTTCTGT
TTCTCTTCTGTCTGACAGAGCACTATTATACCTGACTTTCAGTAACTGTTAGCTGTGATTAGTTAGCTGG
TGGATTTAATTGATTAAAAAATTACGATTGAATGTAAAAAAAAAAAAAAAAAA

>NM_001024227.1 Homo sapiens ADP ribosylation factor 1 (ARF1), transcript variant 1, mRNA
GCCCGCGCGTGGACGGTTGGGATTAGCGGCCGCGGGGGCCGGTGGGGGTCGTGGGGCCTCCCCCACCCGA
GTACAGGCGAGCGAGCGGCATCCGGGCGGACCCCCGCCTCGGGGACCGGGAAACTGAGGCTCGGGCGGCC
TGAGACGCCGTCAAGGTCATGTAGGTGGTGGGGGCTTGCATCTTCGCCTCCCGACTCCATCCAGTTCGTG
TTTGCTGTGAAGACGGTGTCCCTGGCCAGTGTCCTTCCACCTGTCCACAAGCATGGGGAACATCTTCGCC
AACCTCTTCAAGGGCCTTTTTGGCAAAAAAGAAATGCGCATCCTCATGGTGGGCCTGGATGCTGCAGGGA
AGACCACGATCCTCTACAAGCTTAAGCTGGGTGAGATCGTGACCACCATTCCCACCATAGGCTTCAACGT
GGAAACCGTGGAGTACAAGAACATCAGCTTCACTGTGTGGGACGTGGGTGGCCAGGACAAGATCCGGCCC
CTGTGGCGCCACTACTTCCAGAACACACAAGGCCTGATCTTCGTGGTGGACAGCAATGACAGAGAGCGTG
TGAACGAGGCCCGTGAGGAGCTCATGAGGATGCTGGCCGAGGACGAGCTCCGGGATGCTGTCCTCCTGGT
GTTCGCCAACAAGCAGGACCTCCCCAACGCCATGAATGCGGCCGAGATCACAGACAAGCTGGGGCTGCAC
TCACTACGCCACAGGAACTGGTACATTCAGGCCACCTGCGCCACCAGCGGCGACGGGCTCTATGAAGGAC
TGGACTGGCTGTCCAATCAGCTCCGGAACCAGAAGTGAACGCGACCCCCCTCCCTCTCACTCCTCTTGCC
CTCTGCTTTACTCTCATGTGGCAAACGTGCGGCTCGTGGTGTGAGTGCCAGAAGCTGCCTCCGTGGTTTG
GTCACCGTGTGCATCGCACCGTGCTGTAAATGTGGCAGACGCAGCCTGCGGCCAGGCTTTTTATTTAATG
TAAATAGTTTTTGTTTCCAATGAGGCAGTTTCTGGTACTCCTATGCAATATTACTCAGCTTTTTTTATTG
TAAAAAGAAAAATCAACTCACTGTTCAGTGCTGAGAGGGGATGTAGGCCCATGGGCACCTGGCCTCCAGG
AGTCGCTGTGTTGGGAGAGCCGGCCACGCCCTTGGCTTTAGAGCTGTGTTGAAATCCATTTTGGTGGTTG
GTTTTTAACCCAAACTCAGTGCATTTTTTAAAATAGTTAAGAATCCAAGTCGAGAACACTTGAACACACA
GAAGGGAGACCCCGCCTAGCATAGATTTGCAGTTACGGCCTGGATGCCAGTCGCCAGCCCAGCTGTTCCC
CTCGGGAACATGAGGTGGTGGTGGCGCAGCAGACTGCGATCAATTCTGCATGGTCACAGTAGAGATCCCC
GCAACTCGCTTGTCCTTGGGTCACCCTGCATTCCATAGCCATGTGCTTGTCCCTGTGCTCCCACGGTTCC
CAGGGGCCAGGCTGGGAGCCCACAGCCACCCCACTATGCCGCAGGCCGCCCTACCCACCTTCAGGCAGCC
TATGGGACGCAGGGCCCCATCTGTCCCTCGGTCGCCGTGTGGCCAGAGTGGGTCCGTCGTCCCCAACACT
CGTGCTCGCTCAGACACTTTGGCAGGATGTCTGGGGCCTCACCAGCAGGAGCGCGTGCAAGCCGGGCAGG
CGGTCCACCTAGACCCACAGCCCCTCGGGAGCACCCCACCTCTGTGTGTGATGTAGCTTTCTCTCCCTCA
GCCTGCAAGGGTCCGATTTGCCATCGAAAAAGACAACCTCTACTTTTTTCTTTTGTATTTTGATAAACAC
TGAAGCTGGAGCTGTTAAATTTATCTTGGGGAAACCTCAGAACTGGTCTATTTGGTGTCGTGGAACCTCT
TACTGCTTTCAATACACGATTAGTAATCAACTGTTTTGTATACTTGTTTTCAGTTTTCATTTCGACAAAC
AAGCACTGTAATTATAGCTATTAGAATAAAATCTCTTAACTATTTCAAAAAAAAAAAAAA

>NM_152654.2 Homo sapiens DAN domain BMP antagonist family member 5 (DAND5), mRNA
AGTCCGGACAGACAGACAGGCAGACAGACGCACGGACAAGCAGATGCTCCTTGGCCAGCTATCCACTCTT
CTGTGCCTGCTTAGCGGGGCCCTGCCTACAGGCTCAGGGAGGCCTGAACCCCAGTCTCCTCGACCTCAGT
CCTGGGCTGCAGCCAATCAGACCTGGGCTCTGGGCCCAGGGGCCCTGCCCCCACTGGTGCCAGCTTCTGC
CCTTGGGAGCTGGAAGGCCTTCTTGGGCCTGCAGAAAGCCAGGCAGCTGGGGATGGGCAGGCTGCAGCGT
GGGCAAGACGAGGTGGCTGCTGTGACTCTGCCGCTGAACCCTCAGGAAGTGATCCAGGGGATGTGTAAGG
CTGTGCCCTTCGTTCAGGTGTTCTCCCGGCCCGGCTGCTCAGCCATACGCCTCCGAAATCATCTGTGCTT
TGGTCATTGCTCCTCTCTCTACATCCCTGGCTCGGACCCCACCCCACTAGTCCTGTGCAACAGCTGTATG
CCTGCTCGCAAGCGTTGGGCACCCGTGGTCCTGTGGTGTCTCACTGGCAGCTCAGCCTCCCGTCGACGGG
TGAAGATATCCACCATGCTGATCGAGGGGTGTCACTGCAGCCCAAAAGCATGAACTGAGCATCGTGGATG
GGTGCACGGAGACACGCACCTTGGAGAAATGAGGGGAGATGGACCAAGAAAGACGTGGACCTGGATGATG
TACTCTGGGTCAAGAGACCAGGGATGCAGGGTTAGGCAGACAGGTCCCCAGAGTCCTCACCCTGCTCCCC
AGACAGTAGACACAGTGCCCGTCCTGGAGTTGCACCACTGATAGTCACAGCACACAATGATTGACAACTC
ACTTTTTTTTTTTTTTTTTGAGATGGAGTCTCGCTCTGTCGCCCAGGCTGGAGTGCAGTGGCGCAATCTC
AGCTCACTGCAAGCTCCACCTCCCGGGTTTATGCCATTCTCCTGTCTCAGCCTCCCGAGTAGCTGGGACT
ACAGGCACCCGCCAACACGCCCGGCTAATTTTTTGTATTTTTAGTAAAGACAGGGTTTCACCGTGTTAGC
CAGGATGGTCTCTATCTCCTGACCTCGTGATCTGCCTGCCTTGGCCTTATTATTTTTTTTTTTTAAGGAC
AGAGTCTCTCTCTGTCACCCAGGCTGGAGTGCAATGGCGCGATCTTGGCTCACTGTAACTTCCACTTGCC
AGGCTCAAGCAGTTCTCCTGCCTCAGCCTCCTGAGTAGCTGGGACTACAGGCACCCGCCACCATGCCCAG
CTAATTTTTGTATTTTTAGTAGAGACAGAGTTTCACCATATTAGCCTGGCTGGTCTCAAACTCCTGGCCT
CAGGTGATCTGCCCACCTCGGCCTCCCAAAGTGCTGGGATCAAATCCACTGTTAATCATTAGGCTGAACT
GTCTCTTATAGAATGAGGTCAAAGACACTCCCAGTTGCAGGGAGGGTAGATGGCCCCACCCAGACCGAGA
GACACAGTGATGACCTCAGCCTAGGGACACCAAAAAAGAAAAAAAAAAAAACCCAAACCAAAAACGCAAA
CCAAAGCAGGCAGGCAGACAGCTGCTGGGGGAAATCCTGGGGTCCTTGAGACAGAGGCAGGACCCTCGTG
TTCCCAGCTGCCTCTTGCCTTGATAGTGGTGCTGTGTCCCTCTCAGACCCCCCACCTGAGTCTCCACAGA
GCCCCACGCCTGGCATGGCATTCCACAGAAACCATAAAGGTTGGCTGAGTCC

>NM_000051.3 Homo sapiens ATM serine/threonine kinase (ATM), transcript variant 2, mRNA
CCGGAGCCCGAGCCGAAGGGCGAGCCGCAAACGCTAAGTCGCTGGCCATTGGTGGACATGGCGCAGGCGC
GTTTGCTCCGACGGGCCGAATGTTTTGGGGCAGTGTTTTGAGCGCGGAGACCGCGTGATACTGGATGCGC
ATGGGCATACCGTGCTCTGCGGCTGCTTGGCGTTGCTTCTTCCTCCAGAAGTGGGCGCTGGGCAGTCACG
CAGGGTTTGAACCGGAAGCGGGAGTAGGTAGCTGCGTGGCTAACGGAGAAAAGAAGCCGTGGCCGCGGGA
GGAGGCGAGAGGAGTCGGGATCTGCGCTGCAGCCACCGCCGCGGTTGATACTACTTTGACCTTCCGAGTG
CAGTGACAGTGATGTGTGTTCTGAAATTGTGAACCATGAGTCTAGTACTTAATGATCTGCTTATCTGCTG
CCGTCAACTAGAACATGATAGAGCTACAGAACGAAAGAAAGAAGTTGAGAAATTTAAGCGCCTGATTCGA
GATCCTGAAACAATTAAACATCTAGATCGGCATTCAGATTCCAAACAAGGAAAATATTTGAATTGGGATG
CTGTTTTTAGATTTTTACAGAAATATATTCAGAAAGAAACAGAATGTCTGAGAATAGCAAAACCAAATGT
ATCAGCCTCAACACAAGCCTCCAGGCAGAAAAAGATGCAGGAAATCAGTAGTTTGGTCAAATACTTCATC
AAATGTGCAAACAGAAGAGCACCTAGGCTAAAATGTCAAGAACTCTTAAATTATATCATGGATACAGTGA
AAGATTCATCTAATGGTGCTATTTACGGAGCTGATTGTAGCAACATACTACTCAAAGACATTCTTTCTGT
GAGAAAATACTGGTGTGAAATATCTCAGCAACAGTGGTTAGAATTGTTCTCTGTGTACTTCAGGCTCTAT
CTGAAACCTTCACAAGATGTTCATAGAGTTTTAGTGGCTAGAATAATTCATGCTGTTACCAAAGGATGCT
GTTCTCAGACTGACGGATTAAATTCCAAATTTTTGGACTTTTTTTCCAAGGCTATTCAGTGTGCGAGACA
AGAAAAGAGCTCTTCAGGTCTAAATCATATCTTAGCAGCTCTTACTATCTTCCTCAAGACTTTGGCTGTC
AACTTTCGAATTCGAGTGTGTGAATTAGGAGATGAAATTCTTCCCACTTTGCTTTATATTTGGACTCAAC
ATAGGCTTAATGATTCTTTAAAAGAAGTCATTATTGAATTATTTCAACTGCAAATTTATATCCATCATCC
GAAAGGAGCCAAAACCCAAGAAAAAGGTGCTTATGAATCAACAAAATGGAGAAGTATTTTATACAACTTA
TATGATCTGCTAGTGAATGAGATAAGTCATATAGGAAGTAGAGGAAAGTATTCTTCAGGATTTCGTAATA
TTGCCGTCAAAGAAAATTTGATTGAATTGATGGCAGATATCTGTCACCAGGTTTTTAATGAAGATACCAG
ATCCTTGGAGATTTCTCAATCTTACACTACTACACAAAGAGAATCTAGTGATTACAGTGTCCCTTGCAAA
AGGAAGAAAATAGAACTAGGCTGGGAAGTAATAAAAGATCACCTTCAGAAGTCACAGAATGATTTTGATC
TTGTGCCTTGGCTACAGATTGCAACCCAATTAATATCAAAGTATCCTGCAAGTTTACCTAACTGTGAGCT
GTCTCCATTACTGATGATACTATCTCAGCTTCTACCCCAACAGCGACATGGGGAACGTACACCATATGTG
TTACGATGCCTTACGGAAGTTGCATTGTGTCAAGACAAGAGGTCAAACCTAGAAAGCTCACAAAAGTCAG
ATTTATTAAAACTCTGGAATAAAATTTGGTGTATTACCTTTCGTGGTATAAGTTCTGAGCAAATACAAGC
TGAAAACTTTGGCTTACTTGGAGCCATAATTCAGGGTAGTTTAGTTGAGGTTGACAGAGAATTCTGGAAG
TTATTTACTGGGTCAGCCTGCAGACCTTCATGTCCTGCAGTATGCTGTTTGACTTTGGCACTGACCACCA
GTATAGTTCCAGGAACGGTAAAAATGGGAATAGAGCAAAATATGTGTGAAGTAAATAGAAGCTTTTCTTT
AAAGGAATCAATAATGAAATGGCTCTTATTCTATCAGTTAGAGGGTGACTTAGAAAATAGCACAGAAGTG
CCTCCAATTCTTCACAGTAATTTTCCTCATCTTGTACTGGAGAAAATTCTTGTGAGTCTCACTATGAAAA
ACTGTAAAGCTGCAATGAATTTTTTCCAAAGCGTGCCAGAATGTGAACACCACCAAAAAGATAAAGAAGA
ACTTTCATTCTCAGAAGTAGAAGAACTATTTCTTCAGACAACTTTTGACAAGATGGACTTTTTAACCATT
GTGAGAGAATGTGGTATAGAAAAGCACCAGTCCAGTATTGGCTTCTCTGTCCACCAGAATCTCAAGGAAT
CACTGGATCGCTGTCTTCTGGGATTATCAGAACAGCTTCTGAATAATTACTCATCTGAGATTACAAATTC
AGAAACTCTTGTCCGGTGTTCACGTCTTTTGGTGGGTGTCCTTGGCTGCTACTGTTACATGGGTGTAATA
GCTGAAGAGGAAGCATATAAGTCAGAATTATTCCAGAAAGCCAAGTCTCTAATGCAATGTGCAGGAGAAA
GTATCACTCTGTTTAAAAATAAGACAAATGAGGAATTCAGAATTGGTTCCTTGAGAAATATGATGCAGCT
ATGTACACGTTGCTTGAGCAACTGTACCAAGAAGAGTCCAAATAAGATTGCATCTGGCTTTTTCCTGCGA
TTGTTAACATCAAAGCTAATGAATGACATTGCAGATATTTGTAAAAGTTTAGCATCCTTCATCAAAAAGC
CATTTGACCGTGGAGAAGTAGAATCAATGGAAGATGATACTAATGGAAATCTAATGGAGGTGGAGGATCA
GTCATCCATGAATCTATTTAACGATTACCCTGATAGTAGTGTTAGTGATGCAAACGAACCTGGAGAGAGC
CAAAGTACCATAGGTGCCATTAATCCTTTAGCTGAAGAATATCTGTCAAAGCAAGATCTACTTTTCTTAG
ACATGCTCAAGTTCTTGTGTTTGTGTGTAACTACTGCTCAGACCAATACTGTGTCCTTTAGGGCAGCTGA
TATTCGGAGGAAATTGTTAATGTTAATTGATTCTAGCACGCTAGAACCTACCAAATCCCTCCACCTGCAT
ATGTATCTAATGCTTTTAAAGGAGCTTCCTGGAGAAGAGTACCCCTTGCCAATGGAAGATGTTCTTGAAC
TTCTGAAACCACTATCCAATGTGTGTTCTTTGTATCGTCGTGACCAAGATGTTTGTAAAACTATTTTAAA
CCATGTCCTTCATGTAGTGAAAAACCTAGGTCAAAGCAATATGGACTCTGAGAACACAAGGGATGCTCAA
GGACAGTTTCTTACAGTAATTGGAGCATTTTGGCATCTAACAAAGGAGAGGAAATATATATTCTCTGTAA
GAATGGCCCTAGTAAATTGCCTTAAAACTTTGCTTGAGGCTGATCCTTATTCAAAATGGGCCATTCTTAA
TGTAATGGGAAAAGACTTTCCTGTAAATGAAGTATTTACACAATTTCTTGCTGACAATCATCACCAAGTT
CGCATGTTGGCTGCAGAGTCAATCAATAGATTGTTCCAGGACACGAAGGGAGATTCTTCCAGGTTACTGA
AAGCACTTCCTTTGAAGCTTCAGCAAACAGCTTTTGAAAATGCATACTTGAAAGCTCAGGAAGGAATGAG
AGAAATGTCCCATAGTGCTGAGAACCCTGAAACTTTGGATGAAATTTATAATAGAAAATCTGTTTTACTG
ACGTTGATAGCTGTGGTTTTATCCTGTAGCCCTATCTGCGAAAAACAGGCTTTGTTTGCCCTGTGTAAAT
CTGTGAAAGAGAATGGATTAGAACCTCACCTTGTGAAAAAGGTTTTAGAGAAAGTTTCTGAAACTTTTGG
ATATAGACGTTTAGAAGACTTTATGGCATCTCATTTAGATTATCTGGTTTTGGAATGGCTAAATCTTCAA
GATACTGAATACAACTTATCTTCTTTTCCTTTTATTTTATTAAACTACACAAATATTGAGGATTTCTATA
GATCTTGTTATAAGGTTTTGATTCCACATCTGGTGATTAGAAGTCATTTTGATGAGGTGAAGTCCATTGC
TAATCAGATTCAAGAGGACTGGAAAAGTCTTCTAACAGACTGCTTTCCAAAGATTCTTGTAAATATTCTT
CCTTATTTTGCCTATGAGGGTACCAGAGACAGTGGGATGGCACAGCAAAGAGAGACTGCTACCAAGGTCT
ATGATATGCTTAAAAGTGAAAACTTATTGGGAAAACAGATTGATCACTTATTCATTAGTAATTTACCAGA
GATTGTGGTGGAGTTATTGATGACGTTACATGAGCCAGCAAATTCTAGTGCCAGTCAGAGCACTGACCTC
TGTGACTTTTCAGGGGATTTGGATCCTGCTCCTAATCCACCTCATTTTCCATCGCATGTGATTAAAGCAA
CATTTGCCTATATCAGCAATTGTCATAAAACCAAGTTAAAAAGCATTTTAGAAATTCTTTCCAAAAGCCC
TGATTCCTATCAGAAAATTCTTCTTGCCATATGTGAGCAAGCAGCTGAAACAAATAATGTTTATAAGAAG
CACAGAATTCTTAAAATATATCACCTGTTTGTTAGTTTATTACTGAAAGATATAAAAAGTGGCTTAGGAG
GAGCTTGGGCCTTTGTTCTTCGAGACGTTATTTATACTTTGATTCACTATATCAACCAAAGGCCTTCTTG
TATCATGGATGTGTCATTACGTAGCTTCTCCCTTTGTTGTGACTTATTAAGTCAGGTTTGCCAGACAGCC
GTGACTTACTGTAAGGATGCTCTAGAAAACCATCTTCATGTTATTGTTGGTACACTTATACCCCTTGTGT
ATGAGCAGGTGGAGGTTCAGAAACAGGTATTGGACTTGTTGAAATACTTAGTGATAGATAACAAGGATAA
TGAAAACCTCTATATCACGATTAAGCTTTTAGATCCTTTTCCTGACCATGTTGTTTTTAAGGATTTGCGT
ATTACTCAGCAAAAAATCAAATACAGTAGAGGACCCTTTTCACTCTTGGAGGAAATTAACCATTTTCTCT
CAGTAAGTGTTTATGATGCACTTCCATTGACAAGACTTGAAGGACTAAAGGATCTTCGAAGACAACTGGA
ACTACATAAAGATCAGATGGTGGACATTATGAGAGCTTCTCAGGATAATCCGCAAGATGGGATTATGGTG
AAACTAGTTGTCAATTTGTTGCAGTTATCCAAGATGGCAATAAACCACACTGGTGAAAAAGAAGTTCTAG
AGGCTGTTGGAAGCTGCTTGGGAGAAGTGGGTCCTATAGATTTCTCTACCATAGCTATACAACATAGTAA
AGATGCATCTTATACCAAGGCCCTTAAGTTATTTGAAGATAAAGAACTTCAGTGGACCTTCATAATGCTG
ACCTACCTGAATAACACACTGGTAGAAGATTGTGTCAAAGTTCGATCAGCAGCTGTTACCTGTTTGAAAA
ACATTTTAGCCACAAAGACTGGACATAGTTTCTGGGAGATTTATAAGATGACAACAGATCCAATGCTGGC
CTATCTACAGCCTTTTAGAACATCAAGAAAAAAGTTTTTAGAAGTACCCAGATTTGACAAAGAAAACCCT
TTTGAAGGCCTGGATGATATAAATCTGTGGATTCCTCTAAGTGAAAATCATGACATTTGGATAAAGACAC
TGACTTGTGCTTTTTTGGACAGTGGAGGCACAAAATGTGAAATTCTTCAATTATTAAAGCCAATGTGTGA
AGTGAAAACTGACTTTTGTCAGACTGTACTTCCATACTTGATTCATGATATTTTACTCCAAGATACAAAT
GAATCATGGAGAAATCTGCTTTCTACACATGTTCAGGGATTTTTCACCAGCTGTCTTCGACACTTCTCGC
AAACGAGCCGATCCACAACCCCTGCAAACTTGGATTCAGAGTCAGAGCACTTTTTCCGATGCTGTTTGGA
TAAAAAATCACAAAGAACAATGCTTGCTGTTGTGGACTACATGAGAAGACAAAAGAGACCTTCTTCAGGA
ACAATTTTTAATGATGCTTTCTGGCTGGATTTAAATTATCTAGAAGTTGCCAAGGTAGCTCAGTCTTGTG
CTGCTCACTTTACAGCTTTACTCTATGCAGAAATCTATGCAGATAAGAAAAGTATGGATGATCAAGAGAA
AAGAAGTCTTGCATTTGAAGAAGGAAGCCAGAGTACAACTATTTCTAGCTTGAGTGAAAAAAGTAAAGAA
GAAACTGGAATAAGTTTACAGGATCTTCTCTTAGAAATCTACAGAAGTATAGGGGAGCCAGATAGTTTGT
ATGGCTGTGGTGGAGGGAAGATGTTACAACCCATTACTAGACTACGAACATATGAACACGAAGCAATGTG
GGGCAAAGCCCTAGTAACATATGACCTCGAAACAGCAATCCCCTCATCAACACGCCAGGCAGGAATCATT
CAGGCCTTGCAGAATTTGGGACTCTGCCATATTCTTTCCGTCTATTTAAAAGGATTGGATTATGAAAATA
AAGACTGGTGTCCTGAACTAGAAGAACTTCATTACCAAGCAGCATGGAGGAATATGCAGTGGGACCATTG
CACTTCCGTCAGCAAAGAAGTAGAAGGAACCAGTTACCATGAATCATTGTACAATGCTCTACAATCTCTA
AGAGACAGAGAATTCTCTACATTTTATGAAAGTCTCAAATATGCCAGAGTAAAAGAAGTGGAAGAGATGT
GTAAGCGCAGCCTTGAGTCTGTGTATTCGCTCTATCCCACACTTAGCAGGTTGCAGGCCATTGGAGAGCT
GGAAAGCATTGGGGAGCTTTTCTCAAGATCAGTCACACATAGACAACTCTCTGAAGTATATATTAAGTGG
CAGAAACACTCCCAGCTTCTCAAGGACAGTGATTTTAGTTTTCAGGAGCCTATCATGGCTCTACGCACAG
TCATTTTGGAGATCCTGATGGAAAAGGAAATGGACAACTCACAAAGAGAATGTATTAAGGACATTCTCAC
CAAACACCTTGTAGAACTCTCTATACTGGCCAGAACTTTCAAGAACACTCAGCTCCCTGAAAGGGCAATA
TTTCAAATTAAACAGTACAATTCAGTTAGCTGTGGAGTCTCTGAGTGGCAGCTGGAAGAAGCACAAGTAT
TCTGGGCAAAAAAGGAGCAGAGTCTTGCCCTGAGTATTCTCAAGCAAATGATCAAGAAGTTGGATGCCAG
CTGTGCAGCGAACAATCCCAGCCTAAAACTTACATACACAGAATGTCTGAGGGTTTGTGGCAACTGGTTA
GCAGAAACGTGCTTAGAAAATCCTGCGGTCATCATGCAGACCTATCTAGAAAAGGCAGTAGAAGTTGCTG
GAAATTATGATGGAGAAAGTAGTGATGAGCTAAGAAATGGAAAAATGAAGGCATTTCTCTCATTAGCCCG
GTTTTCAGATACTCAATACCAAAGAATTGAAAACTACATGAAATCATCGGAATTTGAAAACAAGCAAGCT
CTCCTGAAAAGAGCCAAAGAGGAAGTAGGTCTCCTTAGGGAACATAAAATTCAGACAAACAGATACACAG
TAAAGGTTCAGCGAGAGCTGGAGTTGGATGAATTAGCCCTGCGTGCACTGAAAGAGGATCGTAAACGCTT
CTTATGTAAAGCAGTTGAAAATTATATCAACTGCTTATTAAGTGGAGAAGAACATGATATGTGGGTATTC
CGACTTTGTTCCCTCTGGCTTGAAAATTCTGGAGTTTCTGAAGTCAATGGCATGATGAAGAGAGACGGAA
TGAAGATTCCAACATATAAATTTTTGCCTCTTATGTACCAATTGGCTGCTAGAATGGGGACCAAGATGAT
GGGAGGCCTAGGATTTCATGAAGTCCTCAATAATCTAATCTCTAGAATTTCAATGGATCACCCCCATCAC
ACTTTGTTTATTATACTGGCCTTAGCAAATGCAAACAGAGATGAATTTCTGACTAAACCAGAGGTAGCCA
GAAGAAGCAGAATAACTAAAAATGTGCCTAAACAAAGCTCTCAGCTTGATGAGGATCGAACAGAGGCTGC
AAATAGAATAATATGTACTATCAGAAGTAGGAGACCTCAGATGGTCAGAAGTGTTGAGGCACTTTGTGAT
GCTTATATTATATTAGCAAACTTAGATGCCACTCAGTGGAAGACTCAGAGAAAAGGCATAAATATTCCAG
CAGACCAGCCAATTACTAAACTTAAGAATTTAGAAGATGTTGTTGTCCCTACTATGGAAATTAAGGTGGA
CCACACAGGAGAATATGGAAATCTGGTGACTATACAGTCATTTAAAGCAGAATTTCGCTTAGCAGGAGGT
GTAAATTTACCAAAAATAATAGATTGTGTAGGTTCCGATGGCAAGGAGAGGAGACAGCTTGTTAAGGGCC
GTGATGACCTGAGACAAGATGCTGTCATGCAACAGGTCTTCCAGATGTGTAATACATTACTGCAGAGAAA
CACGGAAACTAGGAAGAGGAAATTAACTATCTGTACTTATAAGGTGGTTCCCCTCTCTCAGCGAAGTGGT
GTTCTTGAATGGTGCACAGGAACTGTCCCCATTGGTGAATTTCTTGTTAACAATGAAGATGGTGCTCATA
AAAGATACAGGCCAAATGATTTCAGTGCCTTTCAGTGCCAAAAGAAAATGATGGAGGTGCAAAAAAAGTC
TTTTGAAGAGAAATATGAAGTCTTCATGGATGTTTGCCAAAATTTTCAACCAGTTTTCCGTTACTTCTGC
ATGGAAAAATTCTTGGATCCAGCTATTTGGTTTGAGAAGCGATTGGCTTATACGCGCAGTGTAGCTACTT
CTTCTATTGTTGGTTACATACTTGGACTTGGTGATAGACATGTACAGAATATCTTGATAAATGAGCAGTC
AGCAGAACTTGTACATATAGATCTAGGTGTTGCTTTTGAACAGGGCAAAATCCTTCCTACTCCTGAGACA
GTTCCTTTTAGACTCACCAGAGATATTGTGGATGGCATGGGCATTACGGGTGTTGAAGGTGTCTTCAGAA
GATGCTGTGAGAAAACCATGGAAGTGATGAGAAACTCTCAGGAAACTCTGTTAACCATTGTAGAGGTCCT
TCTATATGATCCACTCTTTGACTGGACCATGAATCCTTTGAAAGCTTTGTATTTACAGCAGAGGCCGGAA
GATGAAACTGAGCTTCACCCTACTCTGAATGCAGATGACCAAGAATGCAAACGAAATCTCAGTGATATTG
ACCAGAGTTTCAACAAAGTAGCTGAACGTGTCTTAATGAGACTACAAGAGAAACTGAAAGGAGTGGAAGA
AGGCACTGTGCTCAGTGTTGGTGGACAAGTGAATTTGCTCATACAGCAGGCCATAGACCCCAAAAATCTC
AGCCGACTTTTCCCAGGATGGAAAGCTTGGGTGTGATCTTCAGTATATGAATTACCCTTTCATTCAGCCT
TTAGAAATTATATTTTAGCCTTTATTTTTAACCTGCCAACATACTTTAAGTAGGGATTAATATTTAAGTG
AACTATTGTGGGTTTTTTTGAATGTTGGTTTTAATACTTGATTTAATCACCACTCAAAAATGTTTTGATG
GTCTTAAGGAACATCTCTGCTTTCACTCTTTAGAAATAATGGTCATTCGGGCTGGGCGCAGCGGCTCACG
CCTGTAATCCCAGCACTTTGGGAGGCCGAGGTGAGCGGATCACAAGGTCAGGAGTTCGAGACCAGCCTGG
CCAAGAGACCAGCCTGGCCAGTATGGTGAAACCCTGTCTCTACTAAAAATACAAAAATTAGCCGAGCATG
GTGGCGGGCACCTGTAATCCCAGCTACTCGAGAGGCTGAGGCAGGAGAATCTCTTGAACCTGGGAGGTGA
AGGTTGCTGTGGGCCAAAATCATGCCATTGCACTCCAGCCTGGGTGACAAGAGCGAAACTCCATCTCAAA
AAAAAAAAAAAAAAAACAGAAACGTATTTGGATTTTTCCTAGTAAGATCACTCAGTGTTACTAAATAATG
AAGTTGTTATGGAGAACAAATTTCAAAGACACAGTTAGTGTAGTTACTATTTTTTTAAGTGTGTATTAAA
ACTTCTCATTCTATTCTCTTTATCTTTTAAGCCCTTCTGTACTGTCCATGTATGTTATCTTTCTGTGATA
ACTTCATAGATTGCCTTCTAGTTCATGAATTCTCTTGTCAGATGTATATAATCTCTTTTACCCTATCCAT
TGGGCTTCTTCTTTCAGAAATTGTTTTTCATTTCTAATTATGCATCATTTTTCAGATCTCTGTTTCTTGA
TGTCATTTTTAATGTTTTTTTAATGTTTTTTATGTCACTAATTATTTTAAATGTCTGTACTTGATAGACA
CTGTAATAGTTCTATTAAATTTAGTTCCTGCTGTTTATATCTGTTGATTTTTGTATTTGATAGGCTGTTC
ATCCAGTTTTGTCTTTTTGAAAAGTGAGTTTATTTTCAGCAAGGCTTTATCTATGGGAATCTTGAGTGTC
TGTTTATGTCATATTCCCAGGGCTGTTGCTGCACACAAGCCCATTCTTATTTTAATTTCTTGGCTTTAGG
GTTTCCATACCTGAAGTGTAGCATAAATACTGATAGGAGATTTCCCAGGCCAAGGCAAACACACTTCCTC
CTCATCTCCTTGTGCTAGTGGGCAGAATATTTGATTGATGCCTTTTTCACTGAGAGTATAAGCTTCCATG
TGTCCCACCTTTATGGCAGGGGTGGAAGGAGGTACATTTAATTCCCACTGCCTGCCTTTGGCAAGCCCTG
GGTTCTTTGCTCCCCATATAGATGTCTAAGCTAAAAGCCGTGGGTTAATGAGACTGGCAAATTGTTCCAG
GACAGCTACAGCATCAGCTCACATATTCACCTCTCTGGTTTTTCATTCCCCTCATTTTTTTCTGAGACAG
AGTCTTGCTCTGTCACCCAGGCTGGAGTGCAGTGGCATGATCTCAGCTCACTGAAACCTCTGCCTCCTGG
GTTCAAGCAATTCTCCTGCCTCAGCCTCCCGAGTAGCTGGGACTACAGGCGTGTGCCAACACGCCCGGCT
AATTTTTTGTATTTTTATTAGAGACGGAGTTTCACCGTGTTAGCCAGGATGGTCTCGATCGCTTGACCTC
GTGATCCACCCTCCTCGGCCTCCCAAAGTGCTGGGATTACAGGTGTGAGCCACCGCGCCCGGCCTCATTC
CCCTCATTTTTGACCGTAAGGATTTCCCCTTTCTTGTAAGTTCTGCTATGTATTTAAAAGAATGTTTTCT
ACATTTTATCCAGCATTTCTCTGTGTTCTGTTGGAAGGGAAGGGCTTAGGTATCTAGTTTGATACATAGG
TAGAAGTGGAACATTTCTCTGTCCCCCAGCTGTCATCATATAAGATAAACATCAGATAAAAAGCCACCTG
AAAGTAAAACTACTGACTCGTGTATTAGTGAGTATAATCTCTTCTCCATCCTTAGGAAAATGTTCATCCC
AGCTGCGGAGATTAACAAATGGGTGATTGAGCTTTCTCCTCGTATTTGGACCTTGAAGGTTATATAAATT
TTTTTCTTATGAAGAGTTGGCATTTCTTTTTATTGCCAATGGCAGGCACTCATTCATATTTGATCTCCTC
ACCTTCCCCTCCCCTAAAACCAATCTCCAGAACTTTTTGGACTATAAATTTCTTGGTTTGACTTCTGGAG
AACTGTTCAGAATATTACTTTGCATTTCAAATTACAAACTTACCTTGGTGTATCTTTTTCTTACAAGCTG
CCTAAATGAATATTTGGTATATATTGGTAGTTTTATTACTATAGTAAATCAAGGAAATGCAGTAAACTTA
AAATGTCTTTAAGAAAGCCCTGAAATCTTCATGGGTGAAATTAGAAATTATCAACTAGATAATAGTATAG
ATAAATGAATTTGTAGCTAATTCTTGCTAGTTGTTGCATCCAGAGAGCTTTGAATAACATCATTAATCTA
CTCTTTAGCCTTGCATGGTATGCTATGAGGCTCCTGTTCTGTTCAAGTATTCTAATCAATGGCTTTGAAA
AGTTTATCAAATTTACATACAGATCACAAGCCTAGGAGAAATAACTAATTCACAGATGACAGAATTAAGA
TTATAAAAGATTTTTTTTTTGTAATTTTAGTAGAGACAGGGTTGCCATTGTATTCCAGCCTTGGCGACAG
AGCAAGACTCTGCCTCAAAAAAAAAAAAAAAAAGGTTTTGGCAAGCTGGAACTCTTTCTGCAAATGACTA
AGATAGAAAACTGCCAAGGACAAATGAGGAGTAGTTAGATTTTGAAAATATTAATCATAGAATAGTTGTT
GTATGCTAAGTCACTGACCCATATTATGTACAGCATTTCTGATCTTTACTTTGCAAGATTAGTGATACTA
TCCCAATACACTGCTGGAGAAATCAGAATTTGGAGAAATAAGTTGTCCAAGGCAAGAAGATAGTAAATTA
TAAGTACAAGTGTAATATGGACAGTATCTAACTTGAAAAGATTTCAGGCGAAAAGAATCTGGGGTTTGCC
AGTCAGTTGCTCAAAAGGTCAATGAAAACCAAATAGTGAAGCTATCAGAGAAGCTAATAAATTATAGACT
GCTTGAACAGTTGTGTCCAGATTAAGGGAGATAATAGCTTTCCCACCCTACTTTGTGCAGGTCATACCTC
CCCAAAGTGTTTACCTAATCAGTAGGTTCACAAACTCTTGGTCATTATAGTATATGCCTAAAATGTATGC
ACTTAGGAATGCTAAAAATTTAAATATGGTCTAAAGCAAATAAAAGCAAAGAGGAAAAACTTTGGACAGC
GTAAAGACTAGAATAGTCTTTTAAAAAGAAAGCCAGTATATTGGTTTGAAATATAGAGATGTGTCCCAAT
TTCAAGTATTTTAATTGCACCTTAATGAAATTATCTATTTTCTATAGATTTTAGTACTATTGAATGTATT
ACTTTACTGTTACCTGAATTTATTATAAAGTGTTTTTGAATAAATAATTCTAAAAGC

>NM_000695.3 Homo sapiens aldehyde dehydrogenase 3 family member B2 (ALDH3B2), transcript variant 1, mRNA
ACCCCATTGATTACCCCATTGCCAGGCGTGGGCACGGGAGTTGGTTTGGGAGCTGCCAGTCTCCTGGGAG
GATCGCAGTCAGCAGAGCAGGGCTGAGGCCTGGGGGTAGGAGCAGAGCCTGCGCATCTGGAGGCAGCATG
TCCAAGAAAGGGAGTGGAGGTGCAGCGAAGGACCCAGGGGCAGAGCCCACGCTGGGATGGACCCCTTCGA
GGACACGCTGCGGCGGCTGCGTGAGGCCTTCAACTGAGGGCGCACGCGGCCGGCCGAGTTCCGGGCTGCG
CAGCTCCAGGGCCTGGGCCACTTCCTTCAAGAAAACAAGCAGCTTCTGCGCGACGTGCTGGCCCAGGACC
TGCATAAGCCAGCTTTCGAGGCAGACATATCTGAGCTCATCCTTTGCCAGAACGAGGTTGACTACGCTCT
CAAGAACCTGCAGGCCTGGATGAAGGATGAACCACGGTCCACGAACCTGTTCATGAAGCTGGACTCGGTC
TTCATCTGGAAGGAACCCTTTGGCCTGGTCCTCATCATCGCACCCTGGAACTACCCACTGAACCTGACCC
TGGTGCTCCTGGTGGGCGCCCTCGCCGCAGGGAGTTGCGTGGTGCTGAAGCCGTCAGAAATCAGCCAGGG
CACAGAGAAGGTCCTGGCTGAGGTGCTGCCCCAGTACCTGGACCAGAGCTGCTTTGCCGTGGTGCTGGGC
GGACCCCAGGAGACAGGGCAGCTGCTAGAGCACAAGTTGGACTACATCTTCTTCACAGGGAGCCCTCGTG
TGGGCAAGATTGTCATGACTGCTGCCACCAAGCACCTGACGCCTGTCACCCTGGAGCTGGGGGGCAAGAA
CCCCTGCTACGTGGACGACAACTGCGACCCCCAGACCGTGGCCAACCGCGTGGCCTGGTTCTGCTACTTC
AATGCCGGCCAGACCTGCGTGGCCCCTGACTACGTCCTGTGCAGCCCCGAGATGCAGGAGAGGCTGCTGC
CCGCCCTGCAGAGCACCATCACCCGTTTCTATGGCGACGACCCCCAGAGCTCCCCAAACCTGGGCCGCAT
CATCAACCAGAAACAGTTCCAGCGGCTGCGGGCATTGCTGGGCTGCGGCCGCGTGGCCATTGGGGGCCAG
AGCAACGAGAGCGATCGCTACATCGCCCCCACGGTGCTGGTGGACGTGCAGGAGACGGAGCCTGTGATGC
AGGAGGAGATCTTCGGGCCCATCCTGCCCATCGTGAACGTGCAGAGCGTGGACGAGGCCATCAAGTTCAT
CAACCGGCAGGAGAAGCCCCTGGCCCTGTACGCCTTCTCCAACAGCAGCCAGGTTGTGAACCAGATGCTG
GAGCGGACCAGCAGCGGCAGCTTTGGAGGCAATGAGGGCTTCACCTACATATCTCTGCTGTCCGTGCCAT
TCGGGGGAGTCGGCCACAGTGGGATGGGCCGGTACCACGGCAAGTTCACCTTCGACACCTTCTCCCACCA
CCGCACCTGCCTGCTCGCCCCCTCCGGCCTGGAGAAATTAAAGGAGATCCACTACCCACCCTATACCGAC
TGGAACCAGCAGCTGTTACGCTGGGGCATGGGCTCCCAGAGCTGCACCCTCCTGTGAGCGTCCCACCCGC
CTCCAACGGGTCACACAGAGAAACCTGAGTCTAGCCATGAGGGGCTTATGCTCCCAACTCACATTGTTCC
TCCAGACCGCAGGTTCCCCCAGCCTCAGGTTGCTGGAGCTGTCACATGACTGCATCCTGCCTGCCAGGGC
TGCAAAGCAAGGTCTTGCTTCTATCTGGGGGACGCTGCTCGAGAGAGGCCAAGAGGCCGCAGAACATGCC
AGGTGTCCTCACTCACCCCACCCTCCCCAATTCCAGCCCTTTGCCCTCTCGGTCAGGGTTGGCCAGGCCC
AGTCACAGGGGCAGTGTCACCCTGGAAAATACAGTGCCCTGCCTTCTTAGGGGCATCAGCCCTGAACGGT
TGAGAGCGTGGAGCCCTCCAGGCCTTTGCTCTCCCCTCTAGGCACACGCGCACTTCCATCTCTGCCCCAT
CCCAACTGCACCAGCACTGCCTCCCCCAGGGATCCTCTCACATCCCACACTGGTCTCTGCACCACCCCTC
TGGTTCACACCGCACCCTGCACTCACCCACAGCAGCTCCATCCACTGGGAAAACTGGGGTTTGCATCACT
CCACTGCACAGTGTTAGTGGGACCTGGGGGCAAGTCCCTTGACTTCTCTGAGCCTCAGTTTCCTTATGTG
AAAGTTGCTGGAACCAAAATGGAGTCACTTATGCCAAACTCTAATAAAATGGAGTCGGGGGGCCACATAG
AAGCCCTCACACACACATGCCCGTAACAGGATTTATCACAAGACACGCCTGCATGTAGACCAGACACAGG
GCGTATGGAAAGCACGTCCTCAAGACTGTAGTATTCCAGATGAGCTGCAGATGCTTACCTACCACGGCCG
TCTCCACCAGAAAACCATCGCCAACTCCTGCGATCAGCTTGTGACTTACAAACCTTGTTTAAAAGCTGCT
TACATGGACTTCTGTCCTTTAAAAGCTTCCCCTTGGCTGTGGCCCTCTGTGTATGCCTGGGATCCTTCCA
AGCACTCATAGCCCAGATAGGAATCCTCTGCTCCTCCCAAATAAATTCATCTGTTCTGGAAAAAAAAAAA

>NM_013430.2 Homo sapiens gamma-glutamyltransferase 1 (GGT1), transcript variant 3, mRNA
GCCTGGATTCTCCCAGAGATTGCCTGGAACACCAGCTCGGGTCCTCGCACACCATCCTGCGGGTGCAGCC
CAGAACTGTCTTCTGAGGAAGAGGTGCTCTCCTGGGCCCCCACTGTCCCCAGGCCTCAGCAAGGCAAGTG
AGGTGCTGCCGTCATCCAGGCTGGACAGTTCAGTGATTTGCCTGAGGCCCCACAGCAGAGTTCAACTGGA
GACAGAGAAACCAGCTAGAGGCAGAGGGAGGTAACACGGAGTCCCCCAGAAAGGTCTGGGCTGCGCGTGC
TTCAGGTAACCTCCCTTGACCTTCAGGAGAACGAGAAGGCTGCCTGATCAGAGAGTCCCTGAAGAAGATT
CTGTGGCTACAGGCTTCAGCAGAGTGTGAGGGAGACCCCGGTTATTTCCTCAGCTATTTCCACCAAATCC
TCCTGTCTTTCGTGGCCAACACCCCAGGCAAGGCTTGGGGCCCCCGTCTGCTGCTGGACGCAGAGCCATG
AAGAAGAAGTTAGTGGTGCTGGGCCTGCTGGCCGTGGTCCTGGTGCTGGTCATTGTCGGCCTCTGTCTCT
GGCTGCCCTCAGCCTCCAAGGAACCTGACAACCATGTGTACACCAGGGCTGCCGTGGCCGCGGATGCCAA
GCAGTGCTCGAAGATTGGGAGGGATGCACTGCGGGACGGTGGCTCTGCGGTGGATGCAGCCATTGCAGCC
CTGTTGTGTGTGGGGCTCATGAATGCCCACAGCATGGGCATCGGGGGTGGCCTCTTCCTCACCATCTACA
ACAGCACCACACGAAAAGCTGAGGTCATCAACGCCCGCGAGGTGGCCCCCAGGCTGGCCTTTGCCACCAT
GTTCAACAGCTCGGAGCAGTCCCAGAAGGGGGGGCTGTCGGTGGCGGTGCCTGGGGAGATCCGAGGCTAT
GAGCTGGCACACCAGCGGCATGGGCGGCTGCCCTGGGCTCGCCTCTTCCAGCCCAGCATCCAGCTGGCCC
GCCAGGGCTTCCCCGTGGGCAAGGGCTTGGCGGCAGCCCTGGAAAACAAGCGGACCGTCATCGAGCAGCA
GCCTGTCTTGTGTGAGGTGTTCTGCCGGGATAGAAAGGTGCTTCGGGAGGGGGAGAGACTGACCCTGCCG
CAGCTGGCTGACACCTACGAGACGCTGGCCATCGAGGGTGCCCAGGCCTTCTACAACGGCAGCCTCACGG
CCCAGATTGTGAAGGACATCCAGGCGGCCGGGGGCATTGTGACAGCTGAGGACCTGAACAACTACCGTGC
TGAGCTGATCGAGCACCCGCTGAACATCAGCCTGGGAGACGTGGTGCTGTACATGCCCAGTGCGCCGCTC
AGCGGGCCCGTGCTGGCCCTCATCCTCAACATCCTCAAAGGGTACAACTTCTCCCGGGAGAGCGTGGAGA
GCCCCGAGCAGAAGGGCCTGACGTACCACCGCATCGTAGAGGCTTTCCGGTTTGCCTACGCCAAGAGGAC
CCTGCTTGGGGACCCCAAGTTTGTGGATGTGACTGAGGTGGTCCGCAACATGACCTCCGAGTTCTTCGCT
GCCCAGCTCCGGGCCCAGATCTCTGACGACACCACTCACCCGATCTCCTACTACAAGCCCGAGTTCTACA
CGCCGGATGACGGGGGCACTGCTCACCTGTCTGTCGTCGCAGAGGACGGCAGTGCTGTGTCCGCCACCAG
CACCATCAACCTCTACTTTGGCTCCAAGGTCCGCTCCCCGGTCAGCGGGATCCTGTTCAATAATGAAATG
GACGACTTCAGCTCTCCCAGCATCACCAACGAGTTTGGGGTACCCCCCTCACCTGCCAATTTCATCCAGC
CAGGGAAGCAGCCGCTCTCGTCCATGTGCCCGACGATCATGGTGGGCCAGGACGGCCAGGTCCGGATGGT
GGTGGGAGCTGCTGGGGGCACACAGATCACCACGGCCACTGCACTGGCCATCATCTACAACCTCTGGTTC
GGCTATGACGTGAAGCGGGCCGTGGAGGAGCCCCGGCTGCACAACCAGCTTCTGCCCAACGTCACGACAG
TGGAGAGAAACATTGACCAGGCAGTGACTGCAGCCCTGGAGACCCGGCACCATCACACCCAGATCGCGTC
CACCTTCATCGCTGTGGTGCAAGCCATCGTCCGCACGGCTGGTGGCTGGGCAGCTGCCTCGGACTCCAGG
AAAGGCGGGGAGCCTGCCGGCTACTGAGTGCTCCAGGAGGACAAGGCTGACAAGCAATCCAGGGACAAGA
TACTCACCAGGACCAGGAAGGGGACTCTGGGGGACCGGCTTCCCCTGTGAGCAGCAGAGCAGCACAATAA
ATGAGGCCACTGTGCCAGGCTCCAGGTGGCCTCCCTGGCCTGTCTCCCCACTCAAAAAAAAAAAAAAAAA
A

>NM_001033024.1 Homo sapiens F-box protein 7 (FBXO7), transcript variant 2, mRNA
GGCCAAGTGCGGGGACGCCGGGGGGGCCTTCACGGGAGGCCCGGGCTCTTCCGGGCGTCGCGGAGCCGGA
GGGTGCAGGCGACGGGAAGCGCGGGTGGTCGGCTGGGGTCCGGCTCCTGGAGAACATGGCCCGGCCTCCC
GGGGGCTCTGGTCCCCTCCTCGATTCAGAGCATTCTTCACTCCAGAATAATGAGCAACCCTCTTTGGCCA
CCAGCTCCAATCAGACTAGCATGCAGGATGAACAACCAAGTGATTCATTCCAAGGACAGGCAGCCCAGTC
TGGTGTTTGGAATGACGACAGTATGTTAGGGCCTAGTCAAAATTTTGAAGCTGAGTCAATTCAAGATAAT
GCGCATATGGCAGAGGGCACAGGTTTCTATCCCTCAGAACCCATGCTCTGTAGTGAATCGGTGGAAGGGC
AAGTGCCACATTCATTAGAGACCTTGTATCAATCAGCTGACTGTTCTGATGCCAATGATGCCTTGATAGT
GTTGATACATCTTCTCATGTTGGAGTCAGGTTACATACCTCAGGGCACCGAAGCCAAAGCACTGTCCATG
CCGGAGAAGTGGAAGTTGAGCGGGGTGTATAAGCTGCAGTACATGCATCCTCTCTGCGAGGGCAGCTCCG
CTACTCTCACCTGTGTGCCTTTGGGAAACCTGATTGTTGTAAATGCTACACTAAAAATCAACAATGAGAT
TAGAAGTGTGAAAAGATTGCAGCTGCTACCAGAATCTTTTATTTGCAAAGAGAAACTAGGGGAAAATGTA
GCCAACATATACAAAGATCTTCAGAAACTCTCTCGCCTCTTTAAAGACCAGCTGGTGTATCCTCTTCTGG
CTTTTACCCGACAAGCACTGAACCTACCAGATGTATTTGGGTTGGTCGTCCTCCCATTGGAACTGAAACT
ACGGATCTTCCGACTTCTGGATGTTCGTTCCGTCTTGTCTTTGTCTGCGGTTTGTCGTGACCTCTTTACT
GCTTCAAATGACCCACTCCTGTGGAGGTTTTTATATCTGCGTGATTTTCGAGACAATACTGTCAGAGTTC
AAGACACAGATTGGAAAGAACTGTACAGGAAGAGGCACATACAAAGAAAAGAATCCCCGAAAGGGCGGTT
TGTGATGCTCCTGCCATCGTCAACTCACACCATTCCATTCTATCCCAACCCCTTGCACCCTAGGCCATTT
CCTAGCTCCCGCCTTCCTCCAGGAATTATCGGGGGTGAATATGACCAAAGACCAACACTTCCCTATGTTG
GAGACCCAATCAGTTCACTCATTCCTGGTCCTGGGGAGACGCCCAGCCAGTTTCCTCCACTGAGACCACG
CTTTGATCCAGTTGGCCCACTTCCAGGACCTAACCCCATCTTGCCAGGGCGAGGCGGCCCCAATGACAGA
TTTCCCTTTAGACCCAGCAGGGGTCGGCCAACTGATGGCCGGCTGTCATTCATGTGATTGATTTGTAATT
TCATTTCTGGAGCTCCATTTGTTTTTGTTTCTAAACTACAGATGTCAACTCCTTGGGGTGCTGATCTCGA
GTGTTATTTTCTGATTGTGGTGTTGAGAGTTGCACTCCCAGAAACCTTTTAAGAGATACATTTATAGCCC
TAGGGGTGGTATGACCCAAAGGTTCCTCTGTGACAAGGTTGGCCTTGGGAATAGTTGGCTGCCAATCTCC
CTGCTCTTGGTTCTCCTCTAGATTGAAGTTTGTTTTCTGATGCTGTTCTTACCAGATTAAAAAAAAGTGT
AAATTACA

>NM_007274.3 Homo sapiens acyl-CoA thioesterase 7 (ACOT7), transcript variant hBACHa, mRNA
CAAATATTTACCGCCGCGCGGAGAGTGAGGGCCCAAGTCCGCCCTGCTCCGCCACTTAGGCCGCCCCAGA
CGCTTCCCTCGGGGCTGCCACCGGGTCGGGCGCGGCTGCCGCGGCTAGCGGGCCTTCCCCGCACCGGCGC
GGCCCAACCGCCACCGAACCTTCTGGAAGCGGCGGCTGCCTGGGCCCCCACGCCGCCAGAATCGTACGCC
CGCGCGAGCTCTCTGCAGCCTTGGCGGCCTGGGAGGCGGGGCTCGGGGTGGGGCCGGCGCGGGGGCGGGG
TCGGCGCGGGGAGGCCGCGTTCGATTGCCCCCGGCGCGCAGGCCCCGCCTCACCAGCCCCATCGCTCCAC
CTCTGCCCTCCCCCTTTATGGCGCGGCCCGGGCTCATTCATTCCGCGCCGGGCCTGCCAGACACCTGCGC
CCTTCTGCAGCCGCCCGCCGCATCCGCCGCCGCAGCCCCCAGCATGTCGGGCCCAGACGTCGAGACGCCG
TCCGCCATCCAGATCTGCCGGATCATGCGGCCAGATGATGCCAACGTGGCCGGCAATGTCCACGGGGGGA
CCATCCTGAAGATGATCGAGGAGGCAGGCGCCATCATCAGCACCCGGCATTGCAACAGCCAGAACGGGGA
GCGCTGTGTGGCCGCCCTGGCTCGTGTCGAGCGCACCGACTTCCTGTCTCCCATGTGCATCGGTGAGGTG
GCGCATGTCAGCGCGGAGATCACCTACACCTCCAAGCACTCTGTGGAGGTGCAGGTCAACGTGATGTCCG
AAAACATCCTCACAGGTGCCAAAAAGCTGACCAATAAGGCCACCCTGTGGTATGTGCCCCTGTCGCTGAA
GAATGTGGACAAGGTCCTCGAGGTGCCTCCTGTTGTGTATTCCCGGCAGGAGCAGGAGGAGGAGGGCCGG
AAGCGGTATGAAGCCCAGAAGCTGGAGCGCATGGAGACCAAGTGGAGGAACGGGGACATCGTCCAGCCAG
TCCTCAACCCAGAGCCGAACACTGTCAGCTACAGCCAGTCCAGCTTGATCCACCTGGTGGGGCCTTCAGA
CTGCACCCTGCACGGCTTTGTGCACGGAGGTGTGACCATGAAGCTCATGGATGAGGTCGCCGGGATCGTG
GCTGCACGCCACTGCAAGACCAACATCGTCACAGCTTCCGTGGACGCCATTAATTTTCATGACAAGATCA
GAAAAGGCTGCGTCATCACCATCTCGGGACGCATGACCTTCACGAGCAATAAGTCCATGGAGATCGAGGT
GTTGGTGGACGCCGACCCTGTTGTGGACAGCTCTCAGAAGCGCTACCGGGCCGCCAGTGCCTTCTTCACC
TACGTGTCGCTGAGCCAGGAAGGCAGGTCGCTGCCTGTGCCCCAGCTGGTGCCCGAGACCGAGGACGAGA
AGAAGCGCTTTGAGGAAGGCAAAGGGCGGTACCTGCAGATGAAGGCGAAGCGACAGGGCCACGCGGAGCC
TCAGCCCTAGACTCCCTCCTCCTGCCACTGGTGCCTCGAGTAGCCATGGCAACGGGCCCAGTGTCCAGTC
ACTTAGAAGTTCCCCCCTTGGCCAAAAACCCAATTCACATTGAGAGCTGGTGTTGTCTGAAGTTTTCGTA
TCACAGTGTTAACCTGTACTCTCTCCTGCAAACCTACACACCAAAGCTTTATTTATATCATTCCAGTATC
AATGCTACACAGTGTTGTCCCGAGCGCCGGGAGGCGTTGGGCAGAAACCCTCGGGAATGCTTCCGAGCAC
GCTGTAGGGTATGGGAAGAACCCAGCACCACTAATAAAGCTGCTGCTTGGCTGGAAAAAAAAAA

>NM_001033604.1 Homo sapiens Bardet-Biedl syndrome 9 (BBS9), transcript variant 3, mRNA
AGTGGCGTCCGTTGTAAGTGCTATGACAACAGGGCGAAGATGGCTCAGAGTTAGGCTGGAGAGGGGAGGT
GTCCCTTCCGCTGCGGCCGTCGGGTTTCTGCTACATCCCATTCACCGCCTCCTCCATCCTTTCCTCCTCG
GTGTGAGCAGCAGGACTTGCATTTGTTCTCGCCTGCCTAGTGTCTTCCAAGGGATAGATGCCGTTTCCTC
TGCTGGTCTCTGGGGGTGACGGGGGGCGCAGGGGAGCTTCTTGGGGGAATCACTCCAACTCTGTGGAGCT
GGTGGTGCTGCCTGGTGGGGCTCTCTCTTTGCCCGGGACGTGGAACAACTTTCAGCTGGAGGACGAGAGG
GAATAGTGAAGCTAAAGGTTGCTTTTCTCTGCACCGTCCGTTCTTGCTCCCTCTGCTCCATCACTGGGAC
CTTGTCAGGCGTTCATAAAGCAAAATTTGCCGAACGAGGGTTCGCAGAAAGGTGGGGCAGAGCTCATCTG
ACGTGGCATCAGTGTGAAAGAAAATGTCTTTATTTAAAGCCCGTGATTGGTGGTCTACTATTCTGGGAGA
TAAAGAAGAATTTGATCAAGGCTGTTTGTGTCTGGCTAATGTTGACAATAGTGGAAATGGACAAGATAAA
ATAATTGTGGGTAGCTTTATGGGATACCTAAGGATCTTTAGCCCCCATCCTGCAAAAACAGGAGATGGAG
CTCAAGCCGAAGATTTGCTTCTAGAAGTGGATCTACGAGATCCAGTACTTCAAGTGGAAGTAGGAAAGTT
TGTTTCAGGTACCGAAATGCTACATTTGGCTGTGTTACATTCTAGAAAACTTTGTGTCTACTCTGTCTCA
GGAACCTTGGGTAATGTGGAACATGGGAACCAATGTCAGATGAAATTGATGTATGAACATAATCTTCAGA
GAACAGCCTGCAATATGACCTATGGATCATTTGGTGGTGTAAAAGGTCGAGATTTAATTTGCATCCAGTC
TATGGATGGGATGCTGATGGTATTTGAGCAGGAGAGCTATGCTTTTGGAAGATTTCTCCCTGGCTTTCTT
CTGCCTGGTCCTCTTGCCTACAGTTCCCGTACAGATTCCTTCCTTACTGTCTCTTCCTGCCAACAAGTGG
AAAGTTATAAGTACCAGGTACTTGCTTTTGCAACAGATGCAGATAAAAGGCAGGAGACTGAACAGCAAAA
ACTTGGTTCTGGAAAAAGACTAGTTGTGGATTGGACTCTAAATATTGGAGAGCAAGCCCTTGACATATGT
ATTGTCTCTTTCAATCAGTCGGCATCCTCTGTTTTTGTTCTTGGTGAGAGAAACTTTTTTTGCCTTAAGG
ATAATGGACAAATTCGATTCATGAAGAAGCTTGATTGGAGCCCAAGTTGTTTTCTGCCATATTGCTCAGT
TTCTGAAGGAACAATAAATACTTTGATTGGAAATCATAATAACATGCTGCATATTTATCAAGATGTGACA
CTGAAGTGGGCCACCCAACTTCCCCACATTCCTGTAGCAGTAAGAGTGGGCTGTTTGCATGATTTAAAGG
GAGTGATAGTCACTCTGAGTGATGATGGTCACTTGCAGTGTTCATACCTGGGGACAGATCCTTCTCTGTT
CCAAGCTCCAAACGTTCAATCTCGAGAACTAAACTATGATGAACTTGATGTAGAAATGAAAGAACTTCAG
AAAATCATCAAAGATGTTAACAAATCACAAGGTGTTTGGCCCATGACTGAGAGAGAAGATGACTTGAACG
TTTCTGTCGTGGTTTCTCCTAACTTTGATTCAGTTTCTCAAGCGACCGATGTTGAGGTGGGAACTGACCT
TGTCCCTTCTGTCACGGTGAAGGTCACACTGCAGAACAGAGTGATATTGCAAAAAGCCAAATTATCAGTC
TACGTGCAACCACCATTAGAATTGACTTGTGATCAGTTCACCTTTGAATTTATGAATCGAAATCCTGATG
GCATTCCGCGAGTTATCCAATGTAAATTTAGACTTCCCCTAAAGTTAATTTGCCTACCAGGTCAGCCTTC
AAAAACTGCAAGCCACAAAATTACTATTGATACCAACAAATCTCCAGTCAGTCTTCTTAGTCTCTTCCCA
GGTTTTGCCAGTCAGTCAGATGATGATCAGGTGAATGTAATGGGTTTTCACTTCTTAGGAGGTGCTCGAA
TTACTGTTCTTGCTTCCAAAACTTCTCAACGATATCGCATTCAGAGTGAACAATTTGAAGATCTTTGGCT
CATAACCAATGAGCTTATTCTTCGCCTTCAAGAATATTTTGAAAAACAGGGAGTCAAAGATTTTGCATGT
TCTTTTTCGGGATCTATACCCCTTCAAGAATATTTTGAGTTGATTGATCATCATTTTGAGCTACGGATAA
ATGGTGAAAAATTAGAAGAACTCTTATCTGAGAGAGCTGTACAATTTCGGGCCATTCAACGCCGGCTACT
AGCAAGATTCAAAGATAAAACTCCTGCCCCTCTTCAACACCTGGACACCTTGTTAGATGGAACCTACAAG
CAGGTAATTGCTCTAGCAGATGCAGTGGAGGAAAACCAAGGCAATCTGTTCCAGTCATTCACCAGGCTGA
AGAGTGCCACCCATTTGGTGATTCTGCTGATCGCGCTGTGGCAGAAGCTTAGTGCTGACCAGGTTGCTAT
TCTGGAAGCGGCATTTCTGCCGCTACAAGAAGACACTCAAGAATTGGGCTGGGAAGAAACGGTGGATGCC
GCCATTTCCCACCTGTTGAAGACTTGCCTGTCGAAGAGTTCTAAGGAGCAGGCTTTGAACCTCAACAGCC
AGCTGAACATACCCAAAGACACAAGCCAACTGAAGAAACATATCACCTTGCTCTGCGATAGATTATCCAA
AGGTGGCCGTCTCTGCCTAAGTACCGATGCAGCAGCCCCACAGACCATGGTCATGCCAGGTGGTTGTACT
ACAATCCCAGAGTCAGACCTAGAAGAAAGATCAGTAGAACAAGACTCTACAGAACTGTTTACCAACCACA
GACATCTCACTGCAGAGACACCCAGGCCTGAAGTTTCACCCCTCCAAGGAGTCTCGGAATAATTCAAGTA
GAGTTGTTTGGTTGAGAGGAACATCCCCATCTCAAGGCCGAACCTGTGTGAACCTCATGCCAAGCACAGA
TATAGGGCTGGCGCAGGTGCTTCCTAAAGCTCACCTTCCTGGAGATGACATGCATAGAAAGAGGGGTTGG
GACTTTTTACTTCACTAGGAGAACTTGTAACACCATGGGGAAGTCAGCTGAAACTTGTCTTGTTTTGCCA
GGAAAGGAAGTAGTTGCCTTTGGTCATCCATCTGCTAATAGTCACAGAATACAGTGAAATGACATAGTTT
TGGGTTAGATTTTATAATGCAAAGATTCAGATCCAAAATAATTTCATACCCCATTTTTTCACAGAATTCT
TATATAGTAAATGTATCAAGTTTAATAAAGCATCTCATTGTCAAATAATATCTTGGATTTTATTTATAAT
TAGAGGGATTTATGAGTGATTGCTCTACATTATTTCTTCAAAGGAAAGGAAAGGAATTGAAGACTTTGCT
ACTCTCTGGTAAGACTTGAATGTGATTATTTTATAAATAAAAGAACCACTATGAAACTTTCATGTGATTT
GTTCTATTAAGCTAAACGTGGAAGAAGGGAAGTTTTCTAGTATTGTATGAAAATGTTTAAATATTTTCAA
GGAAGCTAGTACATTAACATCCCCTTTTCATTACCCCATTGGGTGGCACCTTTTAAAAATCCAGGTTATT
AAAGGATTCACACTTTATTACAGTTAAAATTTAAGGTTTTTATGTGTAAGAAGTGAAAGAAACTTTGCTA
ATTTCAAGTTCGAATTACAGTTGTGAGATTGATTTATTTAAATAAAAATATGCCTTTGCCAGTT

>NM_018644.3 Homo sapiens beta-1,3-glucuronyltransferase 1 (B3GAT1), transcript variant 1, mRNA
GGAGGGAGCCGCACGCGGCCCAGGGCAGCGGTCTAGGGGCGCCGGGGCCGGGGCGTAGGGGCCGTTGCCC
GCGATGGACCGCACCGGAGACGCTCCGGACTCGTCGCCGCAGGTGTCCACCCCCCAGGGTTCCTGACCCC
TGCCCCTGGACAGCGACCCCTTCTCAGACTCCAGTTGGGCCGGACTCTCCAAACCTGCTTCCGCAATGGG
TGGGTTGTGAGTGCTGGTAATGAGGAGCCGTGGGTGCAGCCAGCCTTGGAGATGCCGAAGAGACGGGACA
TCCTAGCGATCGTCCTCATCGTGCTGCCCTGGACTCTGCTCATCACTGTCTGGCACCAGAGCACCCTCGC
ACCCCTGCTCGCGGTACATAAGGATGAGGGCAGTGACCCCCGACGCGAAACGCCGCCCGGCGCCGACCCC
AGGGAGTACTGCACGTCTGACCGCGACATCGTGGAGGTGGTGCGCACCGAGTACGTGTACACGCGGCCCC
CGCCATGGTCCGACACGCTGCCCACCATCCACGTGGTGACGCCCACCTACAGCCGCCCGGTGCAGAAGGC
CGAGCTGACGCGCATGGCCAACACGCTGCTGCACGTGCCCAACCTCCACTGGCTGGTGGTGGAGGATGCG
CCGCGCCGGACGCCGCTGACCGCGCGCCTGCTGCGCGACACCGGCCTCAACTACACGCACCTGCACGTGG
AGACGCCCCGCAACTACAAGCTGCGCGGAGACGCCCGCGACCCACGCATCCCGCGGGGCACCATGCAGCG
CAACCTGGCCCTGCGCTGGCTGCGCGAGACCTTCCCGCGCAACTCCAGCCAGCCTGGCGTGGTCTACTTC
GCCGACGACGACAACACCTACAGCCTGGAGCTCTTCGAAGAGATGCGCAGCACCAGGAGGGTGTCCGTGT
GGCCCGTCGCCTTCGTGGGTGGCCTGCGGTACGAGGCCCCACGGGTGAACGGGGCAGGGAAGGTGGTCGG
CTGGAAGACGGTGTTTGACCCCCACCGGCCATTTGCAATAGACATGGCTGGATTTGCCGTCAACCTGCGG
CTCATTCTGCAGCGAAGCCAGGCCTACTTCAAGCTGCGAGGTGTGAAGGGAGGCTACCAGGAAAGCAGCC
TCCTTCGAGAACTTGTCACCCTCAACGACCTGGAGCCCAAGGCAGCCAACTGCACCAAGATCCTGGTGTG
GCACACACGGACAGAGAAGCCAGTGCTGGTGAATGAGGGCAAGAAGGGCTTCACTGACCCCTCGGTGGAG
ATCTGAGCCTCAGGATGCAGGAGCCTCCTCCTCAGACCCTGTTCTTGGCCTTCCATCCTCTCCCCACGGC
TGATGGTCCCTCCAAGGCCGACTCCTAAGGAATCACCATCACCCTCCTTTCTATTCTGGGGGCTTCTGAG
AGAGCCCAGCCTGATGCCAGAACAAAGGACAGAGAATTTAAGCACAGAAATCCCAGACCTGTTGTTCTCT
CCATCCAGCGTGACCAGGGCCCGAGAGACCTGATGGCCAGGGTGGGGTGTCCAGCACCAGCCAAGCTGGT
GCTCCAGCGCACCTCCCCAGAGCTCCCCGCACTGACGGGGCTGCAGGAGCAGGTGCAGTGGGCGCCCACA
CTGGCCCTGCAGTGATGCAGGGCGGGAGGGAGATAAGAAGACCCCGCAGTCAAGTGGAGCATGGCCCTCC
CTGGCTCCCTGTCCCTGGGCTCAGCACGACCACACAGGACACCCAGCCAGGGAATTCTGAAGACCAGAGA
GCAGCCCACGGGCATCACGAGCGCTCTGCTCCTCTCCTGGGCCCCTGCTCTTCCCGAGAGCTGCCCCCAA
ATCAGACATACCTCTGTGGCTCTCCTCTGGTTCACGTTTACAGAGCATAAGGCTGTCTTGGATCCCAACA
GGCACCCAGCCCTGCATGGGGGGAGCCTGGGCCTAATAGGCACCCCCTGTACCTCAGGCTGTGGCGGGAG
CAGAGTCCCCCCCTCCGGCCCCTCTTCCTTTACCCCTTCTCCTCCAGCAGTGGCAAAGGGGTAGGCTCTA
GAGCCAGCACAGGTCACTGCCTGACCTGGACTAAGAACCCCACGGCCCCACTGTCCACACACTGCCTCCC
CACCGCCCACCTCGGCTGCTAGGCCCCTCGCCTGGACTGGACTGGGGAGGGAAAGCGCCTTTTCCTGCAG
CTCTTCAGAGCCACAGACCTCAGGGTGGAGTGAGCCCATGGTGGGCAGTGGGCAAGGCGGTGGGTGGTGG
GCAAGGTGGGACCTCCTGCAGCCTGGAAAGAGGAGGGAGGCCAAGGCCATTCCCTAACTCCCTCCTGCCC
CTGGTCTGAGGAGGAGGGACTCTGGAGTAGCAGAGGGGCTGGGAAAGAGGGGGCAGGGGCTGCTGGGACA
CTGAGCAGGAGGGAGGCCTGAGCACACTGCTTTGGAAATTATTCTAAACACAAAAAAGGGAAAGAAAATG
TTATTTCTCCCTAAGTCAGGAGCATGCAGAGCTAGCCCACCTCATGTCCAGCTGTCCACTTTCCATCCTG
GAGAAAGAACAGTGTGCCTCAAACTCCTGCCCTCCCCAGGCCTCTGGGGCCCACTGGAAAGGGCTCTGAC
CCCCTGGCCCAGCCGGGCTCTCTAGTGGTGATCCGGCTCATTCTCCTGCAAGTTGGAAGCACAATTTTCC
CCCCAAGTGGAGGAAAAGGAAAGGGCCCCAGCCTACTGAAGAGGTGTTTATTTTTTAACTAACAGCCTCC
CACCCCATTAAGACTCACCAGGAGAGGTCTGAGGGCCATTCAGAACCCACTCCTGAGTGGGTGGGTGGGT
GGGACTCAGTCCAGAGACCTAACATTCAGAATATAGCATTGGTTGCCTATTTTGAGATGGATTTAATCTC
CCACAGTATTCATGAGACCATCTGATGGAATCAGATCCCTGAGCCACCTTGCAGGACGTTTTCCCCAACC
TCTTACACCCTGGATGTCACTTTGGAAACCAAGCCCTTGGAAGCAAGTGGGGTGGCATGGGAGAGAAGGG
AGGAGGTGGGCACAGGTGGTGAGCTTATGTGTGGGCACTCTACTGCCTCACAGAAGCCAGCCAAGTGCCA
AGGTCAGCTTGGCTGGTCTGAGGCCACCTTCTTAGCCAAAAACCTAGGGTTCATTTTCAGGACTTTGATA
ATGAACAACAAAATGGGGACTTCTTTGGGCAGATGCTAGGTCAGTTGTTTTCACCTAATATCCTCTTTTA
GCTGCATGTATATTTATTTATAATTATAACCCTGGTGGACTGCAGCCTTCATCTTTATTGGGAATGAGTT
TGTTATAAATCAGAAATGGGTCCATGATGACCACTGTTTTCCAAACCCAGTCTGTTCCCTGCTCCCTCGC
TGGCAAGCCCCACCACACAGGAGTGAGGCCAGGGGCTAGGAGTTCTAAGAACAGAGGCTGGGGTGAGGGT
GGCACCCAGGCAGCTGCATCTGGTCTGTTTTAATTTAACTGTATTTAATTTGCTTTCAAAATTAAAAGTC
AAATACAGTTTTTAACAGTCCTAAAAAAAAAAAA

>NM_003159.2 Homo sapiens cyclin dependent kinase like 5 (CDKL5), transcript variant I, mRNA
ATTAGTTGTCTCTGCCGCTGGGGAAGGTAAAGCGGCGACGGCGTCCTCAGGAGCTGTGGGGTCCCCTGCT
AGAAGTGGGGGACTCGGCGGGGGAGTCATTTAATACTTCATGATTAGAACAAATATGTGAAAGTTCCCAC
CAACCAGTGAGAATTTCTTCCTTCAGACGGTTTTGGATCTTACTGCACAGCTTTCTGAGAAGTTCTTTTG
GTGCCATGTTTTGTGGCTTGCATCAAAAGAGGAGTTTGTCTTCATGAAGATTCCTAACATTGGTAATGTG
ATGAATAAATTTGAGATCCTTGGGGTTGTAGGTGAAGGAGCCTATGGAGTTGTACTTAAATGCAGACACA
AGGAAACACATGAAATTGTGGCGATCAAGAAATTCAAGGACAGTGAAGAAAATGAAGAAGTCAAAGAAAC
GACTTTACGAGAGCTTAAAATGCTTCGGACTCTCAAGCAGGAAAACATTGTGGAGTTGAAGGAAGCATTT
CGTCGGAGGGGAAAGTTGTACTTGGTGTTTGAGTATGTTGAAAAAAATATGCTCGAATTGCTGGAAGAAA
TGCCAAATGGAGTTCCACCTGAGAAAGTAAAAAGCTACATCTATCAGCTAATCAAGGCTATTCACTGGTG
CCATAAGAATGATATTGTCCATCGAGATATAAAACCAGAAAATCTCTTAATCAGCCACAATGATGTCCTA
AAACTGTGTGACTTTGGTTTTGCTCGTAATCTGTCAGAAGGCAATAATGCTAATTACACAGAGTACGTTG
CCACCAGATGGTATCGGTCCCCAGAACTCTTACTTGGCGCTCCCTATGGAAAGTCCGTGGACATGTGGTC
GGTGGGCTGTATTCTTGGGGAGCTTAGCGATGGACAGCCTTTATTTCCTGGAGAAAGTGAAATTGACCAA
CTTTTTACTATTCAGAAGGTGCTAGGACCACTTCCATCTGAGCAGATGAAGCTTTTCTACAGTAATCCTC
GCTTCCATGGGCTCCGGTTTCCAGCTGTTAACCATCCTCAGTCCTTGGAAAGAAGATACCTTGGAATTTT
GAATAGTGTTCTACTTGACCTAATGAAGAATTTACTGAAGTTGGACCCAGCTGACAGATACTTGACAGAA
CAGTGTTTGAATCACCCTACATTTCAAACCCAGAGACTTCTGGATCGTTCTCCTTCAAGGTCAGCAAAAA
GAAAACCTTACCATGTGGAAAGCAGCACATTGTCTAATAGAAACCAAGCCGGCAAAAGTACTGCTTTGCA
GTCTCACCACAGATCTAACAGCAAGGACATCCAGAACCTGAGTGTAGGCCTGCCCCGGGCTGACGAAGGT
CTCCCTGCCAATGAAAGCTTCCTAAATGGAAACCTTGCTGGAGCTAGTCTTAGTCCACTGCACACCAAAA
CCTACCAAGCAAGCAGCCAGCCTGGGTCTACCAGCAAAGATCTCACCAACAACAACATACCACACCTTCT
TAGCCCAAAAGAAGCCAAGTCAAAAACAGAGTTTGATTTTAATATTGACCCAAAGCCTTCAGAAGGCCCA
GGGACAAAGTACCTCAAGTCAAACAGCAGATCTCAGCAGAACCGCCACTCATTCATGGAAAGCTCTCAAA
GCAAAGCTGGGACACTGCAGCCCAATGAAAAGCAGAGTCGGCATAGCTATATTGACACAATTCCCCAGTC
CTCTAGGAGTCCCTCCTACAGGACCAAGGCCAAAAGCCATGGGGCACTGAGTGACTCCAAGTCTGTGAGC
AACCTTTCTGAAGCCAGGGCCCAAATTGCGGAGCCCAGTACCAGTAGGTACTTCCCATCTAGCTGCTTAG
ACTTGAATTCTCCCACCAGCCCAACCCCCACCAGACACAGTGACACGAGAACTTTGCTCAGCCCTTCTGG
AAGAAATAACCGAAATGAGGGAACGCTGGACTCACGTCGAACCACAACCAGACATTCTAAGACGATGGAG
GAATTGAAGCTGCCGGAGCACATGGACAGTAGCCATTCCCATTCACTGTCTGCACCTCACGAATCTTTTT
CTTATGGACTGGGCTACACCAGCCCCTTTTCTTCCCAGCAACGTCCTCATAGGCATTCTATGTATGTGAC
CCGTGACAAAGTGAGAGCCAAGGGCTTGGATGGAAGCTTGAGCATAGGGCAAGGGATGGCAGCTAGAGCC
AACAGCCTGCAACTCTTGTCACCCCAGCCTGGAGAACAGCTCCCTCCAGAGATGACTGTGGCAAGATCTT
CGGTCAAAGAGACCTCCAGAGAAGGCACCTCTTCCTTCCATACACGCCAGAAGTCTGAGGGTGGAGTGTA
TCATGACCCACACTCTGATGATGGCACAGCCCCCAAAGAAAATAGACACCTATACAATGATCCTGTGCCA
AGGAGAGTTGGTAGCTTTTACAGAGTGCCATCTCCACGTCCAGACAATTCTTTCCATGAAAATAATGTGT
CAACTAGAGTTTCTTCTCTACCATCAGAGAGCAGTTCTGGAACCAACCACTCAAAAAGACAACCAGCATT
CGATCCATGGAAAAGTCCTGAAAATATTAGTCATTCAGAGCAACTCAAGGAAAAAGAGAAGCAAGGATTT
TTCAGGTCAATGAAAAAGAAAAAGAAGAAATCTCAAACAGTACCCAATTCCGACAGCCCTGATCTTCTGA
CGTTGCAGAAATCCATTCATTCTGCTAGCACTCCAAGCAGCAGACCAAAGGAGTGGCGCCCCGAGAAGAT
CTCAGATCTGCAGACCCAAAGCCAGCCATTAAAATCACTGCGCAAGTTGTTACATCTCTCTTCGGCCTCA
AATCACCCGGCTTCCTCAGATCCCCGCTTCCAGCCCTTAACAGCTCAACAAACCAAAAATTCCTTCTCAG
AAATTCGGATTCACCCCCTGAGCCAGGCCTCTGGCGGGAGCAGCAACATCCGGCAGGAACCCGCACCGAA
GGGCAGGCCAGCCCTCCAGCTGCCAGACGGTGGATGTGATGGCAGAAGACAGAGACACCATTCTGGACCC
CAAGATAGACGCTTCATGTTAAGGACGACAGAACAACAAGGAGAATACTTCTGCTGTGGTGACCCAAAGA
AGCCTCACACTCCGTGCGTCCCAAACCGAGCCCTTCATCGTCCAATCTCCAGTCCTGCTCCCTATCCAGT
ACTCCAGGTCCGAGGCACTTCCATGTGCCCGACACTCCAGGTCCGAGGCACTGATGCTTTCAGCTGCCCA
ACCCAGCAATCCGGGTTCTCTTTCTTCGTGAGACACGTTATGAGGGAAGCCCTGATTCACAGGGCCCAGG
TAAACCAAGCTGCGCTCCTGACATACCATGAGAATGCGGCACTGACGGGCAAGTGACTTCTGCAAGCCTG
CGGCTGGTCCCAATGCCCTGAATCACCTCTCTCATGGAAGAACCAATTAACACCAATGAATCAACCATTA
AAAA

>NM_001037730.1 Homo sapiens defensin beta 115 (DEFB115), mRNA
ATGCTGCCAGATCATTTCTCACCCCTCTCAGGAGACATTAAACTCTCTGTCCTGGCCTTAGTTGTCCTTG
TGGTCCTGGCTCAGACTGCCCCAGATGGATGGATCAGAAGGTGCTATTATGGAACTGGCAGATGCAGGAA
ATCATGCAAAGAAATTGAGAGGAAGAAAGAAAAATGTGGGGAAAAACATATTTGCTGTGTCCCTAAAGAA
AAGGATAAACTATCACACATTCACGACCAAAAAGAGACAAGTGAGCTATATATCTAG

>NM_001037731.1 Homo sapiens defensin beta 116 (DEFB116), mRNA
ATGTCAGTCATGAAGCCCTGTTTAATGACCATTGCCATCCTTATGATCCTGGCTCAAAAGACTCCAGGTG
GCCTGTTCAGATCCCACAATGGCAAGAGCCGAGAGCCTTGGAATCCATGTGAGCTTTACCAAGGCATGTG
CAGAAACGCCTGCAGAGAATATGAAATCCAATACTTAACCTGCCCAAATGATCAAAAGTGCTGCCTGAAA
CTTTCTGTGAAAATAACCAGTTCTAAAAATGTGAAGGAGGATTACGACTCTAACTCCAACTTGTCAGTTA
CAAACAGTTCAAGCTACTCTCACATTTGA

>NM_001037814.1 Homo sapiens GRB2 associated binding protein family member 4 (GAB4), transcript variant 1, mRNA
GCTTTCTACCCCGCAGTCCCAGGGTATCGCAAGCCGTCCCTCACACCCCACCTCCAGCAACGCCCTCTCG
CCCTGTCTCCCCCACCTTCACTGTGAGCTGCAGCCCCCATGTCCCTGCCGTCCCCCTCACCCTCCCGGGA
GCTGTGCCCACCTGACCCGGCATTTGCGCCTTTGTCTTCGTGGCCCGGAAGTGGCCCCGCCGGCGGAAGC
ACGAGAAGTGGCCACGTGCTGTACAGCGGCTGGCTGAGGAAGTCGCCCCCCGAGAAGAAGCTGAGGCTCT
TTGCCTGGAGGAAACGCTGGTTTATCCTGCGGAGGGGCCAGACTAGCAGTGACCCAGATGTTCTGGAATA
CTACAAGAATGATGGCTCCAAGAAGCCCCTGCGCACCATCAACCTGAACCTCTGTGAGCAGCTGGATGTT
GATGTGACTCTGAACTTCAACAAGAAGGAGATTCAGAAGGGCTATATGTTTGACATCAAGACCAGTGAGC
GTACCTTTTACCTGGTGGCTGAGACCAGGGAGGACATGAATGAGTGGGTCCAGAGCATCTGTCAGATCTG
TGGCTTCAGGCAGGAGGAAAGCACAGGCTTCCTGGGAAACATTTCCTCAGCCAGTCACGGCCTCTGCTCT
TCTCCAGCTGAGCCCAGCTGCTCCCATCAGCACCTCCCCCAAGAACAAGAACCCACATCTGAGCCCCCGG
TGTCTCACTGTGTGCCGCCCACCTGGCCCATCCCTGCACCTCCGGGGTGTCTCCGCTCGCACCAGCACGC
CAGCCAGAGAGCAGAACATGCAAGGAGTGCCAGCTTCTCCCAGGGTTCTGAGGCCCCATTCATCATGAGG
AGAAACACAGCCATGCAAAATCTTGCCCAGCACAGTGGATACAGTGTTGATGGGGTCAGCGGTCACATCC
ATGGCTTCCATAGCCTTTCCAAGCCCAGCCAGCACAATGCAGAATTCAGAGGCAGCACCCACAGAATCCC
CTGGAGCCTGGCCTCCCATGGCCACACCAGAGGCAGCCTCACAGGCTCTGAGGCGGATAATGAGGCTTCC
TCCGGCAAGTACACCCAGCATGGTGGAGGGAATGCCAGCCGGCCTGCTGAGTCCATGCATGAGGGAGTCT
GTTCTTTCCTGCCAGGAAGAACGCTTGTGGGCCTGTCAGACAGCATTGCTTCTGAGGGCAGCTGTGTGCC
CATGAACCCAGGCTCCCCTACCCTGCCGGCTGTGAAGCAAGCAGGCGATGATTCCCAGGGTGTCTGCATC
CCTGTGGGCTCATGTCTTGTTCGCTTTGACCTGCTTGGCTCCCCACTCACAGAGCTTTCTATGCACCAAG
ACCTCAGCCAGGGACATGAGGTCCAGCTGCCCCCTGTCAACCGCAGCCTCAAGCCTAACCAGAAGGCCAA
CCCAACACCGCCCAACCTGAGAAACAACAGGGTCATCAATGAGCTCTCCTTCAAGCCACCTGTCACAGAG
CCCTGGTCTGGGACCAGCCACACCTTTGACTCCAGCTCCTCCCAACACCCCATCTCCACGCAGAGCATCA
CCAACACAGACTCAGAAGACAGTGGAGAGAGGTATCTTTTCCCGAACCCGGCATCTGCATTTCCTGTTTC
CGGTGGCACCAGCAGTTCAGCCCCGCCGAGGAGCACTGGTAACATCCACTACGCGGCCCTGGACTTCCAG
CCGAGCAAGCCATCCATAGGCTCTGTCACGTCCGGCAAGAAGGTGGACTATGTCCAGGTGGATCTGGAGA
AGACCCAGGCCCTGCAGAAGACCATGCATGAACAGATGTGCCTGCGGCAGTCCTCAGAGCCTCCCAGGGG
CGCCAAGCTGTGACTCGGGCCACCAAAACCAGAGTGGGGCCAGGACAGTGCCTCAGAGCTGCTCCGCCAC
ACTCTAAAGCTCTGTAATATCAGGGACCGCATCCCTTACATAGAGAGCAGAGGCCTGATCAATATACATC
CTTTGCCTGCTTGGGGCCCACCTGTGCCTTTGGCTGGCCATGGTCCCCACCTTCACCCCCTTGCTAGGAG
CAGTTGCCAGCAAGCATCCTCAGTCTCTTCCTGCCCCTCAGACCCGGGCTCCCAACAGATTTCCACTCTC
ACACTTACTCATGGTCCTCAGCCTCTTCCTTCTAGCCTCTGGGCTGTTTCCCTCAATCCTGGAACATGAG
GAGCTACCTTGCTGACCCGGGGACCCAAGGCCCACAGGCCACAGTGGACATGGACCTTTTCAGCCCTGGC
ATTTTTTGGTCAGGGGAGAGGCAAGGCCATCAAACGTTGGAATAGTTGAGAAGGAAGGTTAAAGGTGGTC
TTGAGAAGCAAAGGAATTAGATCCTTAGACCAGCAGGGCAGCTGATACCTGCAAGGGCTCCCACTTTCAG
ACTGAGGCCAGAGTATGGCAGCTGCTCCCGGGTGGGAGAGGCAGAGAGGGAAGGGCAAAAGGAAGGGAAA
ACATGAAGACGAACAGCCGAAAGCCACAAGAAGCAGGGCTGGAGCTCCAGAGACTGGGGTGACAAGGACC
AGGGTCAGGGCCCCAGAAATCCGGAGCTGCAGGCTGGCTCTGCTGCTCTTTGCTGATGCCCCTTGGGGGG
CCCTTGCCTGCCTAAGAAGGCTTGATCTGAGCTGGGCAAA

>NM_013994.2 Homo sapiens discoidin domain receptor tyrosine kinase 1 (DDR1), transcript variant 3, mRNA
AGATGCTGCCCCCACCCCCTTAGGCCCGAGGGATCAGGAGCTATGGGACCAGAGGCCCTGTCATCTTTAC
TGCTGCTGCTCTTGGTGGCAAGTGGAGATGCTGACATGAAGGGACATTTTGATCCTGCCAAGTGCCGCTA
TGCCCTGGGCATGCAGGACCGGACCATCCCAGACAGTGACATCTCTGCTTCCAGCTCCTGGTCAGATTCC
ACTGCCGCCCGCCACAGCAGGTTGGAGAGCAGTGACGGGGATGGGGCCTGGTGCCCCGCAGGGTCGGTGT
TTCCCAAGGAGGAGGAGTACTTGCAGGTGGATCTACAACGACTGCACCTGGTGGCTCTGGTGGGCACCCA
GGGACGGCATGCCGGGGGCCTGGGCAAGGAGTTCTCCCGGAGCTACCGGCTGCGTTACTCCCGGGATGGT
CGCCGCTGGATGGGCTGGAAGGACCGCTGGGGTCAGGAGGTGATCTCAGGCAATGAGGACCCTGAGGGAG
TGGTGCTGAAGGACCTTGGGCCCCCCATGGTTGCCCGACTGGTTCGCTTCTACCCCCGGGCTGACCGGGT
CATGAGCGTCTGTCTGCGGGTAGAGCTCTATGGCTGCCTCTGGAGGGATGGACTCCTGTCTTACACCGCC
CCTGTGGGGCAGACAATGTATTTATCTGAGGCCGTGTACCTCAACGACTCCACCTATGACGGACATACCG
TGGGCGGACTGCAGTATGGGGGTCTGGGCCAGCTGGCAGATGGTGTGGTGGGGCTGGATGACTTTAGGAA
GAGTCAGGAGCTGCGGGTCTGGCCAGGCTATGACTATGTGGGATGGAGCAACCACAGCTTCTCCAGTGGC
TATGTGGAGATGGAGTTTGAGTTTGACCGGCTGAGGGCCTTCCAGGCTATGCAGGTCCACTGTAACAACA
TGCACACGCTGGGAGCCCGTCTGCCTGGCGGGGTGGAATGTCGCTTCCGGCGTGGCCCTGCCATGGCCTG
GGAGGGGGAGCCCATGCGCCACAACCTAGGGGGCAACCTGGGGGACCCCAGAGCCCGGGCTGTCTCAGTG
CCCCTTGGCGGCCGTGTGGCTCGCTTTCTGCAGTGCCGCTTCCTCTTTGCGGGGCCCTGGTTACTCTTCA
GCGAAATCTCCTTCATCTCTGATGTGGTGAACAATTCCTCTCCGGCACTGGGAGGCACCTTCCCGCCAGC
CCCCTGGTGGCCGCCTGGCCCACCTCCCACCAACTTCAGCAGCTTGGAGCTGGAGCCCAGAGGCCAGCAG
CCCGTGGCCAAGGCCGAGGGGAGCCCGACCGCCATCCTCATCGGCTGCCTGGTGGCCATCATCCTGCTCC
TGCTGCTCATCATTGCCCTCATGCTCTGGCGGCTGCACTGGCGCAGGCTCCTCAGCAAGGCTGAACGGAG
GGTGTTGGAAGAGGAGCTGACGGTTCACCTCTCTGTCCCTGGGGACACTATCCTCATCAACAACCGCCCA
GGTCCTAGAGAGCCACCCCCGTACCAGGAGCCCCGGCCTCGTGGGAATCCGCCCCACTCCGCTCCCTGTG
TCCCCAATGGCTCTGCGTTGCTGCTCTCCAATCCAGCCTACCGCCTCCTTCTGGCCACTTACGCCCGTCC
CCCTCGAGGCCCGGGCCCCCCCACACCCGCCTGGGCCAAACCCACCAACACCCAGGCCTACAGTGGGGAC
TATATGGAGCCTGAGAAGCCAGGCGCCCCGCTTCTGCCCCCACCTCCCCAGAACAGCGTCCCCCATTATG
CCGAGGCTGACATTGTTACCCTGCAGGGCGTCACCGGGGGCAACACCTATGCTGTGCCTGCACTGCCCCC
AGGGGCAGTCGGGGATGGGCCCCCCAGAGTGGATTTCCCTCGATCTCGACTCCGCTTCAAGGAGAAGCTT
GGCGAGGGCCAGTTTGGGGAGGTGCACCTGTGTGAGGTCGACAGCCCTCAAGATCTGGTTAGTCTTGATT
TCCCCCTTAATGTGCGTAAGGGACACCCTTTGCTGGTAGCTGTCAAGATCTTACGGCCAGATGCCACCAA
GAATGCCAGCTTCTCCTTGTTCTCCAGGAATGATTTCCTGAAAGAGGTGAAGATCATGTCGAGGCTCAAG
GACCCAAACATCATTCGGCTGCTGGGCGTGTGTGTGCAGGACGACCCCCTCTGCATGATTACTGACTACA
TGGAGAACGGCGACCTCAACCAGTTCCTCAGTGCCCACCAGCTGGAGGACAAGGCAGCCGAGGGGGCCCC
TGGGGACGGGCAGGCTGCGCAGGGGCCCACCATCAGCTACCCAATGCTGCTGCATGTGGCAGCCCAGATC
GCCTCCGGCATGCGCTATCTGGCCACACTCAACTTTGTACATCGGGACCTGGCCACGCGGAACTGCCTAG
TTGGGGAAAATTTCACCATCAAAATCGCAGACTTTGGCATGAGCCGGAACCTCTATGCTGGGGACTATTA
CCGTGTGCAGGGCCGGGCAGTGCTGCCCATCCGCTGGATGGCCTGGGAGTGCATCCTCATGGGGAAGTTC
ACGACTGCGAGTGACGTGTGGGCCTTTGGTGTGACCCTGTGGGAGGTGCTGATGCTCTGTAGGGCCCAGC
CCTTTGGGCAGCTCACCGACGAGCAGGTCATCGAGAACGCGGGGGAGTTCTTCCGGGACCAGGGCCGGCA
GGTGTACCTGTCCCGGCCGCCTGCCTGCCCGCAGGGCCTATATGAGCTGATGCTTCGGTGCTGGAGCCGG
GAGTCTGAGCAGCGACCACCCTTTTCCCAGCTGCATCGGTTCCTGGCAGAGGATGCACTCAACACGGTGT
GAATCACACATCCAGCTGCCCCTCCCTCAGGGAGCGATCCAGGGGAAGCCAGTGACACTAAAACAAGAGG
ACACAATGGCACCTCTGCCCTTCCCCTCCCGACAGCCCATCACCTCTAATAGAGGCAGTGAGACTGCAGG
TGGGCTGGGCCCACCCAGGGAGCTGATGCCCCTTCTCCCCTTCCTGGACACACTCTCATGTCCCCTTCCT
GTTCTTCCTTCCTAGAAGCCCCTGTCGCCCACCCAGCTGGTCCTGTGGATGGGATCCTCTCCACCCTCCT
CTAGCCATCCCTTGGGGAAGGGTGGGGAGAAATATAGGATAGACACTGGACATGGCCCATTGGAGCACCT
GGGCCCCACTGGACAACACTGATTCCTGGAGAGGTGGCTGCGCCCCCAGCTTCTCTCTCCCTGTCACACA
CTGGACCCCACTGGCTGAGAATCTGGGGGTGAGGAGGACAAGAAGGAGAGGAAAATGTTTCCTTGTGCCT
GCTCCTGTACTTGTCCTCAGCTTGGGCTTCTTCCTCCTCCATCACCTGAAACACTGGACCTGGGGGTAGC
CCCGCCCCAGCCCTCAGTCACCCCCACTTCCCACTTGCAGTCTTGTAGCTAGAACTTCTCTAAGCCTATA
CGTTTCTGTGGAGTAAATATTGGGATTGGGGGGAAAGAGGGAGCAACGGCCCATAGCCTTGGGGTTGGAC
ATCTCTAGTGTAGCTGCCACATTGATTTTTCTATAATCACTTGGGGTTTGTACATTTTTGGGGGGAGAGA
CACAGATTTTTACACTAATATATGGACCTAGCTTGAGGCAATTTTAATCCCCTGCACTAGGCAGGTAATA
ATAAAGGTTGAGTTTTCCACAAAAAAAAAAAAAAAAAA

>NM_001039130.1 Homo sapiens arachidonate 15-lipoxygenase type B (ALOX15B), transcript variant a, mRNA
GTCCACTGGGCTTGGAGTCAGTGGCAATAACCAGGGGCAATAACCAGGCGTGTCCCAGGGGGGAGCCCCG
CTCTGCAGCCCTGTGCGCCGTAGAGAGCTGGACTTAGGCTGGCAGCATGGCCGAGTTCAGGGTCAGGGTG
TCCACCGGAGAAGCCTTCGGGGCTGGCACATGGGACAAAGTGTCTGTCAGCATCGTGGGGACCCGGGGAG
AGAGCCCCCCACTGCCCCTGGACAATCTCGGCAAGGAGTTCACTGCGGGCGCTGAGGAGGACTTCCAGGT
GACGCTCCCGGAGGACGTAGGCCGAGTGCTGCTGCTGCGCGTGCACAAGGCGCCCCCAGTGCTGCCCCTG
CTGGGGCCCCTGGCCCCGGATGCCTGGTTCTGCCGCTGGTTCCAGCTGACACCGCCGCGGGGCGGCCACC
TCCTCTTCCCCTGCTACCAGTGGCTGGAGGGGGCGGGGACCCTGGTGCTGCAGGAGGGTACAGCCAAGGT
GTCCTGGGCAGACCACCACCCTGTGCTCCAGCAACAGCGCCAGGAGGAGCTTCAGGCCCGGCAGGAGATG
TACCAGTGGAAGGCTTACAACCCAGGTTGGCCTCACTGCCTGGATGAAAAGACAGTGGAAGACTTGGAGC
TCAATATCAAATACTCCACAGCCAAGAATGCCAACTTTTATCTACAGGCTGGCTCTGCTTTTGCAGAGAT
GAAAATCAAGGGGTTGCTGGACCGCAAGGGGCTCTGGAGGAGTCTGAATGAGATGAAAAGGATCTTCAAC
TTCCGGAGGACCCCAGCAGCTGAGCACGCATTTGAGCACTGGCAGGAGGACGCCTTCTTCGCCTCCCAGT
TCCTGAATGGTCTCAACCCTGTCCTGATCCGCCGCTGTCACTACCTCCCAAAGAACTTCCCCGTCACTGA
TGCCATGGTGGCCTCAGTGTTGGGTCCTGGGACCAGCTTGCAGGCTGAGCTAGAGAAGGGCTCCCTGTTC
TTGGTGGATCACGGCATCCTCTCTGGCATCCAGACCAATGTCATTAATGGGAAGCCTCAGTTCTCTGCGG
CCCCAATGACCCTGCTATACCAGAGCCCAGGCTGCGGGCCGCTGCTGCCTCTCGCCATCCAGCTCAGCCA
GACCCCCGGCCCAAACAGCCCCATCTTCCTGCCCACTGATGACAAGTGGGACTGGTTGCTGGCCAAGACC
TGGGTGCGCAATGCCGAGTTCTCCTTCCATGAGGCCCTCACGCACCTGCTGCACTCACATCTGCTGCCTG
AGGTCTTCACCCTGGCTACCCTGCGTCAGCTGCCCCACTGCCACCCTCTCTTCAAGTCCACAGGCATCGG
CATTGAAGGCTTCTCTGAGTTGATACAGAGGAACATGAAGCAGCTGAACTATTCTCTCCTGTGTCTGCCT
GAGGATATCCGGACCCGAGGAGTTGAAGACATCCCAGGCTACTACTACCGTGATGATGGGATGCAGATCT
GGGGTGCAGTGGAACGCTTTGTCTCTGAAATCATCGGTATCTACTACCCAAGTGATGAGTCTGTCCAAGA
TGACAGAGAGCTCCAGGCCTGGGTCAGAGAGATCTTCTCCAAGGGCTTCCTAAACCAGGAGAGCTCAGGT
ATACCCTCCTCACTGGAGACCCGGGAAGCCCTGGTGCAGTATGTCACCATGGTGATATTCACCTGCTCCG
CCAAGCATGCGGCTGTCAGTGCAGGGCAGTTTGACTCCTGTGCTTGGATGCCCAACCTGCCACCCAGCAT
GCAGCTGCCACCACCCACCTCCAAAGGCCTGGCAACATGCGAGGGCTTCATAGCCACCCTCCCACCTGTC
AATGCCACATGTGATGTCATCCTTGCTCTCTGGTTGCTGAGCAAGGAGCCTGGAGACCAAAGGCCCCTGG
GCACCTATCCGGATGAGCACTTCACAGAGGAGGCCCCTCGGCGGAGCATCGCCACCTTCCAGAGCCGCCT
GGCCCAGATCTCGAGGGGCATCCAGGAGCGGAACCAGGGCCTGGTGCTGCCCTACACCTACCTAGACCCT
CCCCTCATCGAGAACAGCGTCTCCATCTAAATCCCAGGGGAACACAGGCCCAGATGACATCCCTTTGACC
ACATCGCTCTAGGATAACTGGCACCCAGAGAAAAGGACTCCTCAGAAAAAACAGGCCCCCATGTGCCTCT
CCTGGGACAACCAGACTCTGTAACTCACCCCCACCACCATACACACACACAAAAACAGAAACAAAATCAA
AACAGAGAAAGCAGAAAATCTACCAAGAACAGAGTCTCAGGACAGAACCACTGAGTCTTTTGGAGGCTCC
AAGCCTCAAAGTGCCCGCAGAGCCCACCTTGAGGGTTTTGCTAGTTGGTTTTGTTTTGCGTTTTACAGCC
GTGGGGGGAAGCACATAATCCCGCCCCAGGGCCCACTAGCATCCACTGATTGGACCTTATGGTCACCCAA
CTCAAGGACAGCCACCAAGAAGTGGCTGCCAAAGAGACTGGGCGCAGTGGCTCATGCCCATAATCCCAGC
ACTTTGGGAGATGGAGGCGGGAAAATCATTTGAGGTCAGAAGTTCAAGGCCAGCCTGGACGACATAGCGA
GACTCCACCTCTACCAAAAAATAAAAATTAAAAAACAAAAAAAAAAAAAAAAA

>NM_015831.2 Homo sapiens acetylcholinesterase (Cartwright blood group) (ACHE), transcript variant E4-E5, mRNA
GGGGTGTGTGCGGGGGGCCGGAGGCGGCGGCTGTCAGAGTCGGCTCAGCCTGCGCCGGGGAACATCGGCC
GCCTCCAGCTCCCGGCGCGGCCCGGCCCGGCCCGGCTCGGCCGCCTCAGACGCCGCCTGCCCTGCAGCCA
TGAGGCCCCCGCAGTGTCTGCTGCACACGCCTTCCCTGGCTTCCCCACTCCTTCTCCTCCTCCTCTGGCT
CCTGGGTGGAGGAGTGGGGGCTGAGGGCCGGGAGGATGCAGAGCTGCTGGTGACGGTGCGTGGGGGCCGG
CTGCGGGGCATTCGCCTGAAGACCCCCGGGGGCCCTGTCTCTGCTTTCCTGGGCATCCCCTTTGCGGAGC
CACCCATGGGACCCCGTCGCTTTCTGCCACCGGAGCCCAAGCAGCCTTGGTCAGGGGTGGTAGACGCTAC
AACCTTCCAGAGTGTCTGCTACCAATATGTGGACACCCTATACCCAGGTTTTGAGGGCACCGAGATGTGG
AACCCCAACCGTGAGCTGAGCGAGGACTGCCTGTACCTCAACGTGTGGACACCATACCCCCGGCCTACAT
CCCCCACCCCTGTCCTCGTCTGGATCTATGGGGGTGGCTTCTACAGTGGGGCCTCCTCCTTGGACGTGTA
CGATGGCCGCTTCTTGGTACAGGCCGAGAGGACTGTGCTGGTGTCCATGAACTACCGGGTGGGAGCCTTT
GGCTTCCTGGCCCTGCCGGGGAGCCGAGAGGCCCCGGGCAATGTGGGTCTCCTGGATCAGAGGCTGGCCC
TGCAGTGGGTGCAGGAGAACGTGGCAGCCTTCGGGGGTGACCCGACATCAGTGACGCTGTTTGGGGAGAG
CGCGGGAGCCGCCTCGGTGGGCATGCACCTGCTGTCCCCGCCCAGCCGGGGCCTGTTCCACAGGGCCGTG
CTGCAGAGCGGTGCCCCCAATGGACCCTGGGCCACGGTGGGCATGGGAGAGGCCCGTCGCAGGGCCACGC
AGCTGGCCCACCTTGTGGGCTGTCCTCCAGGCGGCACTGGTGGGAATGACACAGAGCTGGTAGCCTGCCT
TCGGACACGACCAGCGCAGGTCCTGGTGAACCACGAATGGCACGTGCTGCCTCAAGAAAGCGTCTTCCGG
TTCTCCTTCGTGCCTGTGGTAGATGGAGACTTCCTCAGTGACACCCCAGAGGCCCTCATCAACGCGGGAG
ACTTCCACGGCCTGCAGGTGCTGGTGGGTGTGGTGAAGGATGAGGGCTCGTATTTTCTGGTTTACGGGGC
CCCAGGCTTCAGCAAAGACAACGAGTCTCTCATCAGCCGGGCCGAGTTCCTGGCCGGGGTGCGGGTCGGG
GTTCCCCAGGTAAGTGACCTGGCAGCCGAGGCTGTGGTCCTGCATTACACAGACTGGCTGCATCCCGAGG
ACCCGGCACGCCTGAGGGAGGCCCTGAGCGATGTGGTGGGCGACCACAATGTCGTGTGCCCCGTGGCCCA
GCTGGCTGGGCGACTGGCTGCCCAGGGTGCCCGGGTCTACGCCTACGTCTTTGAACACCGTGCTTCCACG
CTCTCCTGGCCCCTGTGGATGGGGGTGCCCCACGGCTACGAGATCGAGTTCATCTTTGGGATCCCCCTGG
ACCCCTCTCGAAACTACACGGCAGAGGAGAAAATCTTCGCCCAGCGACTGATGCGATACTGGGCCAACTT
TGCCCGCACAGGGGATCCCAATGAGCCCCGAGACCCCAAGGCCCCACAATGGCCCCCGTACACGGCGGGG
GCTCAGCAGTACGTTAGTCTGGACCTGCGGCCGCTGGAGGTGCGGCGGGGGCTGCGCGCCCAGGCCTGCG
CCTTCTGGAACCGCTTCCTCCCCAAATTGCTCAGCGCCACCGCCTCGGAGGCTCCCAGCACCTGCCCAGG
CTTCACCCATGGGGAGGCTGCTCCGAGGCCCGGCCTCCCCCTGCCCCTCCTCCTCCTCCACCAGCTTCTC
CTCCTCTTCCTCTCCCACCTCCGGCGGCTGTGAACACGGCCTCTTCCCCTACGGCCACAGGGGCCCCTCC
TCTAATGAGTGGTCGGACCGTGGGGAAGGGCCCCACTCAGGGATCTCAGACCTAGTGCTCCCTTCCTCCT
CAAACCGAGAGACTCACACTGGACAGGGCAGGAGGAGGGGGCCGTGCCTCCCACCCTTCTCAGGGACCCC
CACGCCTTTGTTGTTTGAATGGAAATGGAAAAGCCAGTATTCTTTTATAAAATTATCTTTTGGAACCTGA
GCCTGACATTGGGGGGAAGTGGGAGGCCCCGGACGGGGTAGCACCCCCCATTGGGGCTATAACGGTCAAC
CATTTCTGTCTCTTCTTTTTCCCCCAACCTCCCCCTCCTGTCCCCTCTGTTCCCGTCTTCCGGTCATTCT
TTTCTCCTCCTCTCTCCTTCCTGCTGTCCTTCTCCGGCCCCGCCTCTGCCCTCATCCTCCCTCTCGTCTT
TCGCACATTCTCCTGATCCTCTTGCCACCGTCCCACGTGGTCGCCTGCATTTCTCCGTGCGTCCTCCCTG
CACTCATACCCCCCCTTCAACCCGCCCAAATGTCCGATCCCCGACCTTCCTCGTGCCGTCCTCCCCTCCC
GCCTCGCTGGGCGCCCTGGCCGCAGACACGCTCGACGAGGCGGAGCGCCAGTGGAAGGCCGAGTTCCACC
GCTGGAGCTCCTACATGGTGCACTGGAAGAACCAGTTCGACCACTACAGCAAGCAGGATCGCTGCTCAGA
CCTGTGACCCCGGCGGGACCCCCATGTCCTCCGCTCCGCCCGGCCCCCTAGCTGTATATACTATTTATTT
CAGGGCTGGGCTATAACACAGACGAGCCCCAGACTCTGCCCATCCCCACCCCACCCCGACGTCCCCCGGG
GCTCCCGGTCCTCTGCATGTCTCAGGCTGAGCTCCCTCCCCCGCGGTGCCTTCGCCCCTCTGGGCTGCCA
ATAAACTGTTACAGCCAAAAAAAAAAAAAAAAAAAAAA

>NM_033226.2 Homo sapiens ATP binding cassette subfamily C member 12 (ABCC12), mRNA
GCCTTGGTCATTGGACCGGCTCCCAACCAAAACCACACCATAGGGTTTTCTGCTCTTGGCCAACCCAACA
TGAGAAAAGAGGAATTAAATGGTCCTACTAATAAGAAAGCCTCAGCGTAGCATTAAGGGACGTAGCAGGT
CTTCTGGCCACACTCCCCTACAAATGTGGAAAGCTCATTGGTGAAAACAGTTCTCAGGGGTCAAAGCAAA
GGAACTGATCTGGGTAAAGTAGAGGCTGCCTGATCCCAATCAGACATCCTCACCTCTCAATAACCTTTGC
CATTTCTCTGCCATAGAGTGAAAGTGTCCCCAGGCCAAAAGCCCAGGGCTCCAGGCTGCCATCAGGATGG
TGGGTGAAGGACCCTACCTTATCTCAGATCTGGACCAGCGAGGCCGGCGGAGATCCTTTGCAGAAAGATA
TGACCCCAGCCTGAAGACCATGATCCCAGTGCGACCCTGTGCAAGGTTAGCACCCAACCCGGTGGATGAT
GCCGGGCTACTCTCCTTCGCCACATTTTCCTGGCTCACGCCGGTGATGGTGAAAGGCTACCGGCAAAGGC
TGACCGTAGACACCCTGCCCCCATTGTCGACATATGACTCATCTGACACCAATGCCAAAAGATTTCGAGT
CCTTTGGGATGAAGAGGTAGCAAGGGTGGGTCCTGAGAAGGCCTCTCTGAGCCACGTGGTGTGGAAATTC
CAGAGGACACGCGTGTTGATGGACATCGTGGCCAACATCCTGTGCATCATCATGGCAGCCATAGGGCCGG
TGATTCTCATTCACCAAATCCTCCAGCAGACTGAGAGGACCTCTGGGAAAGTCTGGGTTGGCATTGGACT
GTGCATAGCCCTTTTTGCCACCGAGTTTACCAAAGTCTTCTTTTGGGCCCTTGCCTGGGCCATCAACTAC
CGCACGGCCATCCGGTTGAAGGTGGCGCTCTCCACCTTGGTTTTTGAAAACCTAGTGTCCTTCAAGACAT
TGACCCACATCTCTGTTGGCGAGGTGCTCAATATACTGTCAAGTGATAGCTATTCTTTGTTTGAAGCTGC
CTTGTTTTGTCCTTTGCCAGCCACCATCCCGATCCTAATGGTCTTTTGTGCGGCGTACGCCTTTTTCATT
CTGGGGCCCACAGCTCTCATCGGGATATCAGTGTATGTCATATTCATACCCGTCCAGATGTTTATGGCCA
AGCTCAATTCAGCTTTCCGAAGGTCAGCAATTTTGGTGACAGACAAGCGAGTTCAGACAATGAATGAGTT
TCTGACCTGCATCAGGCTGATCAAAATGTATGCCTGGGAGAAATCTTTTACCAACACTATCCAAGATATA
AGAAGGAGGGAAAGAAAATTACTGGAAAAAGCTGGATTTGTCCAAAGTGGAAACTCTGCCCTGGCCCCCA
TCGTGTCCACCATAGCCATCGTGCTGACATTATCCTGCCACATCCTCCTGAGACGCAAACTCACCGCACC
CGTGGCATTTAGTGTGATTGCCATGTTTAATGTAATGAAGTTTTCCATTGCAATCTTGCCCTTCTCCATC
AAAGCAATGGCTGAAGCGAATGTCTCTCTAAGGAGAATGAAGAAAATTCTCATAGATAAAAGCCCCCCAT
CTTACATCACCCAACCAGAAGACCCAGATACTGTCTTGCTTTTAGCAAATGCCACCTTGACATGGGAGCA
TGAAGCCAGCAGGAAAAGTACCCCAAAGAAATTGCAGAACCAGAAAAGGCATTTATGCAAGAAACAGAGG
TCAGAGGCATACAGTGAGAGGAGTCCACCAGCCAAGGGAGCCACTGGCCCAGAGGAGCAAAGTGACAGCC
TCAAATCGGTTCTGCACAGCATAAGCTTTGTGGTGAGAAAGGGGAAGATCTTGGGAATATGTGGGAATGT
GGGAAGTGGAAAGAGCTCCCTCCTTGCAGCTCTCCTAGGACAGATGCAGCTGCAGAAAGGGGTGGTGGCA
GTCAATGGAACTTTGGCCTACGTTTCACAGCAGGCATGGATCTTTCATGGAAATGTGAGAGAAAACATAC
TCTTTGGAGAAAAGTATGATCACCAAAGGTATCAGCACACAGTCCGCGTCTGTGGCCTCCAGAAGGACCT
GAGCAACCTCCCCTATGGAGACCTGACTGAGATTGGGGAGCGGGGCCTCAACCTCTCTGGGGGGCAGAGG
CAGAGGATTAGCCTGGCCCGCGCTGTCTACTCCGACCGTCAGCTCTACCTGCTGGACGACCCCCTGTCGG
CCGTGGACGCCCACGTGGGGAAGCACGTCTTTGAGGAGTGCATTAAGAAGACGCTCAGGGGAAAGACAGT
CGTCCTGGTGACCCACCAGCTACAGTTCTTAGAGTCTTGTGATGAAGTTATTTTATTAGAAGATGGAGAG
ATTTGTGAAAAGGGAACCCACAAGGAGTTAATGGAGGAGAGAGGGCGCTATGCAAAACTGATTCACAACC
TGCGAGGATTGCAGTTCAAGGATCCTGAACACCTTTACAATGCAGCAATGGTGGAAGCCTTCAAGGAGAG
CCCTGCTGAGAGAGAGGAAGATGCTGGTATAATCGTTTTGGCTCCAGGAAATGAGAAAGATGAAGGAAAA
GAATCTGAAACAGGCTCAGAATTTGTAGACACAAAAGTTCCTGAGCACCAGCTCATCCAGACTGAATCCC
CCCAGGAAGGAACCGTGACCTGGAAAACATATCACACGTACATTAAGGCTTCTGGAGGGTACCTCCTTTC
TCTCTTCACTGTGTTCCTCTTCCTCCTGATGATTGGCAGCGCTGCCTTCAGCAACTGGTGGCTGGGTCTC
TGGTTGGACAAGGGCTCACGGATGACCTGTGGGCCCCAGGGCAACAGGACCATGTGTGAGGTCGGCGCGG
TGCTGGCAGACATCGGTCAGCATGTGTACCAGTGGGTGTACACTGCAAGCATGGTGTTCATGCTGGTGTT
TGGCGTCACCAAAGGCTTCGTCTTCACCAAGACCACACTGATGGCATCCTCCTCTCTGCATGACACGGTG
TTTGATAAGATCTTAAAGAGCCCAATGAGTTTCTTTGACACGACTCCCACTGGCAGGCTAATGAACCGTT
TTTCCAAGGATATGGACGAGCTGGATGTGAGGCTGCCGTTTCACGCAGAGAACTTTCTGCAGCAGTTTTT
TATGGTGGTGTTTATTCTCGTGATCTTGGCTGCTGTGTTTCCTGCTGTCCTTTTAGTCGTGGCCAGCCTT
GCTGTAGGCTTCTTCATTCTGTTACGCATTTTCCACAGAGGAGTCCAGGAGCTCAAGAAGGTGGAGAATG
TCAGCCGGTCACCCTGGTTCACCCACATCACCTCCTCCATGCAGGGCCTGGGCATCATTCACGCCTATGG
CAAGAAGGAGAGCTGCATCACCTATCACCTCCTCTACTTTAACTGTGCTCTCAGGTGGTTTGCGCTGAGA
ATGGATGTCCTCATGAACATCCTTACCTTCACTGTGGCCTTGTTGGTGACCCTGAGTTTCTCCTCCATCA
GTACTTCATCCAAAGGCCTGTCATTGTCATACATCATCCAGCTGAGCGGACTGCTCCAAGTGTGTGTGCG
AACGGGAACAGAGACGCAAGCCAAATTCACCTCCGTGGAGCTGCTCAGGGAATACATTTCGACCTGTGTT
CCTGAATGCACTCATCCCCTCAAAGTGGGGACCTGTCCCAAGGACTGGCCCAGCCGTGGGGAGATCACCT
TCAGAGACTATCAGATGAGATACAGAGACAACACCCCCCTTGTTCTCGACAGCCTGAACTTGAACATACA
AAGTGGGCAGACAGTCGGGATTGTTGGAAGAACAGGTTCCGGAAAGTCATCGTTAGGAATGGCTTTGTTT
CGTCTGGTGGAGCCAGCCAGTGGCACAATCTTTATTGATGAGGTGGATATCTGCATTCTCAGCTTGGAAG
ACCTCAGAACCAAGCTGACTGTGATCCCACAGGATCCTGTCCTGTTTGTAGGTACAGTAAGGTACAACTT
GGATCCCTTTGAGAGTCACACCGATGAGATGCTCTGGCAGGTTCTGGAGAGAACATTCATGAGAGACACA
ATAATGAAACTCCCAGAAAAATTACAGGCAGAAGTCACAGAAAATGGAGAAAACTTCTCAGTAGGGGAAC
GTCAGCTGCTTTGTGTGGCCCGAGCTCTTCTCCGTAATTCAAAGATCATTCTCCTTGATGAAGCCACCGC
CTCTATGGACTCCAAGACTGACACCCTGGTTCAGAACACCATCAAAGATGCCTTCAAGGGCTGCACTGTG
CTGACCATCGCCCACCGCCTCAACACAGTTCTCAACTGCGATCACGTCCTGGTTATGGAAAATGGGAAGG
TGATTGAGTTTGACAAGCCTGAAGTCCTTGCAGAGAAGCCAGATTCTGCATTTGCGATGTTACTAGCAGC
AGAAGTCAGATTGTAGAGGTCCTGGCGGCTGATTCTAGAGGAGGAAGAGGCTCTGTGAGATGAATAGGAG
GAGTCTTCAGGAGGAGGGGCTGTCCTCTCCGCAGGCAGCCCTGGTCTTCAGCCCCTCCCATCCACGGAGT
GAGCTGGGGCTGAAGTTGTCCCCACTGCCATACTCAGTCCATGTCACCCCACTTGGTGGGCTTGGGGTTG
GTTCTGGGTGGTGAACCGGGGCAGACCCAGCTAATGGATTAAAAAACTGCCCTTCACCTCCCAAATCCCC
AAGGGTTCCTCATGTGTTTTCACCAAAACCACCCCAGTGCCTGAGATTGAAAATATTGTAACTTTCAGTT
AGAAATCAGCCACAATAAACAACATGGGAAAATGCCTTAGGATGGAGTTTGCAAGGTTTCCTTGCCCATT
ATCAGAAGGAAAAAGAGCAGAATTTTCTTCTCGTTTAACCCCACTCACTTCCATCTTGACTGGGTGACAA
GTGGTAATGACACAGATTTGTAGCGTGAAAGACTGAATACAGTGTTTGGCCAAAAATTTTTTTAAAAATC
ATATTATATGTTTCAATTGATCTGTTAGAATAACCAAGAAAACAAAATGCTGGAGTTTCTCTATAAATGA
CACTTTTATATCTTCTTTATTCGTCGTTAAAACGCGGTAGGAAATTACCCTGAAATGTCGCCTTGCAATT
ATTTCACTGAAGATATTCCAATTTCCATACTATTTCCTCCAATAGACCCTTGTTGCCT

>NM_000796.3 Homo sapiens dopamine receptor D3 (DRD3), transcript variant a, mRNA
GATAGAGAGACAAAGAGGAAAAGAGAGCGAGGTAGAAAACGGATACTGCCTATGCCTACTCCATCCCTCT
TTCAGCACCAAGGACAGAACCTCTGAGCGGCTGACCCAAGCAACGCTCAGTTTAGGGTCCCTCCCAAATC
CTCTAAAGAAAACGGATACATTCGAAAGCAGCTATGAAACATGCACTAAGGTCTAATAGGGAAGCTGGAA
AAGCAGCACTCAAGTAATTTCACCTTAGAGGCAAAAATGGGTGATTTCTTTCTGTTCATTTCATAGTTTC
TGAGTCCTGAGAAAGGCAAAGTTTGCTTTGCTTGGGTATGTCTGCTGTCAGTAAATGGCTGCAGGAGCCG
AAGTGGTAAACTCCTCGGTCTCCAGAAATCAGAAGAAAATTTTAGGGAAGCCCCTTGGCATCACGCACCT
CCCTCTGGGCTATGGCATCTCTGAGCCAGCTGAGTGGCCACCTGAACTACACCTGTGGGGCAGAGAACTC
CACAGGTGCCAGCCAGGCCCGCCCACATGCCTACTATGCCCTCTCCTACTGCGCGCTCATCCTGGCCATC
GTCTTCGGCAATGGCCTGGTGTGCATGGCTGTGCTGAAGGAGCGGGCCCTGCAGACTACCACCAACTACT
TAGTAGTGAGCCTGGCTGTGGCAGACTTGCTGGTGGCCACCTTGGTGATGCCCTGGGTGGTATACCTGGA
GGTGACAGGTGGAGTCTGGAATTTCAGCCGCATTTGCTGTGATGTTTTTGTCACCCTGGATGTCATGATG
TGTACAGCCAGCATCCTTAATCTCTGTGCCATCAGCATAGACAGGTACACTGCAGTGGTCATGCCCGTTC
ACTACCAGCATGGCACGGGACAGAGCTCCTGTCGGCGCGTGGCCCTCATGATCACGGCCGTCTGGGTACT
GGCCTTTGCTGTGTCCTGCCCTCTTCTGTTTGGCTTTAATACCACAGGGGACCCCACTGTCTGCTCCATC
TCCAACCCTGATTTTGTCATCTACTCTTCAGTGGTGTCCTTCTACCTGCCCTTTGGAGTGACTGTCCTTG
TCTATGCCAGAATCTATGTGGTGCTGAAACAAAGGAGACGGAAAAGGATCCTCACTCGACAGAACAGTCA
GTGCAACAGTGTCAGGCCTGGCTTCCCCCAGCAAACCCTCTCTCCTGACCCGGCACATCTGGAGCTGAAG
CGTTACTACAGCATCTGCCAGGACACTGCCTTGGGTGGACCAGGCTTCCAAGAAAGAGGAGGAGAGTTGA
AAAGAGAGGAGAAGACTCGGAATTCCCTGAGTCCCACCATAGCGCCCAAGCTCAGCTTAGAAGTTCGAAA
ACTCAGCAATGGCAGATTATCGACATCTTTGAAGCTGGGGCCCCTGCAACCTCGGGGAGTGCCACTTCGG
GAGAAGAAGGCAACCCAAATGGTGGCCATTGTGCTTGGGGCCTTCATTGTCTGCTGGCTGCCCTTCTTCT
TGACCCATGTTCTCAATACCCACTGCCAGACATGCCACGTGTCCCCAGAGCTTTACAGTGCCACGACATG
GCTGGGCTACGTGAATAGCGCCCTCAACCCTGTGATCTATACCACCTTCAATATCGAGTTCCGGAAAGCC
TTCCTCAAGATCCTGTCTTGCTGAGGGAGC

>NM_207647.2 Homo sapiens fibronectin type III and SPRY domain containing 1-like (FSD1L), transcript variant 1, mRNA
GGCAACCGCGGCGTGACTACGGCGCGCGCGGTCTGGGCGCGGACGGGTGGGGCCGGGCGGTGCCGGTGCG
GGCTGGGGCAGTGCAGTGAGTAGCGGTCTTGGGGTGTGCGATCTCGCTGAGCCTCCTCACACGGTTCGTC
GTCTCGGGTTCGAGCCCAGTGGGCTTAGCCACTCGCCATGGACTCCCAGAAAGAAGCTCTACAGAGGATC
ATTTCAACTCTGGCAAATAAAAATGATGAAATTCAGAACTTTATTGATACACTACATCATACACTAAAAG
GAGTTCAGGAAAATTCGTCCAACATACTCTCAGAGTTAGATGAAGAATTTGATAGTTTATACTCTATACT
GGATGAAGTAAAAGAAAGTATGATTAACTGTATCAAGCAGGAACAAGCTCGTAAATCCCAAGAGTTACAG
AGTCAGATTAGTCAATGTAATAATGCCCTGGAGAACTCTGAAGAACTATTAGAATTTGCAACAAGGTCAT
TAGATATAAAGGAACCTGAAGAATTTTCAAAGGCTGCCAGACAGATCAAGGATAGAGTCACAATGGCTTC
AGCCTTTCGCCTTTCTTTGAAACCAAAGGTCAGTGACAACATGACTCATTTAATGGTGGATTTCTCACAG
GAAAGACAGATGCTGCAAACTTTGAAGTTTTTGCCAGTCCCCAAAGCTCCAGAGATAGATCCAGTAGAGT
GTTTGGTGGCAGATAACTCTGTAACAGTGGCTTGGAGAATGCCAGAAGAAGATAATAAGATTGACCATTT
TATACTGGAACATAGGAAGACTAATTTTGATGGACTTCCACGTGTAAAGGATGAGCGATGCTGGGAGATA
ATTGATAATATTAAGGGTACTGAATATACACTATCAGGCTTAAAATTTGATTCAAAGTATATGAATTTCA
GAGTGCGAGCTTGTAACAAGGCTGTGGCTGGAGAGTATTCTGATCCAGTGACTCTAGAGACCAAAGCACT
TAACTTCAATTTGGATAACTCCTCATCCCATTTGAACCTGAAAGTTGAAGATACATGTGTAGAGTGGGAT
CCTACTGGAGGAAAAGGTCAAGAAAGTAAAATTAAAGGAAAAGAGAACAAGGGCAGAAGTGGTACACCAT
CCCCAAAACGAACATCTGTAGGCTCCAGGCCACCAGCAGTAAGAGGCAGTAGAGATCGTTTTACTGGAGA
ATCATACACAGTGCTGGGAGACACTGCTATTGAAAGTGGACAACATTATTGGGAGGTCAAGGCCCAGAAG
GATTGTAAATCCTACAGTGTGGGAGTAGCATACAAAACGTTGGGGAAATTTGACCAATTGGGAAAGACAA
ACACTAGTTGGTGTATCCATGTCAACAACTGGCTACAAAACACATTTGCAGCAAAGCATAATAATAAAGT
CAAAGCTTTGGATGTTACTGTTCCTGAAAAAATAGGTGTATTTTGTGATTTTGATGGGGGTCAACTTTCA
TTCTATGATGCAAATTCTAAACAGTTGCTATATTCCTTTAAGACAAAATTTACTCAGCCAGTACTACCTG
GTTTCATGGTATGGTGTGGTGGACTTTCTTTGAGTACTGGGATGCAGGTTCCAAGTGCTGTGAGAACACT
TCAGAAAAGTGAAAATGGAATGACTGGTTCAGCTAGCAGCCTGAACAATGTTGTTACTCAATAGTGTCTA
CTCAGAATACGTTTACCCTCCGTCTTGATTAGGTGGCCTTTTCTGTGCAGTTACTAATCACAGGAATTTG
GTAGTAGTGAAAATCAGGTTTGCTGTGTTCTGCTTTGAGGCCTGGAATCTTTTATCATTAAACACCTAGT
ACGAAGCATTTGCAGGAACCTACTGTGCAGTATCATAGAAGCAAGCAGATACCAAGCAAAAAACTGATGA
TTGAAGAGTAAATGGGGGAAAAGGCAGTGTTTAATTAACATAAAAACTCATTTTTGTATTTCTTGGATTA
CTTTGACTATTCTAATGTTTAATTACATATGGTAACCCTAAGGCCTGGGGAGAAAAGCTTTTAAATCTTG
CCTTCTTTCTTCTGTACTTTGTCTTTTTAAAATCTCATTACTATCTATTATTTAGTTCTAACACAGAAGC
TTTAAAAATACATAGTCATCCAAGGTTTTCTAAAAATTGAAATCATATGTTGGGAATGGTAAAAAGGTTT
TCAAATGGTTTATTTTTCCTCTTTTATAAATAAGTTTTACAAAATTTTCCTCTTTTGTTTATTGACTAGA
TTGTATATAATTTTCTTTTTTCCAAAATATTGTGATAAGAAATTTCTAGACACAACAGCTTAAAATCACC
CAAATTTCAGTTCTTTACCTACTGCACTAACAATGGCAAGGGGGGTATTCTTTATATGTTGCCTTGTTTA
ACTACAGTTCTTTTCATTCCATCACTTTAGGTGATGGGTAAGATTTTTGAAAGCCTTATATTTTTTGATT
TTGTTGTCTAGTTTAATCCTACCTTTAATAGTTGTGTTTGGTAAAATTCCCACTTGAATGTGACACTGAT
AATAATTATGCTGATTTTTAGCATCTCTTATAGGAATCAAAGTTTATTAAAGTTACATAGAGGATTGAAA
AATGTATATCACTCAATTTTTATCTAAGAAGGATAGGTTATAAAGGGAGGTACCTAAATACTCAAATAAT
GTATATATTCTTTTTCATAACATATGGAATGCTTTAAGCAATTGTTTTGAAAAAAATCTGCGTATCTTTG
ACTTAATTGGCACATGACTTTTTCAAGCAGCCATTCATTCAGAGGTTTGTTTTCTCTCAGTCCTTTTGCT
ACATTCACTTTCTTTTCAAAGAAATGTTAATTATTACAAAAATTGACATAGATATCTTTCCCAAACTTGG
GGTAAAACCCATGGTTATGTGGAACATAACTGTTCTTAAAAAGTCAATTATAATTTGTAACTCACATCCT
TTGAGCTAAACTAAATTAAAATTACAGTATTTAATAATTCTTTGGGCATTTTTAAGAGGTCTGAATTTGT
ATTTTTCTTCATTTTTGAAACTTTACATTTGTTGACTTTTTTTCATTCTCATTTAAAATATATTGTGCTA
TGATAACCAACCTTCTTCCAAGGAGTGACCATTACTGCCTACATTTGCGTTGCTTTCTACATAGAGACTT
GTATAATAGTATTAATAGTAGCTCATTCTCTCTAAAAATTTACTGCCCACTGATAGGATGTTTTGTTTCC
TTGATAAAACAAATGTAAATGAGGAATTTTATTTGAATTGGAATATTGTTTTTCTAGAGGACATTCATAT
CTGCACTATTATCTGATGACATGTTGGTAATTTTAAAGACTGCAAGGCAGTTTAGAGAATGAAGTAAACC
AATAGATACTCTTTTGATTCTCCAAAGAAATATAATTTTGGTTTTTGTTCCTCAGAGAGAGTTTGAAAGA
AATTTTCAGATGTTCTGTTCCCTATAGAGGGCCTATTCCAGGATCTAAATGAATGGGAATTTATAATTCC
TTTCATAGACTCAAACCTGAAAGCAGAAATTTTTAGTAGTTGAGTTGCTTTAAGTGAATTTTAACAAATA
TGACACAGAAAAGGTCAGATGCTGTTGTATAAAATTTTTTACTAGTGTGTCTTATATAATTCTTTCTTCT
CATTAATTCAGTGCCTTTTTCCTCTAAGCATACTCTTGGTCCATGCCCCATGCAGTGTCAACTGATGTTT
AAGCTACAGAGCATTGTTGTAGTGGTGAGGGCCCTCTGTTGCAGGGGCATGGGGAAATGCATATATTAAT
CAGGGGCTGGAGGAGTATACATGATTCTTGTGTTCATGTTGTCATTTGAAACTCTTCACATAAAATTTTC
TAATATTCATTTGGAAAACCTCTCCACTGGAGAGGTTTCATCTCTGAGAGGTTTTGTAATAATAGTGTAA
GTTCAGTAAATCCAGTCCAAATTCTCATCACATGTATTATTTGATACTAAATTTTCAATTATTACTTCAA
AATAAGAGTCTGAGGATTTCTTCTTACTGGCGTTCTTAAAGGTCTCTAAAATTAAAGAACAAGATGTGGT
TTTTTGTTTAAGACGTTTTTAGTTTATTTGTTGTTAAGTTAAACTGGAGAAAGTTTGTCATCCTCATTTT
CAAACTGAAAACTAATCAAATATAGTGCCTATTTAGTCTCAAAATAAGGTAACTATTAACTTGATTATAC
TATATAATATTCTCAATTACATTTGAATTTAAAAATATTGAGCTCTTGATTACAATTTAATACATTGTAA
AAAGTATTAAATCCTTTGAAACATCAAAAAAAAAAAAAAA

>NM_152500.2 Homo sapiens coiled-coil domain containing 17 (CCDC17), mRNA
GGCTTTATGTCTCTTTCATCCTCCTCTGCCTTTCCCCTGCCCTTGATCCCTTCTGCAGGTCTTGGCTGGT
TTCAGGAAACGGGTCCCATCCCATGGACTCCCACTCTGGGGAGCCTGCGCTCCTGCCCTGTGGGACCTGT
GACATGGTTTTCCGCTCCTCAGCTCTGTTAGCCACCCATACTCAGCGCTTCTGCATTGGCCACCCGACCC
AAGAGATGACATTTGGAGCACAGGCATCAGTTGCCACTGAACCCCAGCGGGCCGCGAACTGAGCCGACGC
CTCCAAGTTGTGGCCTGTACGCGGGGCGGGATGTCCCGCCTCTTCGGCCTGGAGCAGGAGATTCGAGAAC
TACAAGCTGAGGCCGGGAGGACGCGGGGAGCTCTAGAGGTGTTGGGGGCCCGCATTCAGGAGCTGCAGGC
GGAGCCAGGGAACCCGCTGAGCTCCCGGCGAGAGGCAGAACTTTATTCTCCAGTGCAAAAGGCCAACCCG
GGAACTCTGGCTGCCGAAATCCGGGCGCTGCGGGAGGCCTACATTCGAGACGGGGGCCGGGACCCCGGCG
TGCTGGGCCAGATATGGCAGTTGCAGGTGGAGGCGTCTGCACTGGAGCTGCAGCGGTCGCAGACCCGCAG
AGGAAGGGCAGGTGCCACCTCAGGGGAGCTTCCAGTAGTGGAGGCTGAAAACCGGCGCTTGGAGGCAGAA
ATCTTGGCCTTGCAAATGCAGAGGGGTCGGGCACCCTTGGGGCCCCAGGATCTGCGACTCCTGGGGGATG
CCAGCCTACAACCGAAGGGGAGGAGAGATCCCCCACTCCTCCCGCCACCGGTGGCACCACCGCTGCCACC
ACTTCCAGGCTTCTCGGAGCCACAGCTTCCTGGAACAATGACCAGAAACCTGGGCCTGGACTCACACTTC
CTCCTGCCCACATCGGACATGCTGGGCCCTGCACCCTATGATCCTGGGGCTGGCCTGGTCATTTTCTATG
ATTTCCTGCGGGGCCTTGAGGCTTCCTGGATTTGGGTGCAACTAAGGACTGGCTTGGCACGCGATGGACG
GGATACAGGAAGGACCACAGCGTTGCCCCCAGCCCTTTGCCTGCCCCCACCTCCTGCTCCCGGGCCCATG
GGCAACTGTGCCATCCTTGCCAGCAGGCAGCCTGTGCCCAGACTACCACCCTCATCATCAGTATCTTTGG
TCTGTGAGCTGCAGGTCTGGCAGGGGCTAGCATGGGCTAGGGCACCACAGCCAAAGGCTTGGGTCTCACT
TGGACTATTTGACCAAGATCAGCGGGTGCTAAGTGGCCGCTGGCGCCTCCCACTTCGGGCCCTTCCTCTG
GACCCCAGCCTTAGCCTTGGGCAGCTGAATGGGATTCCTCAGGCAGGTCAGGCTGAGCTCTTTCTGCGGC
TGGTGAATGCAAGAGATGCAGCTGTACAGACACTGGCAGAGATCAATCCAGCAAGTGTCCATGAGTACCA
GTACCCACCTCCGGTGTCCAGCACATCTTCACTGGAAGCCAGCTTCCTCACCCCCGCAGTTGGCTTTGCT
GATCCCCCACCTCGTACAGAAGAGCCCCTCAGTGGAGTCAAGGATAGAGATGAGGGTTTGGGCCCTCACC
ACAGTTCTGACTTGCCCCCAGTGAGTTTCTGAACCCAAGTGAATGTGGAGATGAGCATCTGAACATGCAC
AGGACTGGGGCCTATTTCCAGACCTACAGGTTTACTACTCCATGTTCTGACATTGGGTCTAGAAGCATCT
AGCAGTTGAGTACAGAAAACCAGTTCCAACCACAGCTTTACCACCTCCCGTTAAGTCCTTAACTTTTCTG
TACCTCTTCTGTTTTTGTAAAACAGATTAAGGATTAAATGAGTTTGTCAGGTAAAAAAAAAAAAAAAAAA
AAAAAAAAAAAAAAAAAAAAAAAA

>NM_001821.3 Homo sapiens CHM like Rab escort protein (CHML), mRNA
ATAAGAAAAAAAATATTTTAAAAGGGTAACCGTTAAACAGCTAGGACCTGCAACTTCAGTGCTTCTGGGA
TAACTGGAACATCAGAAGGACAGATTTTATTACAGCATAATCACACCTCATTTCTTTCATCAGCAGTTGT
CACCAGACGCTGTTACTTCCTAAAATGGCGGACAATCTTCCCACAGAGTTTGATGTGGTTATAATAGGGA
CAGGTTTGCCCGAATCCATCCTTGCAGCTGCATGTTCAAGAAGTGGTCAGAGGGTTCTGCATATTGATTC
AAGAAGCTACTATGGAGGAAACTGGGCTAGTTTCAGCTTTTCAGGATTGCTATCCTGGTTGAAGGAGTAT
CAGCAAAACAATGACATTGGGGAAGAAAGTACTGTTGTATGGCAGGACCTGATCCATGAAACAGAAGAAG
CCATCACTCTTCGCAAGAAGGATGAAACTATTCAACACACAGAAGCTTTTTGCTACGCCAGTCAGGATAT
GGAGGACAACGTTGAAGAGATTGGTGCTCTGCAGAAAAATCCTTCTTTGGGGGTGTCTAATACCTTCACT
GAAGTTCTGGATTCTGCATTACCTGAAGAAAGCCAGTTATCGTATTTTAATAGCGACGAAATGCCTGCAA
AACACACTCAGAAAAGTGATACAGAGATTTCACTAGAAGTAACTGATGTAGAGGAATCAGTGGAGAAGGA
AAAGTATTGTGGAGATAAAACTTGTATGCACACAGTTTCAGATAAAGATGGAGATAAAGATGAAAGCAAA
TCTACAGTAGAAGATAAGGCCGATGAACCAATTAGAAATAGGATTACTTACTCTCAAATAGTTAAAGAAG
GCAGGAGGTTTAATATTGATTTGGTGTCAAAACTGCTGTATTCTCAAGGATTGCTAATTGATCTTTTAAT
CAAATCAGATGTTAGTCGTTATGTAGAATTTAAAAATGTCACTAGGATTCTTGCATTTCGGGAAGGAAAG
GTAGAACAAGTTCCTTGTTCCAGAGCAGATGTCTTTAATAGCAAGGAACTCACCATGGTTGAAAAGAGGA
TGCTAATGAAATTTCTCACATTTTGTTTAGAGTATGAACAACATCCTGATGAATACCAAGCTTTCAGGCA
GTGTTCATTTTCAGAATACTTAAAAACTAAAAAACTAACTCCCAACCTTCAACATTTTGTACTGCACTCA
ATTGCAATGACATCAGAATCATCTTGCACTACAATAGATGGTCTTAACGCAACTAAAAACTTCCTTCAGT
GTCTCGGACGGTTTGGCAACACCCCCTTTTTATTTCCCTTGTATGGCCAAGGAGAAATTCCCCAGGGTTT
CTGTAGGATGTGTGCAGTTTTTGGTGGAATCTATTGTCTTCGTCATAAAGTACAATGCTTTGTAGTCGAC
AAAGAATCTGGACGATGTAAAGCAATTATAGATCACTTTGGTCAAAGAATAAATGCTAAATATTTTATTG
TGGAAGACAGTTACCTTTCTGAGGAAACATGCTCAAATGTGCAGTATAAGCAGATCTCTAGGGCAGTACT
CATTACAGATCAGTCTATACTAAAGACAGATTTAGATCAGCAGACTTCCATTCTGATAGTTCCTCCAGCA
GAGCCAGGAGCTTGTGCTGTACGGGTCACAGAATTATGTTCTTCAACCATGACATGCATGAAGGACACCT
ATCTGGTACATTTGACATGTTCATCTTCTAAAACAGCAAGAGAAGACTTAGAATCAGTGGTGAAGAAATT
ATTCACTCCGTATACTGAAACAGAAATAAACGAGGAAGAACTTACAAAGCCAAGACTCTTGTGGGCTCTT
TATTTTAATATGAGAGATTCCTCGGGAATCAGCAGAAGCTCGTATAATGGCTTGCCTTCCAATGTTTATG
TCTGCTCTGGGCCTGACTGTGGCCTGGGAAATGAGCATGCTGTCAAGCAAGCTGAAACACTTTTCCAGGA
GATCTTTCCAACTGAAGAATTCTGCCCTCCACCTCCAAATCCAGAAGACATTATCTTTGATGGTGATGAT
AAGCAGCCAGAGGCTCCTGGAACCAATAATGTAGTAATGGCCAAACTAGAATCCTCTGAGGAAAGCAAAA
ACCTAGAAAGCCCAGAGAAGCACCTTCAAAATTAGAAAAGAGCAATCTCGAAATGCTGTTTTGGACCTCC
TTCATGGCATCAGAATTTTCTCATTTAAAGGACAGTTTCCCATATGAGTAATTAGAAGTGGTTATATATG
ATGAATGCTATGCAGATGTTGTCTTTAACTCTCAGACATTCAGCATTGAATATCTTTGTTAACCTATCAA
TGAGTGATTTATTGATTATTGAACATTTTGTTTAGAATGGGCTATATGACCCAGAATCTTAAAACAGAGT
TAGCTTTATTTTAGTATTGGGTATATATGTAAGGGTTCCATATTAGCAACTCAGCTTAAAGGTAATGTAT
TTGCTAATGATCTTCAGATTTTATCTTTGTCTACAGAACAATTAGTAATACCCAAGTAATATTTTAATTA
CTTTTGCAGCTGTTACAGTTGCTGCGGCCTGTTCGAATAGTGAAACATACACAAATGGTAAATTATGTGG
ATCTTTTGCATATAATATAAATGTATAGACATGGTGGTAGGAATAGCAACTAATACAAATGCCAATATGA
TAATAAAATACATTTGTCTATAATCGTTTAAAGATTAGCTTTGCATGATCCTTTATGCACTGTGAAGGTC
TGAAGTTTATAATACTCACTTGACCCTTGTAACTGATGAGGCAATGATGCCACCACAGTATTCTAATTTA
CAAAAAGAATTGGAGTTCAATTAGTGGTTGTAAAGCTCATTTTGGGGAGGTTGATTGCAAAGGAAATTTG
AAAGATAAGATTTATTCTTATTTAATACTTCAGAAAATTTCTGCAGAGCCCTGCCCTGGCACTTAAAATA
GCTTCCAATAAGTAACTTAGACCAAAAGGAAAAATGAAGTGCCCCAGGAGAAGATACTTCAGAAGGGCTG
TTCTGAAATTCCTAAGGAGGAATTCTTAGGAATTCCTAAGGAGAAACAGAGTGAGGCCTTTTTAACCTGA
GATTACAGATACTTATAAAACCCTCTATAAATAGATTACCCAAGGTTTTTCAGTGAGAATGAAACATACC
ACCTTGTTGGCTCTACCACTTTAATTAATATCACTATAACATAACTGATAGGAATGAATCAAAGGAGGAT
TTACCATGCCCTTTCGGTTGTGTCCCACTTAACAAATTGTGAAGTAACAATTTTCTGTAATCTCTCTTGC
CTCTTAGCTGTTATCCAGAGTATAGAAACTTTTTTTCTCCCAGAGCCACCCAACGTCATAAAACTGGTAG
TACTCTAATGGTGAAAACCTGTGGAGCTGTCAGAAGACATGAACTTGCTTTTCCTCTAGTCCAGTTTCCA
TTCTTCAGTCAGAGTATGATGATCCCTGTGACAGTTTTTGCTCTGAAATAGTATTTATCATGTGTTTGGT
ACCTAGTATTATGCTTTCTCATGACAGTTTCTCAACAATCCTGTGAGGCAAATTCGCATGTACCCTCTGT
ATTAGTGTGTTCTCATGCTGTTGATAAAGACACACCTGAGATGGTAATTTGTAAAGAAAAAGGTTTAATG
GACTCACAGTTCCATGTGGCTGGGGAGGCCTCACAATCATGGTGGAAGGTGAAAGGCACGTCTTACATGG
CGGTGGACAAGAGAGAATGAGAACTAAGTGAAAAGGGAAACCCTTTTAAAACCATCAGATATCGTGAGAC
TTATTTACTACCATGAGAACAGTATGGGGGAAACAACTCCATGATTCAGTTATCTCCCACCAGGTTCCTC
CCACAACACGTGGGAATTATAGGAGCTACAATTCAAGATGAGATTTGAGTGGGAACACAGCCAAACCATA
TCACCTTCAAAGAAGAAATAAGAGAATTATTAGTAATTTGCTCAGAATCTGGTATGTGGAAGAGCCAACA
TGGGGACCCAGCCTTTTGTGATTCTAAAACCTTTGATCTTTCTACTAACATTCACTGTTAGAGAGTGTAG
GCGCTGCAGGAGAAAGAGAAAGTGCCCACGAAAATTAGTCTAGCATTGCCGGGGGTAAAAAGCACACACT
GGTCCTGCAGCTTATTGAATCAGAGAAATGTGAAGATAAGATGAACTAAACAAACATATTTTAGAGCATG
GATCTCGAAGCAGAATTTGGCTAAATTTTAACAAAATGTTCTTCAGTAACACATCTCATGATCTGAAGAT
TGTGTTACAAAAAATATTATCAGGCCAAAATTTGTTCGGAATACACTAATTTTTGCTCCTCTATATGTGA
GGAAAATGAGACTAGACAGATTTAAGTAATTGACAACTTACTTAAAGTAGCAAAGTCATGGATTGTATTG
ACTTTTAAAAATATAGTAAAAGTCATATTTAAACTTTATCCTAAAGTTTAAATCTAACAGAACAACTGAA
ATACTTGAAATAGACCTATAAAATAGTAATTAAAATGAGAAATACATAAGATGATAAATAAAATGAAGGT
GAAGGTATTCCAGATCTACCGAAAAGATTTTCAGTATCACAGATTATTCATAAGAAATTGAGAAAAGGAA
CAATCAGAAGTTGCAAAAGATGGTATAGCCGAATATAATGGAAATAGGAAAAATTAGTCGAAAATAAAGG
TTGATTTAGAAATGAAGAAAATGAATATATTTCTTAATACAAAATAAGTGGGAAATGAGAAGTTATACCA
ATAAAAAGCATTTAAAAATTTAGGGGATATTGTAACCCAGTATAATTTTCTGACAGGTTGGACTTTGACC
CTAATGGACTTACTGGTGAACTTTTTCAAATGTTTAAATAATGTCTATCCATGTATCATGAAGGACAGTA
TGCTTCAAATTGTCTTTTGAGGCAGACATGTTCTCAGTACTAAAAGACATTTTTAGAAGGATTTTATTCT
CAACAGATGCAAAATGCAAAATAAAATATTGGCAAACAATACAGCAACAAATAATTTACTATCACTCAGG
ATTATAAGGCTGGTGTTAAGCAGAACAGCCATTAAATCAGCATCAAAAGAACAAATAGTAAAATCCAAAG
TATTAATTACAGATAACTTTTCAAAAATTCATCATTCACCCTTGATTTAATTATTTCTCTGGCAATGATT
TAATAGACTTCTCGGAGTCTGTTAAGTACTTAAACCAAGAACTACCATTATTCCTACTGGGAAAACATAA
ACATTTCTCAAGTGGAAAGTAAACAGTGTTGGCACTATTTTTATATATGGTTAAAGAGACCTGTCATTGC
AATAAAAGCCAGCATTCACAAAATGAGGAAGATAAGGAAAGTAGCATAAATATTTTCTATTAACATGGCT
TTACAACTGCTAAAACTTATAGTATAAAAATGTACTAACAAAGACTAATTCAAGAAGTTGCAGGATACAC
AATTTTTAAAAATCTCATTTCTACATCTTAGCAGTGACAAACTGCAATTTAAAAAGTGTGTTTGGTTATT
AATATATATGAGACTTTTAAAGAAAGTTATATAACTACATAGAGATAAATTAAGAAAGATGCCTAAATAG
AAGCAAGTTTAAAGAGCTATATTTTTAAACATGAACAAACTCCCATGGGAGCCATGCCAGTGTAGTGGAA
AAGTAGTACATGGGGAGATGGGGAGTTTTTTTGAAAACCAGAATTACAGTTCTCATTTCACTACTTACCA
GTTGTATACTCTTGGGAAAGTCACTCCTAGTATCTATTTCACCATCTACAGAAGAGAAATACTTCACAGA
ATTATTGTGGGGATTAAGTTAGATAATGTGTTTTAAAATATAAAGCTACATCCAAAGAAATGCCAATATG
TGACATTAGTATGAAATTTACTACAGTTCCATTTAACATTCCAACTGGTTGCTGTGTGGAATATGGCATA
ATTGTAATAAATTATTTAGGAAAGCAAGCAAAGATGTAAGTTTTTTTAATTTAGGGGGAAAAAATGGGAG
CCTTGCTCTCCAAATCCTTAAAACATGCTATTAAGCAACCTTTCTGAATATTCTGTGGTGCCAAGTAGAA
AGTTTAACTGAAATTAATAAGCCAATGGAAAGAAAGAAATATTAATAACTGCTGGTGGAAAGACTAGCTA
GATGTCAGTGTGGAAAGATTAGATCCACTTTACATGTGATATTCCAAATGAATTAAAATGTTAAGTATAA
AAAGAAAAATACTACAAGTCTCACACCAATAGTGGTATAAAGGAACTTCATGGCAATTGGCAAGGTAGAT
CAACTAAGAGAAAAAGTTTTAAATGTGTAGTAAATAGGAAAAAGACAAAACAAGATGGAATTTAAAAGAA
GCTATTTGCATTACACATGGATGCACTCAGTTTTTGTAAAACTATATGCATATCCATAAGGGTTTGTACT
CTTAGGCAAATTTATAAAGCGATCGTGTATAAATGATATAAAAAATCAATTTGAATGGTATTCAAATTTC
CTAATATTAAAAATGCAACTTTGACTTAGTTCATGCTATTGTATTAGCAAAACTGTTTTAATTGCATGTG
TCCTTATAGCAGCAGCATTGTGTATTAGTAGCCTTTTAAGAGAACTGTGTAGAAGACTATAAAAAGGGCT
TTATAACTGATCTTTTGACATACTCACTTTGAGTGGCATATGCCCAGGAAAATATTTAAAAGAAAGAAAA
GCTATTTGTACAAAGTTTTCTAGCAGTTCCACTCAGATAACTTTAAGGGGGAAAAAAGCCCAACGATTGG
AAATGGTTAAGTAAATTTTGGTGTATTGCTAGTGCTATCACAGAATGTTATATAGCCATTCAATAATATT
GATATATGTCAAATTGTATGCAAAAAAGTGAGATTCAAAAATGTTAATAAGAACATAAATTGTGTTTACT
GATACATGTGAAAATTTAGGTCTACATTGAAAAGAATCAGAAGATAACATGTAATTCAGTTTAACATTAG
GGGTTCTTTATTTTTCTTCTGTTAAATATTGATGTATGCAATAAAAAATAAAAGATTAATTGGTAAAAAA
AAAAAAAAAAAA

>NM_019895.2 Homo sapiens claudin domain containing 1 (CLDND1), transcript variant 2, mRNA
TATCGCCGCCTCAGACAGCTTTCAGTCTGTCCCTCCTACAACTCCCACAAGGCCCCTCGGCCCCGGGCCG
CGGCCCGGCCCGGAGTGGGGGCGGGCGGAGGCGCGGGAGTTATGGAGGGGGCGGGCTCTGCAGGGAAGTG
CGTCAGAGGAGGCGCGGGGAGAGTAGGGTGCTGTGGTCTGAGCTAGAGGGTGAAGCTGGCGGAGCAGGAG
GATGGGCGTATGCAGGTGATAGACTAGAGAACAAGACCTCTGTCTCCGTAGCATCCTGGAGCAGTCTGAA
TGCCAGAATGGATAACCGTTTTGCTACAGCATTTGTAATTGCTTGTGTGCTTAGCCTCATTTCCACCATC
TACATGGCAGCCTCCATTGGCACAGACTTCTGGTATGAATATCGAAGTCCAGTTCAAGAAAATTCCAGTG
ATTTGAATAAAAGCATCTGGGATGAATTCATTAGTGATGAGGCAGATGAAAAGACTTATAATGATGCACT
TTTTCGATACAATGGCACAGTGGGATTGTGGAGACGGTGTATCACCATACCCAAAAACATGCATTGGTAT
AGCCCACCAGAAAGGACAGAGTCATTTGATGTGGTCACAAAATGTGTGAGTTTCACACTAACTGAGCAGT
TCATGGAGAAATTTGTTGATCCCGGAAACCACAATAGCGGGATTGATCTCCTTAGGACCTATCTTTGGCG
TTGCCAGTTCCTTTTACCTTTTGTGAGTTTAGGTTTGATGTGCTTTGGGGCTTTGATCGGACTTTGTGCT
TGCATTTGCCGAAGCTTATATCCCACCATTGCCACGGGCATTCTCCATCTCCTTGCAGGTCTGTGTACAC
TGGGCTCAGTAAGTTGTTATGTTGCTGGAATTGAACTACTCCACCAGAAACTAGAGCTCCCTGACAATGT
ATCCGGTGAATTTGGATGGTCCTTCTGCCTGGCTTGTGTCTCTGCTCCCTTACAGTTCATGGCTTCTGCT
CTCTTCATCTGGGCTGCTCACACCAACCGGAAAGAGTACACCTTAATGAAGGCATATCGTGTGGCATGAG
CAAGAAACTGCCTGCTTTACAATTGCCATTTTTATTTTTTTAAAATAATACTGATATTTTCCCCACCTCT
CAATTGTTTTTAATTTTTATTTGTGGATATACCATTTTATTATGAAAATCTATTTTATTTATACACATTC
ACCACTAAATACACACTTAATACCACTAAAATTTATGTGGTTTACTTTAAGCGATGCCATCTTTCAAATA
AACTAATCTAGGTCTAGACAGAAAGAAATGGATAGAGACTTGACACAAATTTATGAAAGAAAATTGGGAG
TAGGAATGTGACCGAAAACAAGTTGTGCTAATGTCTGTTAGACTTTTCAGTAAAACTAAAGTAACTGTAT
CTGTTCAACTAAAAACTCTATATTAGTTTCTTTGGGAAACCTCTCATCGTCAAAACTTTATGTTCACTTT
GCTGTTGTAGATAGCCAGTCAACCAGCAGTATTAGTGCTGTTTTCAAAGATTTAAGCTCTATAAAATTGG
GAAATTATCTAAGATCATTTTCCCTAAGCATTGACACATAGCTTCATCTGAGGTGAGATATGGCAGCTGT
TTGTATCTGCACTGTGTCTGTCTACAAAAAGTGAAAAATACAGTGTTTACTTGAAATTTTAACTTTGTAA
CTGCAAGAATTCCAGTTCAGCCGGGCGAGGATTAGTATTATTTTTAACTCTCCGTAAGATTTTCAGTACC
ACCAAATTGTTTTGGATTTTTTTTCTTTCCTCTTCACATACCAGGGTTATTAAAAGTGTGCTTTCTTTTT
ACATTATATTACAGTTACAAGGTAAAATTCCTCAACTGCTATTTATTTATTCCAGCCCAGTACTATAAAG
AACGTTTCACCATAATGACCCTCCAGAGCTGGGAAACCTACCACAAGATCTAAAGTTCTGGCTGTCCATT
AACCTCCAACTATGGTCTTTATTTCTTGTGGTAATATGATGTGCCTTTCCTTGCCTAAATCCCTTCCTGG
TGTGTATCAACATTATTTAATGTCTTCTAATTCAGTCATTTTTTTATAAGTATGTCTATAAACATTGAAC
TTTAAAAAACTTATTTATTTATTCCACTACTGTAGCAATTGACAGATTAAAAAAATGTAACTTCATAATT
TCTTACCATAACCTCAATGTCTTTTTTAAAAAATAAAATTAAAAATGAAAAGAGACTCAATTGTAAAAAA
AAAA

>NM_001040275.1 Homo sapiens estrogen receptor 2 (ESR2), transcript variant b, mRNA
CTCGGTCTTTAAAAGGAAGAAGGGGCTTATCGTTAAGTCGCTTGTGATCTTTTCAGTTTCTCCAGCTGCT
GGCTTTTTGGACACCCACTCCCCCGCCAGGAGGCAGTTGCAAGCGCGGAGGCTGCGAGAAATAACTGCCT
CTTGAAACTTGCAGGGCGAAGAGCAGGCGGCGAGCGCTGGGCCGGGGAGGGACCACCCGAGCTGCGACGG
GCTCTGGGGCTGCGGGGCAGGGCTGGCGCCCGGAGCCTGAGCTGCAGGAGGTGCGCTCGCTTTCCTCAAC
AGGTGGCGGCGGGGCGCGCGCCGGGAGACCCCCCCTAATGCGGGAAAAGCACGTGTCCGCATTTTAGAGA
AGGCAAGGCCGGTGTGTTTATCTGCAAGCCATTATACTTGCCCACGAATCTTTGAGAACATTATAATGAC
CTTTGTGCCTCTTCTTGCAAGGTGTTTTCTCAGCTGTTATCTCAAGACATGGATATAAAAAACTCACCAT
CTAGCCTTAATTCTCCTTCCTCCTACAACTGCAGTCAATCCATCTTACCCCTGGAGCACGGCTCCATATA
CATACCTTCCTCCTATGTAGACAGCCACCATGAATATCCAGCCATGACATTCTATAGCCCTGCTGTGATG
AATTACAGCATTCCCAGCAATGTCACTAACTTGGAAGGTGGGCCTGGTCGGCAGACCACAAGCCCAAATG
TGTTGTGGCCAACACCTGGGCACCTTTCTCCTTTAGTGGTCCATCGCCAGTTATCACATCTGTATGCGGA
ACCTCAAAAGAGTCCCTGGTGTGAAGCAAGATCGCTAGAACACACCTTACCTGTAAACAGAGAGACACTG
AAAAGGAAGGTTAGTGGGAACCGTTGCGCCAGCCCTGTTACTGGTCCAGGTTCAAAGAGGGATGCTCACT
TCTGCGCTGTCTGCAGCGATTACGCATCGGGATATCACTATGGAGTCTGGTCGTGTGAAGGATGTAAGGC
CTTTTTTAAAAGAAGCATTCAAGGACATAATGATTATATTTGTCCAGCTACAAATCAGTGTACAATCGAT
AAAAACCGGCGCAAGAGCTGCCAGGCCTGCCGACTTCGGAAGTGTTACGAAGTGGGAATGGTGAAGTGTG
GCTCCCGGAGAGAGAGATGTGGGTACCGCCTTGTGCGGAGACAGAGAAGTGCCGACGAGCAGCTGCACTG
TGCCGGCAAGGCCAAGAGAAGTGGCGGCCACGCGCCCCGAGTGCGGGAGCTGCTGCTGGACGCCCTGAGC
CCCGAGCAGCTAGTGCTCACCCTCCTGGAGGCTGAGCCGCCCCATGTGCTGATCAGCCGCCCCAGTGCGC
CCTTCACCGAGGCCTCCATGATGATGTCCCTGACCAAGTTGGCCGACAAGGAGTTGGTACACATGATCAG
CTGGGCCAAGAAGATTCCCGGCTTTGTGGAGCTCAGCCTGTTCGACCAAGTGCGGCTCTTGGAGAGCTGT
TGGATGGAGGTGTTAATGATGGGGCTGATGTGGCGCTCAATTGACCACCCCGGCAAGCTCATCTTTGCTC
CAGATCTTGTTCTGGACAGGGATGAGGGGAAATGCGTAGAAGGAATTCTGGAAATCTTTGACATGCTCCT
GGCAACTACTTCAAGGTTTCGAGAGTTAAAACTCCAACACAAAGAATATCTCTGTGTCAAGGCCATGATC
CTGCTCAATTCCAGTATGTACCCTCTGGTCACAGCGACCCAGGATGCTGACAGCAGCCGGAAGCTGGCTC
ACTTGCTGAACGCCGTGACCGATGCTTTGGTTTGGGTGATTGCCAAGAGCGGCATCTCCTCCCAGCAGCA
ATCCATGCGCCTGGCTAACCTCCTGATGCTCCTGTCCCACGTCAGGCATGCGAGGGCAGAAAAGGCCTCT
CAAACACTCACCTCATTTGGAATGAAGATGGAGACTCTTTTGCCTGAAGCAACGATGGAGCAGTGACCCT
CTAATCAACTCGGTGGCCTAAAGAAAAATCTTGGGTAACATTTTCACTTCAGTTTCCCTCTGGGATCATT
GTAATCCATGAAAAAAATAATTTTAAAGAAAGAGTTAAAATACTTTGAAGTTAGTTATGTGGTTAAAAAC
CACCTTCCTTTCTATTATCAATCCAACAATTTGATAACTGTAAACGCTAAAGTGAAGACGGATTCTCTTC
AGATGGTCTCCTTAACTGCCCAGGGCTTGCAGATGTCTCACCCATGAGGGGCACCAATGTAGAAAGCTGA
GGCTTCATCTACTGATGAGCTTCACTGGTTTCCCCTGAGGTTTGTGCTTTGGCAGAGAAGGGGAGGAGGG
GACTGGGATTGTGTGGTCAGCTGTGCCTGCCAACAGATGCAGGTTAGGAACTGTGTTCAGTATCTTCCAA
TAAGAAAGGGGAAATGCCGATGCCTATCCTCTTTGTTTAGGTAGAAAGTAAAATGCTACTGGACTTAAAT
GGGCAAAAAAAAAAAAAAAA

>NM_006051.3 Homo sapiens amyloid beta precursor protein binding family B member 3 (APBB3), transcript variant 4, mRNA
CGCGGCGCATGTTCGGCGTGTCGGTCTTCAGGCGCCTGATGAGTTCATAGTTGGGCGGTGGTGTCAGCGG
TTTCGCTGGCGTTCGTGGGCCTCCCCCGGACCCACACACGGAAACACGCAACCATTCGGGGATCCAGACG
CCCGTTTACACGCACCACCCCTGGGCGGGCTGTGCGGCTCAGGCCCTCCCCCGGGACCGGCCCGTGTCCC
GCCCCGTGTCCCGCCCCGTATTTGTGCGGCGCCAGCTGGCCCCGCAGCCTGCGGCGCAGAGAGGCTGGGC
TTGCAGGCGCAGTAGCTCCAGAGGTCGCGCTGGGCTGAGAGTGCGGGCCGGCAGAGGCTGGCGGGGAGCA
GCCGGGGTTATGCTGGGCAAGGATTACATGCTGGCCATCATTCTGGTCAACTGCGATGATGACTTGTGGG
GGGACCACAGTCTGGAGGTGGAGGCTGGCCTGCCTCCTGGCTGGAGGAAGATCCACGATGCTGCAGGTAC
TTACTACTGGCATGTACCCAGCGGTAGCACCCAGTGGCAGCGCCCAACCTGGGAACTAGGAGATGCAGAG
GACCCAGGCACGGGAACGGAGGGGATCTGGGGACTGCGGCCCCCCAAAGGGAGATCCTTCTCCAGCCTGG
AGAGTTCACTGGACCGGAGTAACTCTCTGTCCTGGTATGGTGGGGAATCCTACATCCAGAGCATGGAGCC
AGGGGCTAAGTGCTTTGCAGTCCGCTCTCTGGGCTGGGTAGAGGTACCTGAAGAGGACCTGGCACCGGGG
AAGAGCAGTATTGCAGTCAATAACTGTATCCAGCAGCTGGCCCAGACCCGCAGCCGGAGCCAGCCTCCAG
ATGGTGCCTGGGGTGAGGGCCAGAACATGCTGATGATCCTGAAGAAGGATGCCATGAGCCTAGTGAATCC
CCTGGACCACAGTCTGATCCACTGCCAGCCTCTGGTGCACATCCGTGTGTGGGGCGTGGGGAGCTCCAAG
GGCCGTGACAGCCCCATCTCTGCCCCTGCTAGGGACTTCGCTTTTGTGGCAAGTGACAAAGATAGCTGTA
TGCTCAAGTGCCATGTGTTTTGCTGTGATGTCCCTGCCAAGGCCATTGCCAGTGCCCTACATGGGCTTTG
TGCCCAGATCTTGTCAGAGCGAGTAGAGGTCAGTGGTGATGCCTCTTGCTGCTCCCCAGACCCCATCTCT
CCTGAAGACCTGCCACGGCAAGTGGAGCTGCTGGATGCGGTAAGCCAAGCTGCTCAGAAGTACGAGGCAC
TGTATATGGGGACACTGCCAGTCACCAAGGCCATGGGCATGGATGTGCTGAACGAGGCCATTGGTACCCT
CACCGCCAGGGGGGACCGGAATGCCTGGGTCCCCACCATGCTCAGTGTGTCTGACTCTCTCATGACTGCA
CACCCCATTCAGGCAGAGGCCAGTACAGAGGAGGAGCCATTGTGGCAGTGCCCTGTGCGCCTTGTGACAT
TTATTGGTGTTGGCCGCGACCCACACACCTTTGGCCTCATCGCTGACCTGGGCCGTCAGAGCTTCCAGTG
CGCAGCCTTCTGGTGCCAGCCCCATGCAGGGGGACTCTCTGAAGCTGTGCAGGCTGCCTGTATGGTTCAG
TACCAGAAGTGTCTTGTGGCCTCTGCAGCTCGAGGCAAGGCCTGGGGTGCCCAGGCCCGTGCCCGCCTGC
GGCTCAAGCGGACCAGCTCCATGGATTCCCCAGGAGGTCCCCTGCCCCTCCCCCTGCTCAAAGGAGGGGT
TGGCGGTGCAGGGGCAACCCCTCGAAAGCGGGGTGTCTTCTCTTTTCTTGATGCCTTCCGGCTGAAACCC
TCTCTGCTCCATATGCCCTAAACTTATCTGGGAAGGCTGGGGAAGTAGGCTCTGGGTCCATGCCTAACTC
TGTACCGTTTTATTCCTCAAGGCCTATAGCCTGTCACTCCTTGAAGCCTTCTCTGCCTGTCCCTCCGATC
CTTGTCCACCGTCTATTTATTGCCCAATTTATTGTTTATACGGATGACTGGGAGGCACTGCACCACAACG
TAGGACCCTGGCTCCCCTTTCCTTGGGTCCTTGTGTTCCTTGCCCCTGTCCAACCCTGGACAGTTGGCTC
TACCTCAGTAACACTTTATAGCAAAATCAGTGCAAATAAAAATCCCTCAGTGACCTCAAAAAAAAAA

>NM_145762.2 Homo sapiens GDNF family receptor alpha 4 (GFRA4), transcript variant 2, mRNA
ATGGTCCGCTGCCTGGGGCCTGCGCTGCTGCTGCTGCTGTTACTGGGGTCGGCGAGCTCGGTCGGAGGGA
ACCGATGTGTGGACGCGGCCGAAGCCTGCACGGCGGACGCGCGGTGCCAGCGTTTGCGCTCCGAGTATGT
GGCGCAGTGCCTGGGCCGGGCTGCGCAGGGGGGCTGTCCCCGCGCCCGCTGCCGCCGGGCCCTGCGCCGC
TTCTTCGCCCGCGGGCCGCCCGCGCTCACCCACGCACTGCTCTTCTGCCCGTGCGCGGGCCCCGCGTGCG
CCGAGCGTCGGCGCCAGACCTTCGTGCCCTCCTGCGCCTTTTCGGGGCCCGGCCCCGCGCCGCCCTCCTG
CCTTGAGCCCTTAAACTTCTGCGAGCGCAGCCGGGTCTGCAGGTGCGCGCGGGCGGCGGCGGGGCCGTGG
CGAGGGTGGGGACGGGGCCTCTCTCCGGCTCACCGCCCTCCCGCCGCGCAGGCCTCGCCTCCTGGCCTTT
CAGGTCTCGTGCACCCCAGCGCCCAGCGCCCCCGACGGCTGCCTGCTGGACCAGGGCGCCCGCTGCCTGC
GCGCCTACGCGGGCCTCGTGGGGTCCCCGCAGGCACCGCCGTCACCCCTAACTACGTGGACAACGTGAGC
GCGCGCGTGGCGCCCTGGTGCGACTGCGGAGCCAGCGGGAACCGGCGTGAGGACTGCGAAGCCTTCCGGG
GGCTCTTTACCAGGAACCGCTGCTTGGATGGTGCCATTCAGGCCTTTGCCAGCGGGTGGCCCCCAGTCCT
GCTGGACCAGCTGAACCCCCAGGGAGACCCGGAGCACAGCCTCCTGCAGGTGTCCTCCACAGGCAGGGCC
CTGGAGAGACGCTCCCTGCTCTCCATACTTCCTGTCCTGGCTCTCCCGGCCCTGCTCTGATTAGGACAGC
GACCTCGGATAGCACAGCCAGCTACTCCACCCTGCCTGCCTGGGCCGCCTCTGTGGCCTACTGGCCCCTT
GAGAAGGGGCTGGCTTACCCCCCAAGCCGGCCCTGGTGCTTTCACTCCGCTGCCCTTTGTAGGTTTGGAC
ACCCTGTGTGCCGTCCCCTGGGGCAAGGGATGTAGGCTGGGGCCTGACTGTAAAGCCCCCGTCTCCCTGT
CAGGAGGCATCTTGGTTGTAAGTCCCTTTATTCACAGACCTTGAGACCACTGGGGTCTCCCACAAGGTGG
GGTCAGGAGAGGGTCACTTTTGTAGCTGAGACCTCTCTGGAGACCCAGATCCCCTAGAGCAGGTCAGAGA
CCATCCAGAATCCCAGAATTCTAGGAAATTGTATCAGCCTCCCAAGCATATAACCCCCTAAGGAATCCAT
CGGACAAGACCCCGTCTAACACTGCATCCTCCCAACTGGGCATTACCCACCATTGTAGCCACCTGTGCGC
CATGACCATGCTGGCAGAGTCTTTCCTGTTCCCCATATGCTGCTTGAGGGGCCCCACCCTGTGCCCTGCC
TGGCATTGGCCCTGTGGCCATCTTCCCCCTGGTTTCCTGCAGCTGTA

>NM_000150.2 Homo sapiens fucosyltransferase 6 (FUT6), transcript variant 1, mRNA
AAAACCAGTATTCCAGATCATTTCTCTCCATTCCAGGAAGTTTGCATAGCTCCCTGGACTTCTGCTTTGC
ACTGCCCTGCAGGAGTGGGTGGGGAAAGGAAGTGGCTTTGAGGCACACAGAGGGGCTTGTTGAGGCCACC
GGAGGAAGCTTCTGCCACCAATATGGGACCTGTGCCCAGCCTACCAGAAGAGAGCATCTGAAAACATGTA
TCGACATGGTAACCCCTCTGCTTGAAGCCTCACATGGCTCCCTATTGCCTTGGTGCTGAACACCCTATGG
CTGACCGTGGCCCAGCCTCTGCAACAGCTCTGCCTCCTCTCCAGTGGTGAAGACCCAGCCTGCTGAGACT
CCTCCTGCAGTTCCTCAACATGCCTGCATTTCTGCTGCCTCAGGGCCTTTGCGAAGGTTGTTCCTTGTAA
CTGGAATGCCCTTCCATCCCTTTTTTATTCAAAAGGCTGCAATTTTAATTGAAGAAAGTTCCCTTCCAAG
GTTCATGAGTTGCCTGACTTGCCCACCGGTTTCCTGCAAGATCCCTTGGCCTGGCACTTAGTGCTCAGGA
AATATTTGGTGATGGGCCAACTGAGTGAGAAGGTGGGATCTGGTGGGAAGGAAAGCGGAAAGGTAGAAAT
TCTGCTCACTTCCTCATTCCCACCTCCCAAGGAACCCCTGGTGTCCCTGTGGAACCCGCTTTGGGAACCG
GTGGTTCAGGTCAGCCTTTTCACTTTGTACTCAAAGCCACATCGCATTGAAGCCACAGGTGGGGCAAGGT
CATGCATGACCTGAGTCTCCAAATCCCTTCACCCTGTTTGGTTCTGCAACGGGGATTAGGGGAGCCCCAC
GATTTGTTTTCAAAGGATGTCCGGGCTCCAGGACAGGATGCCCTGGGTCACCTGATGACAGGTGTGGTGG
TTGGAAAGGGCCTGGTTTCAGCTCCGGGTACACTTCCTCCTTCCTTCTGCTGCGTGGTGTGGCCTCTTCC
ACGTCCTCAGAATCCAGCTGTTACTCCGTCCGCGGCCTCTCAGCTCTAGGGCCCTCTGCACACTGGCCCC
CCCAGTGTCACGGGCATCCAGACGGGATCCAGTGCATCCTCTTTTAGAAGAAAGGCCTGTCTCCAGATCC
CCGAGTCCCTCTAGCATCTCCCAGAAGGTGTCAGACGCAGCAGTGTCCAGGGAGCGGCAGCAGATACTCT
GACCCATGGATCCCCTGGGCCCGGCCAAGCCACAGTGGTCGTGGCGCTGCTGTCTGACCACGCTGCTGTT
TCAGCTGCTGATGGCTGTGTGTTTCTTCTCCTATCTGCGTGTGTCTCAAGACGATCCCACTGTGTACCCT
AATGGGTCCCGCTTCCCAGACAGCACAGGGACCCCCGCCCACTCCATCCCCCTGATCCTGCTGTGGACGT
GGCCTTTTAACAAACCCATAGCTCTGCCCCGCTGCTCAGAGATGGTGCCTGGCACGGCTGACTGCAACAT
CACTGCCGACCGCAAGGTGTATCCACAGGCAGACGCGGTCATCGTGCACCACCGAGAGGTCATGTACAAC
CCCAGTGCCCAGCTCCCACGCTCCCCGAGGCGGCAGGGGCAGCGATGGATCTGGTTCAGCATGGAGTCCC
CAAGCCACTGCTGGCAGCTGAAAGCCATGGACGGATACTTCAATCTCACCATGTCCTACCGCAGCGACTC
CGACATCTTCACGCCCTACGGCTGGCTGGAGCCGTGGTCCGGCCAGCCTGCCCACCCACCGCTCAACCTC
TCGGCCAAGACCGAGCTGGTGGCCTGGGCAGTGTCCAACTGGGGGCCAAACTCCGCCAGGGTGCGCTACT
ACCAGAGCCTGCAGGCCCATCTCAAGGTGGACGTGTACGGACGCTCCCACAAGCCCCTGCCCCAGGGAAC
CATGATGGAGACGCTGTCCCGGTACAAGTTCTATCTGGCCTTCGAGAACTCCTTGCACCCCGACTACATC
ACCGAGAAGCTGTGGAGGAACGCCCTGGAGGCCTGGGCCGTGCCCGTGGTGCTGGGCCCCAGCAGAAGCA
ACTACGAGAGGTTCCTGCCACCCGACGCCTTCATCCACGTGGACGACTTCCAGAGCCCCAAGGACCTGGC
CCGGTACCTGCAGGAGCTGGACAAGGACCACGCCCGCTACCTGAGCTACTTTCGCTGGCGGGAGACGCTG
CGGCCTCGCTCCTTCAGCTGGGCACTCGCTTTCTGCAAGGCCTGCTGGAAACTGCAGGAGGAATCCAGGT
ACCAGACACGCGGCATAGCGGCTTGGTTCACCTGAGAGGCTGGTGTGGGGCCTGGGCTGCCAGGAACCTC
ATTTTCCTGGGGCCTCACCTGAGTGGGGGCCTCATCTACCTAAGGACTCGTTTGCCTGAAGCTTCACCTG
CCTGAGGACTCACCTGCCTGGGACGGTCACCTGTTGCAGCTTCACCTGCCTGGGGATTCACCTACCTGGG
TCCTCACTTTCCTGGGGCCTCACCTGCTGGAGTCTTCGGTGGCCAGGTATGTCCCTTACCTGGGATTTCA
CATGCTGGCTTCCAGGAGCGTCCCCTGCGGAAGCCTGGCCTGCTGGGGATGTCTCCTGGGGACTTTGCCT
ACTGGGGACCTCGGCTGTTGGGGACTTTACCTGCTGGGACCTGCTCCCAGAGACCTTCCACACTGAATCT
CACCTGCTAGGAGCCTCACCTGCTGGGGACCTCACCCTGGAGGGCACTGGGCCCTGGGAACTGGCACCCA
TGGGGCCCCACCCATGAGTGATGGTTCTGGCTGATTTGTTTGTGATGTTGTTAGCCGCCTGTGAGGGGTG
CAGAGAGATAATCACCGCACCGTTTCCAGATGTAATACTGCAAAGAAAACCGATGATGAGGCCGGGTGCG
GTGGCTCACACCTGTAATCCCAGCACTTTGGGAGGCCGAGGCAGGCGGATCACAAGGTCAGGAGATCGAG
ACCATCCTGGCCAATATGGTGAAACCCGTCTCTACTAAAAATACAAAAATTTGCCGGGCGTGGTGGTGCA
TGCCTGTAATCCCAGCTACTTGGGAAGCTGAGGCAGGAGAATCGCTTGAACCAGAGAGTCGGAGGTTGCA
GTAAGCCGAGATCGCGCCACTGCACTCCAGCCTGGCGACAGAGCGAGACTCTGTCTC

>NM_032878.3 Homo sapiens alkB homolog 6 (ALKBH6), transcript variant 2, mRNA
GCGGAAATGGCTGGGAGGGGGATGGGGATGTTGAATTTGGAAATTGGAGGGGACGCTGGTGGACGGATTG
GGTGCAAGGAGTTGGTGTTGATGGAGGAGCAGGACGCCAGAGTCCCAGCCCTGGAACCGTTCAGAGTGGA
GCAGGCACCACCTGTAATCTACTATGTCCCTGACTTCATCTCCAAAGAAGAGGAGGAGTATTTGCTTCGA
CAGGTTTTTAATGCCCCAAAGCCAAAGTGGACCCAGCTCTCTGGGAGAAAGTTACAGAACTGGGGTGGGC
TTCCTCATCCCCGAGGGATGGTTCCTGAGCGGCTGCCCCCATGGCTCCAGCGCTACGTGGACAAAGTGTC
AAACCTCAGCCTCTTTGGAGGCCTCCCAGCTAACCATGTCCTCGTGAACCAGTATCTGCCTGGGGAGGGC
ATCATGCCCCACGAGGACGGACCACTGTACTACCCGACTGTCAGCACCATCAGCCTGGGCTCCCACACCG
TGCTGGACTTCTACGAGCCGCGGCGGCCAGAGGACGATGACCCTACAGAACAGCCTCGGCCTCCGCCCCG
GCCCACCACCTCGCTACTGCTGGAACCGCGCAGCCTGCTGGTGCTCCGCGGCCCCGCCTACACGCGTCTT
CTCCACGGCATCGCCGCCGCCCGCGTAGACGCGCTGGACGCCGCCTCCTCGCCGCCCAATGCGGCAGCCT
GCCCGTCGGCGCGGCCGGGAGCCTGCCTGGTGCGCGGCACCCGGGTCTCGCTGACCATCCGCCGCGTGCC
CCGCGTGCTGCGCGCCGGCCTCCTGCTGGGCAAGTGACCGCCAGGGCCGGGACCCCTCGGATTCCCAGGT
TCCTGCCCCTTTGGGGCTGCTGTGACTCCGCGACCTAGGAACCGTGGGCAAAGGGGGCTCCCCTGGGTTA
TTTATTTTCCCAATAATTTTGTGTGAGCTACAGAAGACCCCATACCAAATAAACAAAAAAATCTTTCAAA

>NM_152428.4 Homo sapiens FERM and PDZ domain containing 2 (FRMPD2), transcript variant 1, mRNA
AGTGCTGGTGGCAGGGAGCTCCGCGGACAGACTTGCAAGAGACCCCTGCTCCTTGTTGGAAAGTTGTCCC
ATGATGAAGGCCTAGACCTGGTCACGGAGACTTTTGGATGCAGCCTTTAACGAAGGACGCAGGCATGAGC
CTGTCCTCTGTGACGCTGGCCAGCGCCCTACAGGTCAGGGGTGAAGCTCTGTCTGAGGAGGAAATCTGGT
CCCTCCTGTTCCTGGCCGCTGAGCAGCTCCTGGAAGACCTCCGCAACGATTCCTCGGACTATGTGGTTTG
CCCCTGGTCAGCCCTGCTTTCTGCAGCTGGAAGCCTTTCTTTCCAAGGCCGTGTTTCTCATATAGAGGCT
GCTCCTTTCAAGGCCCCTGAACTGCTACAGGGACAGAGTGAGGATGAGCAGCCTGATGCATCTCAGCCCC
TGCAGCTCTGCGAGCCCCTGCACTCCATCCTGCTGACCATGTGTGAAGACCAGCCTCACAGGCGGTGCAC
GTTGCAGTCGGTTCTGGAAGCTTGTCGGGTTCATGAGAAAGAAGTGTCTGTCTACCCAGCCCCTGCTGGT
CTCCACATCAGAAGGCTGGTTGGCTTGGTTCTGGGTACCATTTCTGAGGTGGAGAAAAGAGTTGTGGAGG
AAAGCTCCTCTGTGCAGCAGAACAGAAGCTACCTGCTCAGGAAGAGGCTGCGTGGGACAAGCAGCGAGAG
CCCAGCGGCACAGGCCCCGGAGTGTCTGCATCCTTGCAGAGTTTCAGAAAGAAGCACGGAGACCCAGAGC
TCACCAGAGCCCCATTGGAGCACCTTGACACACAGTCACTGCAGCCTCCTTGTTAACCGCGCTCTTCCAG
GAGCAGATCCCCAGGACCAGCAGGCGGGCCGGAGGCTCAGCTCTGGATCTGTGCACTCGGCAGCAGACAG
CTCATGGCCAACAACTCCTTCTCAGAGGGGTTTTCTGCAAAGAAGGAGCAAGTTTTCCAGGCCAGAGTTC
ATCCTGTTGGCTGGAGAGGCCCCGATGACACTACATCTGCCGGGATCGGTTGTGACCAAAAAAGGGAAAT
CCTATTTGGCTCTCAGGGACCTCTGTGTGGTCCTGCTGAACGGGCAGCACCTGGAGGTAAAATGTGATGT
TGAATCAACAGTGGGAGCTGTCTTCAATGCCGTGACATCCTTTGCCAACCTCGAGGAACTCACCTACTTT
GGCTTGGCGTATATGAAAAGCAAAGAGTTCTTTTTCCTGGACAGTGAAACCAGATTGTGCAAAATAGCTC
CTGAAGGCTGGAGAGAGCAGCCTCAGAAGACCTCCATGAATACCTTCACACTCTTCCTGAGGATAAAGTT
CTTTGTCAGCCACTATGGGCTGCTCCAGCACAGCCTGACAAGGCACCAGTTTTACCTGCAGCTTCGGAAA
GATATCCTGGAGGAGAGGCTGTACTGCAATGAAGAGATACTGCTGCAGCTGGGGGTCCTTGCCTTGCAGG
CTGAGTTTGGCAATTACCCTAAGGAGCAGGTGGAGAGTAAGCCATACTTTCACGTTGAAGATTACATCCC
AGCGAGTCTGATCGAGAGGATGACCGCTCTACGGGTCCAGGTTGAAGTCTCAGAGATGCACCGGCTCAGC
TCTGCACTGTGGGGAGAGGATGCTGAGCTGAAGTTCTTGAGGGTCACTCAGCAGCTCCCAGAATACGGTG
TGCTGGTTCACCAAGTATTCTCAGAGAAGAGGAGGCCAGAAGAGGAGATGGCCCTGGGGATCTGTGCCAA
GGGTGTCATAGTCTATGAAGTGAAAAACAACAGCAGAATTGCAATGTTACGGTTTCAGTGGAGAGAAACC
GGGAAGATTTCTACTTATCAAAAAAAGTTCACCATCACAAGCAGTGTCACTGGGAAGAAGCACACATTTG
TCACAGATTCAGCCAAGACCAGTAAATACTTACTGGACCTCTGCTCAGCCCAGCATGGGTTTAATGCACA
GATGGGCTCTGGGCAGCCTTCCCATGTTTTATTTGACCATGATAAGTTTGTGCAAATGGCCAATTTGAGT
CCTGCACACCAGGCCCGGTCTAAGCCTCTCATTTGGATTCAGAGATTGTCATGCTCAGAAAACGAGTTGT
TTGTATCCAGGCTTCAGGGTGCTGCAGGAGGCCTGCTGAGTACATCAATGGATAACTTCAACGTGGACGG
CAGCAAGGAGGCTGGAGCAGAAGGCATCGGGCGCAGCCCCTGCACTGGCCGGGAGCAGCTGAAGAGTGCC
TGTGTGATCCAGAAGCCAATGACCTGGGACTCTCTCTCTGGACCACCTGTTCAGAGCATGCATGCAGGCT
CAAAGAATAATAGGAGGAAGAGCTTTATAGCTGAACCGGGCCGAGAAATTGTACGTGTGACACTGAAACG
TGACCCACATCGTGGTTTTGGGTTTGTCATTAATGAGGGAGAGTATTCAGGCCAAGCTGACCCTGGCATT
TTTATATCTTCTATTATACCTGGAGGACCAGCAGAAAAAGCAAAAACGATCAAACCAGGAGGGCAGATAC
TAGCCCTGAATCACATCAGTCTGGAGGGCTTCACATTCAACATGGCTGTTAGGATGATCCAGAATTCCCC
TGACAACATAGAATTAATTATTTCTCAGTCAAAAGGTGTTGGTGGAAATAACCCAGATGAAGAAAAGAAT
AGCACAGCCAATTCTGGGGTCTCCTCTACAGACATCCTGAGCTTCGGGTACCAGGGAAGTTTGTTGTCAC
ACACACAAGACCAGGACAGAAATACTGAAGAACTAGACATGGCTGGGGTGCAGAGCTTAGTGCCCAGGCT
GAGACATCAGCTTTCCTTTCTGCCGTTAAAGGGTGCTGGTTCTTCTTGTCCTCCATCACCTCCAGAAATC
AGTGCTGGTGAAATCTACTTTGTGGAACTGGTTAAAGAAGATGGGACACTTGGATTCAGTGTAACTGGTG
GCATTAACACCAGTGTGCCATATGGTGGTATCTATGTGAAATCCATTGTTCCTGGAGGACCAGCTGCCAA
GGAAGGGCAGATCCTACAGGGTGACCGACTCCTGCAGGTGGATGGAGTGATTCTGTGCGGCCTCACCCAC
AAGCAGGCTGTGCAGTGCCTGACGGGTCCTGGGCAGGTTGCAAGACTGGTCTTAGAGAGAAGAGTCCCCA
GGAGTACACAGCAGTGTCCTTCTGCTAATGACAGCATGGGAGATGAACGCACGGCTGTTTCCTTGGTAAC
AGCCTTGCCTGGCAGGCCTTCGAGCTGTGTCTCAGTGACAGATGGTCCTAAGTTTGAAGTCAAACTAAAA
AAGAATGCCAATGGTTTGGGATTCAGTTTCGTGCAGATGGAGAAAGAGAGCTGCAGCCATCTCAAAAGTG
ATCTTGTGAGGATTAAGAGGCTCTTTCCGGGGCAGCCAGCTGAGGAGAATGGGGCCATTGCAGCTGGTGA
CATTATCCTGGCCGTGAATGGAAGGTCCACGGAAGGCCTCATCTTCCAGGAGGTGCTGCATTTACTGAGA
GGGGCCCCACAGGAAGTCACGCTCCTCCTTTGCCGACCCCCTCCAGGTGCGCTGCCTGAGCTGGAGCAGG
AATGGCAGACACCTGAACTCTCAGCTGACAAAGAATTCACCAGGGCAACATGTACTGACTCATGTACCAG
CCCCATCCTGGATCAAGAGGACAGCTGGAGGGACAGTGCCTCCCCAGATGCAGGGGAAGGCCTGGGTCTC
AGGCCAGAGTCTTCCCAAAAGGCCATCAGAGAGGCACAATGGGGCCAAAACAGAGAGAGACCTTGGGCCA
GTTCCTTGACACATTCTCCTGAGTCCCACCCTCATTTATGCAAACTTCACCAAGAAAGGGATGAATCAAC
ATTGGCGACCTCTTTGGAAAAGGATGTGAGGCAAAACTGCTATTCAGTTTGTGATATCATGAGACTTGGA
AGATATTCCTTCTCATCTCCTCTAACCAGACTTTCGACAGATATTTTCTGAGCACCTTCTCTGCATGTCT
GCAGTGCTGTGTAAAATGCCCTACCTTTGCATGGACTATTCTTTCTAATCAAGAGGCGTGTGTGGCGAAC
TTGGGGCAGCCCCTGGAAGTCTTGTTCTTTGACCATTACGTCTGCGGCTGCATCACCAGATAATGAGCTT
CACCACTCGTCTGCCTCCTGTGTCCTTCCGCGGGGAGTAAATGTCACTTCAGCTTGCCGCATCTCTAAAT
AGGCAAATTTTCAGTGCTCAGAAAAGGACCTGATCTTTGCACAAAGTGCTTTGATGGTTGCCTGCTTGAG
TCACTCCCAATCCCTTCCTGAAGCCCTTTCTTTATAATTCTTCTGTTGAAATAGCCATCATATTCACAGT
ACTAATCACAGCATCTCACATTTACTAAAAACTTACCCCATACCAGGAACCCAGAGTTGGGGGGGCTGTG
TCAGAATTATGTAATTTACGTGTCCCAATAATCCTAGACGCTTCTTGACCATCTAGTTTTGTCAAATGAG
AAAACTGAGGTTCCAAAGAAGTCAATAAACTTGTCCAAAGTCTGACCGACTCTGCTTGCCATGTGACGAG
TCTGTCTTAGAACTGGGTCATTGCCCTGCTTGCAATGCTGTGCCCTCTGGCAAGCCCCCCCATCCCCCCG
GTCTCCTGAGCTCGGTAAGGTGCTCCAGCTGCTTCTATCATAGCACTTCCTACATGGACTGTAACATTTC
TTTACTGCTCCAACTTCTCATTAAATTGGGGGCTCCTCAAA

>NM_015120.4 Homo sapiens ALMS1 centrosome and basal body associated protein (ALMS1), mRNA
AGGCGGGCGGCACTGCGCCTAAGCTGGGCCACAACCGCCAGTCAGGGCTCTCCCCTTCCCCTCCCTCCCC
CCCTCCTCCTCCTCCTCTGCCGCCCAGAGCGAGACACCAACATGGAGCCCGAGGATCTGCCATGGCCGGG
CGAGCTGGAGGAGGAGGAGGAGGAGGAGGAGGAGGAGGAGGAGGAGGAAGAGGAGGAGGCTGCAGCGGCG
GCGGCGGCGAACGTGGACGACGTAGTGGTCGTGGAGGAGGTGGAGGAAGAGGCGGGGCGGGAGTTGGACT
CCGACTCTCACTACGGGCCCCAGCATCTGGAAAGTATAGACGACGAGGAGGACGAGGAGGCCAAGGCCTG
GCTGCAGGCGCACCCCGGCAGGATTTTGCCTCCGCTGTCGCCCCCGCAGCACCGCTACTCGGAGGGCGAG
CGGACCTCCCTGGAGAAGATTGTTCCATTGACCTGTCATGTATGGCAACAGATAGTATATCAAGGCAATA
GTAGAACACAAATTTCTGATACTAATGTGGTCTGTTTGGAAACAACAGCTCAGCGGGGTTCTGGGGATGA
TCAGAAAACAGAATCTTGGCATTGTCTTCCTCAAGAAATGGACTCTTCCCAAACCTTGGATACATCCCAG
ACTAGGTTTAATGTGAGAACGGAAGATACTGAAGTGACAGACTTCCCCTCTCTGGAGGAGGGCATATTGA
CGCAATCAGAAAATCAAGTAAAGGAACCCAACAGAGATCTCTTCTGTTCTCCACTGCTAGTCATACAAGA
TAGCTTTGCTTCTCCTGATTTGCCTTTGCTGACCTGTTTGACACAAGACCAAGAATTTGCGCCTGATTCT
TTATTTCATCAAAGTGAACTAAGTTTTGCACCTCTGAGGGGAATTCCTGATAAGTCTGAAGATACTGAAT
GGTCTTCTCGACCATCGGAAGTTAGTGAAGCTTTATTCCAGGCTACTGCAGAAGTAGCTTCAGACTTAGC
AAGCAGTCGCTTTAGTGTATCTCAGCACCCGCTTATAGGCAGCACAGCTGTTGGGTCTCAGTGCCCTTTT
TTACCTTCTGAACAAGGGAATAATGAAGAGACTATTTCGTCTGTTGATGAACTGAAAATTCCCAAAGACT
GTGATCGTTATGATGATCTTTGTTCATATATGTCATGGAAGACACGAAAAGATACACAGTGGCCTGAAAA
CAATTTAGCTGATAAAGATCAAGTTTCAGTTGCAACTTCATTTGACATAACTGATGAAAACATAGCTACT
AAAAGAAGTGACCATTTTGATGCTGCTCGTTCATATGGGCAGTATTGGACACAGGAAGATTCATCTAAGC
AGGCAGAAACATATTTAACCAAGGGCCTGCAGGGGAAGGTTGAGTCTGACGTCATTACTCTGGATGGCCT
AAATGAAAATGCTGTTGTATGCAGTGAAAGAGTTGCTGAACTACAAAGAAAGCCAACAAGAGAGTCGGAA
TATCACTCTTCAGATCTCAGAATGTTGAGGATGTCTCCTGACACTGTGCCAAAGGCTCCTAAACATTTAA
AAGCAGGAGACACTTCTAAAGGAGGCATAGCTAAAGTTACTCAATCCAACTTGAAGTCAGGCATCACTAC
CACTCCTGTTGATTCAGACATTGGATCTCATTTATCCTTGTCCCTTGAGGACCTGTCTCAGTTGGCTGTA
AGTTCTCCTCTAGAAACTACTACTGGTCAACACACTGATACTCTCAACCAAAAGACATTAGCAGATACTC
ATCTAACTGAAGAGACTCTGAAAGTCACAGCTATTCCTGAACCAGCTGACCAGAAGACTGCAACACCAAC
AGTACTCTCTAGTTCCCACTCACATAGGGGGAAGCCCAGCATTTTCTACCAGCAGGGCTTGCCAGACAGT
CATCTAACTGAAGAGGCTTTGAAAGTTTCAGCTGCTCCTGGACTAGCTGACCAGACAACTGGCATGTCAA
CTCTAACCTCTACTTCCTACTCACATAGAGAGAAGCCTGGTACTTTTTACCAACAAGAGTTACCAGAGAG
TAACTTAACCGAAGAGCCTTTGGAAGTTTCAGCTGCTCCTGGCCCAGTGGAGCAGAAGACGGGAATACCT
ACAGTATCCTCTACATCCCACTCACATGTAGAGGACCTCCTCTTTTTCTATCGACAGACCTTGCCAGATG
GTCATCTAACTGATCAGGCTCTGAAAGTCTCAGCTGTGTCTGGACCAGCTGACCAGAAGACTGGGACAGC
AACAGTACTCTCTACTCCCCACTCACATAGAGAGAAGCCTGGTATTTTTTACCAACAAGAGTTCGCAGAC
AGTCATCAAACTGAAGAGACTCTTACTAAAGTTTCAGCCACTCCTGGACCAGCTGACCAGAAGACTGAGA
TACCAGCAGTACAGTCTAGTTCTTACTCACAAAGAGAAAAGCCTAGTATTTTGTACCCACAGGACTTAGC
AGACAGTCATCTACCTGAAGAGGGTCTGAAAGTTTCAGCTGTTGCTGGACCAGCTGACCAGAAGACTGGC
CTACCAACAGTACCCTCTAGTGCATACTCACACAGAGAGAAGCTCCTTGTTTTCTACCAACAGGCCTTGC
TGGACAGCCATCTACCCGAAGAGGCTCTGAAAGTTTCAGCTGTTTCTGGACCAGCTGACGGAAAGACTGG
GACACCAGCTGTAACCTCTACTTCCTCTGCGTCCTCTTCACTTGGAGAAAAGCCCAGTGCTTTCTATCAG
CAGACCTTACCCAATAGTCATCTAACTGAAGAGGCTCTGAAAGTATCAATTGTTCCTGGACCAGGTGATC
AGAAGACTGGGATACCCTCAGCACCATCTAGTTTCTACTCACACAGAGAGAAGCCCATTATTTTTTCCCA
GCAGACCCTGCCAGACTTTCTTTTCCCTGAAGAAGCTCTGAAGGTTTCAGCTGTTTCTGTATTGGCTGCC
CAGAAGACTGGGACACCAACAGTGTCCTCTAATTCTCACTCACATAGCGAGAAATCTAGTGTTTTCTACC
AGCAAGAGTTGCCAGACAGTGATCTACCTAGAGAATCTCTGAAAATGTCTGCTATTCCTGGACTGACTGA
CCAGAAGACTGTCCCAACACCAACAGTACCTTCAGGTTCCTTCTCACATAGAGAGAAGCCCAGTATTTTC
TATCAACAGGAGTGGCCAGATAGTTATGCAACTGAAAAGGCTCTGAAAGTTTCAACTGGCCCTGGACCAG
CTGACCAGAAGACTGAGATACCAGCAGTACAGTCTAGTTCTTACCCACAGAGGGAGAAGCCTAGTGTTTT
GTACCCACAGGTGTTATCAGACAGTCATCTACCTGAAGAGAGTCTGAAAGTTTCAGCCTTCCCTGGACCA
GCTGACCAGATGACTGACACACCAGCAGTACCGTCTACTTTCTACTCACAAAGAGAGAAGCCTGGTATTT
TCTACCAACAGACCTTGCCAGAGAGTCATCTGCCTAAAGAGGCTCTGAAAATTTCAGTAGCTCCTGGACT
AGCAGACCAGAAGACTGGCACACCAACTGTAACCTCAACTTCCTACTCACAACATAGAGAAAAGCCCAGC
ATTTTCCACCAGCAGGCCTTGCCAGGTACTCATATACCTGAAGAGGCTCAGAAAGTTTCAGCTGTTACTG
GACCAGGTAACCAGAAGACTTGGATACCAAGAGTACTTTCTACCTTCTACTCACAAAGAGAGAAACCTGG
TATTTTCTATCAACAGACCTTGCCAGGTAGTCACATACCTGAAGAGGCACAGAAAGTTTCACCTGTTCTT
GGACCAGCTGACCAGAAGACTGGGACACCAACTCCAACCTCTGCTTCTTACTCACACACAGAGAAGCCTG
GTATTTTCTACCAACAGGTCTTGCCAGATAATCATCCAACTGAAGAGGCTCTGAAAATTTCAGTTGCCTC
TGAACCAGTTGACCAGACAACTGGCACACCAGCTGTAACCTCTACTTCCTACTCACAATATAGAGAGAAG
CCCAGCATTTTCTACCAACAGTCGTTGCCAAGTAGTCATCTAACTGAAGAGGCTAAGAATGTTTCAGCGG
TTCCTGGACCAGCTGACCAGAAGACTGTGATACCAATTTTACCCTCTACTTTCTACTCACACACAGAGAA
GCCTGGTGTTTTCTACCAACAGGTCTTGCCACATAGTCATCCAACTGAAGAGGCTCTGAAAATTTCAGTT
GCCTCTGAACCAGTTGACCAGACAACTGGCACACCAACTGTAACCTCTACTTCTTACTCACAACATACAG
AGAAGCCGAGTATTTTCTACCAACAGTCGTTGCCAGGTAGTCATCTAACTGAAGAGGCTAAGAACGTTTC
AGCGGTTCCTGGACCAGGTGACCGGAAGACTGGGATACCAACTTTACCCTCTACTTTCTACTCACACACA
GAGAAGCCTGGTAGTTTCTACCAACAGGTCTTGCCACATAGTCATCTACCTGAAGAGGCTTTGGAAGTTT
CAGTTGCTCCTGGACCAGTTGACCAGACGATTGGCACACCAACTGTAACCTCCCCTTCCAGCTCATTTGG
AGAGAAGCCCATTGTTATCTACAAACAGGCCTTTCCAGAGGGTCATCTACCTGAAGAGTCTCTGAAAGTT
TCAGTTGCTCCTGGACCAGTTGGCCAGACAACTGGCGCACCAACTATAACCTCTCCTTCCTACTCACAAC
ATAGAGCAAAGTCTGGCAGTTTCTACCAACTGGCATTGCTAGGTAGTCAAATACCTGAAGAGGCTCTCAG
AGTTTCTTCTGCTCCTGGACCAGCTGACCAGACAACTGGCATACCAACCATAACCTCTACTTCCTACTCA
TTTGGAGAGAAGCCGATTGTTAACTACAAACAGGCCTTTCCAGATGGTCATCTACCTGAAGAGGCTCTGA
AAGTTTCCATTGTTTCTGGACCTACTGAAAAAAAGACTGACATACCAGCAGGACCTTTAGGTTCCAGTGC
ACTTGGAGAGAAGCCCATTACTTTCTACCGGCAGGCTCTGCTAGACAGTCCTCTAAATAAAGAGGTTGTG
AAAGTTTCAGCTGCTCCTGGACCAGCTGACCAGAAGACTGAGACATTACCAGTACATTCTACTAGCTACT
CAAATAGGGGGAAGCCTGTCATTTTCTACCAGCAGACCCTATCAGACAGTCATTTACCTGAAGAAGCTCT
GAAAGTTCCACCTGTTCCTGGACCAGATGCCCAGAAGACTGAGACACCATCAGTATCCTCTAGTTTATAC
TCATATAGAGAGAAGCCCATTGTCTTCTACCAACAGGCCCTGCCAGACAGTGAGCTAACTCAAGAAGCTC
TGAAAGTTTCAGCTGTTCCTCAACCAGCTGACCAGAAGACTGGGTTATCTACTGTAACTTCCTCTTTCTA
TTCACATACAGAGAAGCCTAATATTTCTTACCAGCAAGAGTTGCCAGATAGTCATCTAACTGAAGAGGCT
CTGAAAGTTTCAAATGTTCCTGGACCAGCTGACCAGAAGACTGGGGTATCAACAGTAACCTCTACTTCCT
ACTCACACAGAGAGAAGCCCATTGTTTCCTACCAGCGAGAGTTGCCGCATTTTACTGAAGCAGGTTTGAA
AATTTTAAGAGTTCCTGGACCAGCTGACCAGAAGACTGGAATAAACATCCTGCCCTCTAATTCCTACCCA
CAGAGAGAGCACTCTGTCATTTCTTATGAGCAGGAGTTGCCAGATCTTACTGAAGTAACTTTGAAAGCAA
TAGGGGTTCCTGGGCCTGCTGACCAGAAGACTGGGATACAAATAGCATCCTCTAGTTCCTACTCAAATAG
AGAGAAGGCCAGTATTTTTCATCAGCAGGAGTTGCCAGATGTTACTGAAGAAGCTTTAAATGTTTTTGTT
GTTCCTGGACAAGGTGACCGGAAGACTGAGATACCAACAGTACCTTTAAGTTACTACTCACGTAGAGAGA
AGCCCAGTGTTATCTCTCAACAGGAGTTGCCAGACAGTCATCTCACAGAAGAGGCTCTGAAAGTTTCACC
TGTTTCTATACCAGCAGAGCAGAAGACTGGGATACCAATAGGACTGTCTAGTTCCTACTCACATTCACAT
AAAGAGAAACTCAAGATTTCAACTGTGCATATACCAGATGACCAGAAAACTGAGTTTCCAGCAGCTACCC
TTAGTTCCTACTCACAAATAGAGAAGCCCAAGATTTCAACTGTGATTGGACCAAATGACCAGAAGACTCC
ATCCCAGACAGCTTTTCATAGTTCCTATTCTCAAACAGTAAAGCCCAATATTTTATTTCAACAGCAGTTG
CCAGATAGAGATCAAAGTAAAGGTATTCTAAAGATTTCAGCTGTCCCTGAACTAACTGATGTGAATACTG
GAAAACCAGTATCTCTCTCTAGTTCTTATTTTCACAGAGAGAAATCGAATATTTTCAGTCCACAGGAATT
GCCAGGTAGTCATGTAACTGAAGATGTGCTGAAGGTTTCAACAATTCCTGGACCAGCTGGCCAGAAAACA
GTATTACCAACAGCTCTTCCTAGTTCCTTTTCACATCGAGAGAAACCAGATATTTTCTATCAAAAGGATT
TGCCAGATAGACATCTAACTGAAGATGCTCTAAAGATCTCAAGTGCTCTTGGGCAAGCTGATCAAATTAC
CGGATTACAAACAGTTCCCTCTGGTACTTACTCACATGGTGAGAATCACAAGCTTGTTTCAGAACATGTC
CAAAGGCTAATAGATAATTTGAATTCTTCTGACTCCAGTGTTAGCTCAAATAATGTGCTTTTAAATTCTC
AGGCTGATGACAGAGTTGTAATAAATAAACCAGAATCTGCAGGTTTTAGAGATGTTGGCTCTGAAGAAAT
CCAGGATGCAGAAAATAGTGCTAAAACTCTTAAGGAAATTCGGACACTTTTGATGGAGGCAGAAAATATG
GCACTGAAACGATGCAATTTTCCTGCTCCCCTTGCCCGTTTCAGAGATATTAGTGATATTTCATTTATAC
AATCTAAGAAGGTGGTTTGCTTCAAAGAACCCTCTTCCACGGGTGTATCTAATGGTGATTTGCTTCACAG
ACAGCCATTCACAGAGGAAAGCCCAAGCAGCAGGTGCATACAGAAGGATATTGGCACACAGACGAATTTG
AAATGCCGGAGAGGCATTGAAAATTGGGAGTTTATTAGTTCAACTACAGTTAGAAGTCCTCTACAGGAAG
CAGAGAGCAAAGTCAGTATGGCATTAGAAGAAACTCTTAGGCAATATCAAGCAGCCAAATCTGTAATGAG
GTCTGAACCTGAAGGGTGTAGTGGAACCATTGGGAATAAAATTATTATCCCTATGATGACTGTCATAAAA
AGTGATTCAAGTAGTGATGCCAGTGATGGAAATGGTTCCTGCTCGTGGGACAGTAATTTACCAGAGTCTT
TGGAATCAGTTTCTGATGTTCTTCTAAACTTCTTTCCATATGTTTCACCCAAGACAAGTATAACAGATAG
CAGGGAGGAAGAGGGTGTGTCAGAGAGTGAGGATGGTGGTGGTAGCAGTGTAGATTCACTGGCTGCACAT
GTGAAAAACCTTCTGCAATGTGAATCCTCACTGAATCATGCTAAAGAAATACTCAGAAATGCAGAGGAAG
AGGAAAGCCGGGTACGAGCACATGCCTGGAATATGAAGTTCAATTTAGCACATGATTGTGGATACTCCAT
TTCAGAATTAAATGAAGATGACAGGAGGAAAGTAGAAGAGATCAAGGCAGAGTTATTTGGTCATGGAAGA
ACAACTGACTTGTCCAAGGGTTTACAGAGTCCACGGGGAATGGGATGCAAGCCAGAAGCTGTATGTAGTC
ACATTATTATTGAGAGCCATGAAAAGGGATGTTTCCGGACTCTAACTTCTGAACATCCACAACTAGATAG
ACACCCTTGTGCTTTCAGATCTGCTGGACCCTCAGAAATGACCAGAGGACGGCAGAACCCATCATCATGC
AGAGCCAAGCATGTCAACCTTTCTGCATCCTTAGACCAGAACAACTCCCATTTCAAAGTTTGGAATTCCT
TGCAGTTAAAAAGTCATTCCCCATTTCAGAACTTTATACCTGATGAATTCAAAATCAGCAAAGGTCTTCG
AATGCCATTCGATGAAAAGATGGACCCTTGGCTGTCAGAATTAGTAGAACCTGCTTTTGTGCCACCTAAA
GAAGTGGATTTTCATTCTTCATCACAAATGCCGTCCCCAGAACCCATGAAAAAGTTTACTACCTCCATCA
CTTTTTCATCTCACCGACATTCTAAATGCATTTCCAATTCCTCTGTTGTTAAGGTTGGTGTTACTGAAGG
TAGCCAGTGTACTGGAGCATCTGTGGGGGTATTTAATTCTCATTTCACTGAAGAACAAAATCCTCCCAGA
GATCTTAAACAGAAAACCTCTTCCCCTTCATCATTTAAAATGCATAGTAATTCACAAGATAAAGAAGTGA
CTATTTTAGCAGAAGGTAGAAGGCAAAGCCAAAAATTACCTGTTGATTTTGAGCGTTCTTTTCAAGAAGA
AAAACCCTTAGAAAGATCAGATTTTACAGGCAGTCATTCTGAGCCCAGTACCAGGGCAAATTGTAGCAAT
TTCAAGGAAATTCAGATTTCTGATAACCATACCCTTATTAGCATGGGCAGACCAAGTTCCACCCTAGGAG
TAAACAGATCGAGTTCCAGACTAGGAGTAAAAGAGAAGAATGTAACTATAACTCCAGATCTTCCTTCTTG
CATTTTTCTTGAACAACGAGAGCTCTTTGAACAAAGCAAAGCCCCACGTGCAGATGACCATGTGAGGAAA
CACCATTCTCCCTCTCCTCAACATCAGGATTATGTAGCTCCAGACCTTCCTTCTTGCATTTTTCTTGAAC
AACGAGAACTCTTTGAACAGTGCAAAGCCCCATATGTAGATCATCAAATGAGAGAAAACCATTCTCCCCT
TCCTCAAGGTCAGGATTCTATAGCTTCAGACCTTCCGTCTCCCATTTCTCTTGAACAATGCCAAAGCAAA
GCGCCAGGTGTAGATGACCAAATGAATAAACACCATTTTCCCCTTCCTCAAGGTCAGGATTGTGTAGTGG
AAAAGAATAATCAACATAAGCCTAAATCACACATTTCTAATATAAATGTTGAAGCCAAGTTCAATACTGT
GGTCTCCCAGTCAGCCCCAAATCACTGTACATTAGCAGCATCTGCATCTACTCCTCCTTCAAATAGAAAA
GCACTTTCTTGTGTTCATATAACTCTTTGTCCCAAGACTTCTTCCAAGTTGGATAGTGGAACTTTAGATG
AAAGATTCCATTCATTGGATGCTGCTTCTAAAGCGAGGATGAATAGTGAGTTTAACTTTGACTTACATAC
TGTATCTTCGAGATCACTGGAACCAACCTCCAAATTATTGACCAGTAAACCTGTAGCACAGGATCAAGAA
TCTTTAGGTTTTCTAGGACCTAAATCTTCACTGGATTTCCAAGTCGTACAGCCTTCTCTTCCAGACAGTA
ACACTATTACTCAGGACTTGAAAACCATACCTTCTCAGAATAGCCAGATAGTAACCTCCAGGCAAATACA
AGTGAACATTTCAGATTTCGAAGGACATTCCAATCCAGAGGGGACCCCAGTATTTGCAGATCGATTACCA
GAGAAGATGAAGACCCCACTTTCTGCTTTCTCTGAAAAATTGTCATCTGATGCAGTCACTCAGATAACAA
CAGAAAGTCCAGAAAAGACCCTATTTTCATCTGAGATTTTTATTAATGCTGAAGATCGTGGACATGAAAT
TATAGAGCCTGGTAACCAGAAGCTACGCAAAGCTCCTGTCAAGTTTGCCTCATCATCTTCAGTCCAACAG
GTTACTTTTTCTCGCGGCACAGATGGCCAGCCTTTATTATTGCCATATAAGCCTTCTGGTAGTACCAAGA
TGTATTATGTTCCACAATTAAGACAAATTCCTCCATCTCCGGATTCCAAATCAGATACCACCGTTGAAAG
CTCCCATTCAGGATCCAATGATGCCATTGCTCCAGACTTCCCAGCTCAGGTGCTAGGCACAAGAGATGAT
GACCTCTCAGCCACTGTTAACATTAAACATAAAGAAGGAATCTACAGTAAGAGGGTAGTGACTAAGGCAT
CCTTGCCAGTGGGAGAAAAACCCTTGCAGAATGAAAATGCAGATGCCTCAGTTCAAGTGCTAATCACTGG
GGATGAGAACCTCTCAGACAAAAAACAGCAAGAGATTCACAGTACAAGGGCAGTGACTGAGGCTGCCCAG
GCTAAAGAAAAAGAATCTTTGCAGAAAGATACTGCAGATTCCAGTGCTGCTGCTGCTGCAGAGCACTCAG
CTCAAGTAGGAGACCCAGAAATGAAGAACTTGCCAGACACTAAAGCCATTACACAGAAAGAGGAGATCCA
TAGGAAGAAGACAGTTCCCGAGGAAGCCTGGCCAAACAATAAAGAATCCCTACAGATCAATATTGAAGAG
TCCGAATGTCATTCAGAATTTGAAAATACTACCCGTTCTGTCTTCAGGTCAGCAAAGTTTTACATTCATC
ATCCCGTACACCTACCAAGTGATCAAGATATTTGCCATGAATCTTTGGGAAAGAGTGTTTTCATGAGACA
TTCTTGGAAAGATTTCTTTCAGCATCATCCAGACAAACATAGAGAACACATGTGTCTTCCTCTTCCTTAT
CAAAACATGGACAAGACTAAGACAGATTATACCAGAATAAAGAGCCTCAGCATCAATGTGAATTTGGGAA
ACAAAGAAGTGATGGATACTACTAAAAGTCAAGTTAGAGATTATCCAAAACATAATGGACAAATTAGTGA
TCCACAAAGGGATCAGAAGGTCACCCCAGAGCAAACAACTCAGCACACTGTGAGTTTGAATGAACTGTGG
AACAAGTATCGGGAGCGACAGAGGCAACAGAGACAGCCTGAGTTGGGTGACAGGAAAGAACTGTCCTTGG
TGGACCGACTTGATCGTTTGGCTAAAATTCTTCAGAATCCAATCACACATTCTCTCCAGGTCTCAGAAAG
TACACATGATGATAGCAGAGGGGAACGAAGTGTGAAGGAATGGAGTGGTAGACAACAGCAGAGAAATAAG
CTTCAGAAAAAGAAGCGGTTTAAAAGCCTAGAGAAAAGCCATAAAAATACAGGCGAGCTTAAAAAAAGCA
AGGTGCTTTCTCATCATCGAGCTGGGAGGTCTAATCAAATTAAAATTGAACAGATTAAATTTGATAAATA
TATTCTGAGTAAACAGCCAGGTTTTAATTATATAAGCAACACTTCTTCGGATTGTCGGCCCTCAGAGGAG
AGTGAGCTGCTCACAGATACTACCACCAACATCCTTTCCGGCACCACTTCTACTGTCGAATCAGATATAT
TGACCCAAACAGATAGAGAGGTGGCTCTGCACGAAAGGAGTAGCTCTGTTTCCACTATTGACACTGCCCG
GCTGATTCAAGCTTTTGGCCATGAAAGAGTATGCTTGTCACCCAGACGAATTAAATTATATAGCAGCATC
ACCAACCAACAGAGGAGATACCTTGAGAAGCGGAGCAAACACAGCAAGAAAGTGCTGAATACAGGTCATC
CCCTAGTGACTTCTGAGCACACCAGAAGGAGACACATCCAGGTAGCAAACCATGTGATTTCTTCTGACTC
TATTTCCTCTTCTGCCAGTAGTTTCCTGAGCTCAAACTCTACTTTTTGCAACAAGCAGAATGTACACATG
TTAAACAAGGGCATACAAGCAGGTAACTTGGAGATTGTGAACGGTGCCAAAAAACACACTCGAGATGTTG
GGATAACTTTCCCAACTCCAAGTTCCAGCGAGGCTAAATTGGAAGAGAACAGTGATGTGACTTCTTGGTC
AGAAGAAAAACGTGAAGAGAAAATGCTCTTTACCGGTTATCCTGAGGACAGAAAGTTAAAAAAGAACAAG
AAGAATTCCCATGAAGGAGTTTCCTGGTTTGTTCCTGTGGAAAATGTGGAGTCTAGATCAAAGAAGGAAA
ACGTGCCTAACACTTGTGGCCCTGGCATCTCCTGGTTTGAACCAATAACCAAGACCAGACCCTGGAGGGA
GCCACTGCGGGAGCAGAACTGTCAGGGGCAGCACCTGGACGGTCGGGGCTACCTGGCAGGCCCAGGCAGA
GAGGCTGGCAGAGACCTACTGAGGCCATTTGTGAGAGCAACCCTTCAGGAATCGCTTCAGTTTCACAGAC
CTGACTTCATCTCCCGCTCTGGGGAGCGGATAAAGCGCCTGAAGTTAATAGTCCAGGAGAGGAAGCTGCA
GAGCATGTTACAGACCGAGCGGGATGCACTATTCAACATTGACAGGGAACGGCAGGGCCACCAGAATCGC
ATGTGCCCGCTGCCCAAGAGAGTCTTCCTGGCTATCCAGAAGAACAAGCCTATCAGCAAGAAGGAAATGA
TTCAGAGGTCCAAACGGATTTATGAGCAGCTTCCAGAAGTACAGAAAAAGAGAGAAGAAGAGAAGAGAAA
ATCAGAATATAAGTCATACCGGCTGCGAGCCCAGCTATATAAAAAGAGAGTGACCAATCAACTTCTGGGG
AGAAAAGTTCCCTGGGACTGACACAAGTTTATTTTCCTCAGAGCCTTGGAATTCTATTTTATGAACCTAG
AGAAGCAGAATCCTTACTTTTGTGAGTCTGGTTGAATAAAGCTTATTCTTTGTCCATGTGTATTTTAGAA
ATAGTAACTTCTAAAGAGTCTGGAACAAAGTGGTGATTAAAATTCCTAATGGTTTGGGAGCAATACTTTC
TGCATAGTGGCCTTGTCCAATGGCCTGTGTGTTACAATGATATGATCATTTCTCAAGAATAAGTCCCTTT
TTGTATGTGTTTTTATACTTTTAGAAAATAAAAACTTTAGATTAACTC

>NM_001766.3 Homo sapiens CD1d molecule (CD1D), transcript variant 1, mRNA
GTTTTCTACCCAAGAATGCTACTTCAGGAGATCAGTCAAAAGGTTAGGGTGATGGTGACGGTGGAAATAT
AGAAAAAGGAATTTATTCAAGAGGTATTCAAAAAGAAGTGAAATAGAGATGAGTTGGAGATAGATTGGAT
AAAAAGAGTGAGGGAGAGGGAGGTGTCAGGCTGCAGCCCAGGTTCTGAGTTGCCAAAGAGGAGTCTTTTC
CTCCAGGAAATTGAGACACGCCGGTTGTGAAACCTACTGAAGTGAGCGGCGGCGCCAGGATTCCTGGGAC
CCCGACCTCTTTGCAGCTCGCACAGCTAAGGGCGAGGGCGCCCTTCGGCAGAAGCAGCAAACCGCCGGCA
AGCCCAGCGAGGAGGGCTGCCGGGGTCTGGGCTTGGGAATTGGCTGGCACCCAGCGGAAAGGGACGTGAG
CTGAGCGGCGGGGGAGAAGAGTGCGCAGGTCAGAGGGCGGCGCGCAGCGGCGCTCCGCGAGGTCCCCACG
CCGGGCGATATGGGGTGCCTGCTGTTTCTGCTGCTCTGGGCGCTCCTCCAGGCTTGGGGAAGCGCTGAAG
TCCCGCAAAGGCTTTTCCCCCTCCGCTGCCTCCAGATCTCGTCCTTCGCCAATAGCAGCTGGACGCGCAC
CGACGGCTTGGCGTGGCTGGGGGAGCTGCAGACGCACAGCTGGAGCAACGACTCGGACACCGTCCGCTCT
CTGAAGCCTTGGTCCCAGGGCACGTTCAGCGACCAGCAGTGGGAGACGCTGCAGCATATATTTCGGGTTT
ATCGAAGCAGCTTCACCAGGGACGTGAAGGAATTCGCCAAAATGCTACGCTTATCCTATCCCTTGGAGCT
CCAGGTGTCCGCTGGCTGTGAGGTGCACCCTGGGAACGCCTCAAATAACTTCTTCCATGTAGCATTTCAA
GGAAAAGATATCCTGAGTTTCCAAGGAACTTCTTGGGAGCCAACCCAAGAGGCCCCACTTTGGGTAAACT
TGGCCATTCAAGTGCTCAACCAGGACAAGTGGACGAGGGAAACAGTGCAGTGGCTCCTTAATGGCACCTG
CCCCCAATTTGTCAGTGGCCTCCTTGAGTCAGGGAAGTCGGAACTGAAGAAGCAAGTGAAGCCCAAGGCC
TGGCTGTCCCGTGGCCCCAGTCCTGGCCCTGGCCGTCTGCTGCTGGTGTGCCATGTCTCAGGATTCTACC
CAAAGCCTGTATGGGTGAAGTGGATGCGGGGTGAGCAGGAGCAGCAGGGCACTCAGCCAGGGGACATCCT
GCCCAATGCTGACGAGACATGGTATCTCCGAGCAACCCTGGATGTGGTGGCTGGGGAGGCAGCTGGCCTG
TCCTGTCGGGTGAAGCACAGCAGTCTAGAGGGCCAGGACATCGTCCTCTACTGGGGTGGGAGCTACACCT
CCATGGGCTTGATTGCCTTGGCAGTCCTGGCGTGCTTGCTGTTCCTCCTCATTGTGGGCTTTACCTCCCG
GTTTAAGAGGCAAACTTCCTATCAGGGCGTCCTGTGACTCGCCTTGCCACATCTGTGTCTCTGGAACCCA
GGACCTCTGGACCTCAGGTTCCTAAGACTTCAGTCCTGGTCTGCTCAGGAATTGAAGATGTAAGGAATTG
AAGATAGGAGAGATACCTTGAAAAAGTAGAGAACAGTCATGAGGCAGCTTTCATCACACCCTTTTAACAT
TTATCTAAAAGAATTTAAATTCTTTTTCAAAAATTACACTACAAGTTTATAAGCCCAAATGGCTCTGTGA
AATCAGAAGTGCAAAGGTGTGCAAACTTGTATCTGAAGACCTACCAGGGACAAGCAGGTAAGAGCTGATG
TGAGTGTGTGTGATGGGATCTGTAAGGAACTGGAACACACATGTCCTATCCAAAGGAATCAGCTGCAGCT
GCTTGTTGTCAAGTATAAAGTCAGGACCTGGCTTGGCTTTAACCGTTTTTCAAGAAAACTGGAAATCTGG
ATTTTCAGCGAACATGCCTGATTTTAAAAGGTTGACTCAAGTTTTTACAAAATACTATGTGGGACACCTC
AAATACATACCTACTGACTGATGACAAACCCAGGAGTTTGTGTGTCTTTTATAAAAAGTTTGCCCTGGAT
GTCATATTGGCAGTTGGAGGACACAGTTTCTATTGTAAATTTGGATTTACGACTGAAGAAGGACATTTTC
TCTTTAAAAGAAAGTTAGGTTATAAGAAACAGAGGCGTCTCACATTTTTACTTGGTGTAATTAATAAACG
AAGATAAATCATAGTGTATGTGTATTATGTTGAAAAAAACTACTCTGAGTAAGGATATTTCTCTCAAATG
GTCATCACTTTTTTTCCTTGGAGGAAGATTGTCATGAAGGCATCCCTTCCTTCCCAAAACGACAACGGCA
ACAACAACAGTCTCCTTTACTTACAGCTATTAAAAGAGACAATGTAGGGAAAGGGCCAACACCACTTGGG
CAAGCATGAGCTGCAGCGATGATGGTGATGGTAGCCCAGCCATGCTGTGTTCTTATCTTAGAGAGGACAG
AGCAGGAAACTTACAGGGGTAGCAGACCTTTCTGATGCCAAAGAAATAAGGAGGCCAAAATCATGTTTGC
CTAGCTGGGAGGTAAATCTCTTGGCAGTCAGGGTCCCTGAACACCCAGAAAAAATAAGTGAGACTTAACG
GTTGGAGAGTGTTTGCTTGAGAAAAGTAACATTTCACACTCTCTATACTAGACTTGCACATATGAATTTA
GGATGTGCGTGAAGATTCTGCTAGCTTCAACATATCCCAAAGCACTTGGATATGCCTATAATCCAAGTGC
TTTGGGAGGCTGAGATAGGAGGATTGTTTAAGGCCAGGCATTTGAAATCAGCCTGGGCAACATAGTGAGA
CCCTGTCTCTACAAAAAATTAAAAAACTAGCCACCCATGGTGGTGAGCGCCTGTAGTCCTAGCTACTCTG
GAGGCTGAGGTGGGAGGATCCCTTGAGCCCATGAATTCCAGGTTAGTGTGAGCTGTGATTGTGTCACTAC
AGTGTAAGGATGACAGAGGGAGACCCTGTCTTAAAAAAAAATTATGCTAGCTTTTAAATCAATGGTTCCC
AAATTGTAGTAACCTGACCAACAGCCTCAGCAGGACCTGGGAACTTGTTATAAATGCAAATTGTTTTGGG
CCTCATCCTATACCCGCTGAATGAGAAACTCTGAGTCTGGAAGCAGGCTCAATAGTCAAGCCCCCTGGTG
ATTCTGATGCTTAGCTAAAGTTAGAGAACCACTGTTCTTAGACATTGTGCAATGTTATACAACAACTTCC
TCAAAGTGCTAAGTGAAAAGGACATTGGCCTGGCGTTAGTCAGGGAAGGCGTCCTGGAGGGAGGGGAATT
TGAAGCAGAGCTTTGAAAAACAAAGGCAGTGAGGTGAACCAGCAAGTGCACTGGCTGAGGGGACTGGAGT
TCTAGCCTCTGAACCAGTTTCCTCCTGTGCCAAAGGAGGATAATAATTATCTATTATTGATTATCTCCTA
GACTTGTGGAGTTCAAGTGTGTAATGCCTTAAAAGATGTGGAGGCTGTTGCTGTGTTTGGTACCACATTG
CCCACCCTCACGTGGCGCTCTTCAGCTTAGGTTCCTCTAGCAGTGTCAAGTTTGTGAACCAACCCCACTG
GCCTTCTGCATTCTGAGGGCACGTGTGTTAAAGTCTCTACTGATGTCCTTTTGGAAATGCCTCTGCATGA
ATTTATGGTAGCTCTGACTCATCTTTAAACAATTTTAATTTATTTAGAAAATAAAGGCTTATCTCTCCAG
GAAAAAAAAAAAAAA

>NM_031456.3 Homo sapiens F-box and WD repeat domain containing 10 (FBXW10), mRNA
ACGGTAAAGCCATGTTTCCAAGGAGGTCTGTACAAAAAGCCAGACTTCTGCTGGCAGTTACTGAGAGAGA
TAGGCTTTCCATCCATGGCAGCCATTTACTTTTGCTCTGGGAGACGTTTGTAATAGAAAAGGCACAACTG
GGGTATTTATTCATTCCCCCCGTTCCTCTAGTGTTTGGTGGCGTTGCCGTTGCAAGTGCGCAGGGCTAAA
ATGGACTGGTTATCTTAGGATCATGGAAAACCTGGAATCAAGGCTCAAGAATGCCCCCTATTTTCGTTGT
GAGAAGGGAACCGATTCCATCCCTCTATGCCGGAAGTGTGAGACGTGTGTCTTAGCCTGGAAGATCTTCT
CTACCAAAGAGTGGTTCTGCAGGATCAATGACATATCACAGAGGAGGTTTCTAGTTGGCATTCTGAAGCA
GTTAAATAGCTTATATTTGTTACACTATTTCCAAAATATCCTTCAGACCACACAGGGAAAGGATTTCATC
TATAACAGGTCCCGGATCAACCTCAGCAAGAAAGAGGGGAAAGTTGTGAAGTCCTCCTTGAACCAAATGT
[truncated: 7,070,727 more chars]
